# Supplementary material for: Computational Profiling of Monoterpenoid Phytochemicals: Insights for Medicinal Chemistry and Drug Design Strategies
Source: Int J Mol Sci. 2025 Aug 8;26(16):7671. doi: 10.3390/ijms26167671 (PMC12386793; doi:10.3390/ijms26167671)
Supplement: Supplementary file 1 [file ijms-26-07671-s001.zip › Table S1.xlsx]

## Sheet: Plan1
Table S1 - Following the retrieval of all data from the aforementioned computational platforms encompassing a total of 54 distinct parameters analyzed for each monoterpenoid compound obtained from PubChem.
Monoterpenoids ID					Physicochemical Properties									Absorption							Distribuition					Metabolism (CYP Inhibition & Substrate)							Excretion		Toxicity												Medicinal Chemistry
N	CID	SMILES	Name	Molecular Formula	Molecular Weight	Molecular Volume	Density	Molecular Flexibility	H-Bond Acceptors (nHA)	H-Bond Donors (nHD)	TPSA	Log P	Log D	Absorption (%)	CaCo2	Water Solubility	Skin Permeability	P-glycoprotein substrate	P-glycoprotein I inhibitor	P-glycoprotein II inhibitor	Plasma Protein Binding (%)	Volume of Distribution (Vdss)	Fraction Unbound (Fu)	Blood-Brain Barrier Permeability (BBB)	CNS Permeability	CYP1A2	CYP2C19	CYP2C9	CYP2D6	CYP3A4	SUB - CYP2D6	SUB - CYP3A4	TC	Renal OCT2	AMES	AMES 0-1	Carcinogênico	HEPTOX	H-HT	Skin Sensi	ORA	ORC	MDT	hERG I	hERG II	Tox. Respiratory	QED	Synthetic Accessibility (Synth)	Fsp3
1	325	CC(C)C1=CC=C(C=C1)CO	4-Isopropylbenzyl alcohol	C10H14O	150.22	173.84	0.86	0.333	1	1	20200	2	2	93	1.573	-2.128	-1.497	No	No	No	81	0.438	0.341	0.512	-1.658	Yes	No	No	No	No	No	No	0.229	No	No	0.019	0.146	Yes	0.029	0.158	1.975	2.031	0.923	No	No	0.022	0.685	1.48	0.4
2	1254	CC1CCC(C(C1)O)C(C)C	Menthol	C10H20O	156.26	181.75	0.86	0.167	1	1	20200	3	3	95	1.376	-2.217	-1.919	No	No	No	82	0.137	0.453	0.584	-2.119	No	No	No	No	No	No	No	1.182	No	No	0.02	0.083	No	0.093	0.281	1.946	2.017	0.94	No	No	0.293	0.618	3353	1.0
3	2537	CC1(C2CCC1(C(=O)C2)C)C	Camphor	C10H16O	152.23	170.56	0.89	0.0	1	0	17100	2	2	95	1.499	-2.895	-2.002	No	No	No	79	0.331	0.459	0.612	-2.158	No	No	No	No	No	No	No	0.109	No	No	0.025	0.425	No	0.218	0.051	1.653	1.981	0.473	No	No	0.926	0.521	4.12	0.9
4	2758	CC1(C2CCC(O1)(CC2)C)C	Eucalyptol	C10H18O	154.25	173.19	0.89	0.0	1	0	9200	2	2	96	1.485	-2.63	-2.437	Yes	No	No	90	0.491	0.553	0.368	-2.972	No	No	No	No	No	No	No	1.009	No	No	0.01	0.7	No	0.448	0.199	2.01	2.029	0.553	No	No	0.182	0.521	3953	1.0
5	2941	C1CC2C(C1)C3CC2CC3OC(=S)S	Tricyclo-decan-9-yl-xanthogenate (racemate)	C11H16OS2	228.4	216.32	1.05	0.154	3	1	42300	3	3	90	1.512	-4.117	-2.124	No	No	No	85	0.459	0.326	0.758	-2.097	No	No	No	No	No	No	Yes	-0.353	No	No	0.007	0.127	No	0.212	0.486	2.119	1.103	-0.06	No	No	0.213	0.545	4999	0.909
6	3048	C1C2C3C(C1C4C2O4)C5(C(=C(C3(C5(Cl)Cl)Cl)Cl)Cl)Cl	Endrin	C12H8Cl6O	380.9	270.75	1.40	0.0	1	0	12500	5	3	91	1.535	-5.675	-2.889	No	No	No	99	0.356	0.107	0.715	-2.074	No	Yes	No	No	No	No	Yes	0.339	No	No	0.126	0.066	No	0.108	0.167	4.262	-0.694	-0.533	No	Yes	0.968	0.343	6112	0.833
7	3611	CC(C)C1=CC(=O)C(=CC=C1)O	Hinokitiol	C10H12O2	164.2	179.99	0.91	0.125	2	1	37300	1	1	95	1.533	-2.342	-2.598	No	No	No	84	0.165	0.578	0.505	-2.448	No	No	No	No	No	No	No	0.171	No	No	0.198	0.225	Yes	0.04	0.452	1.921	2.245	0.475	No	No	0.637	0.688	1975	0.3
8	3979	CC(C)C1C(=O)NC(CC2=CNC3=C(C=CC(=C23)N1C)C(C)(CCC=C(C)C)C=C)CO	Lyngbyatoxin	C27H39N3O2	437.6	481.99	0.91	0.35	3	3	68400	5	4	96	0.999	-5.279	-2.807	Yes	Yes	Yes	92	0.849	0	-0.455	-2.076	Yes	Yes	Yes	No	Yes	No	Yes	0.69	No	No	0.04	0.095	Yes	0.843	0.28	2.393	0.917	0.027	No	Yes	0.794	0.542	4939	0.519
9	4260	CC1=CC(=C(C=C1OC(=O)C)C(C)C)OCCN(C)C	Moxisylyte	C16H25NO3	279.37	303.56	0.92	1.0	4	0	38800	3	2	91	1.708	-2.477	-2.517	No	No	No	28	0.927	0.405	0.036	-2.453	Yes	No	No	Yes	No	No	Yes	0.539	Yes	No	0.042	0.161	Yes	0.024	0.427	2.593	1.21	0.493	No	No	0.957	0.593	2207	0.562
10	5944	CC12C3CCC(C1(C(=O)OC2=O)C)O3	Cantharidin	C10H12O4	196.2	185.74	1.06	0.0	4	0	52600	8	1	100	1.184	-1.756	-3.3	No	No	No	36	0.17	0.655	-0.177	-2.923	No	No	No	No	No	No	No	0.168	No	Yes	0.107	0.299	No	0.033	0.842	2.043	2.348	0.901	No	No	0.115	0.421	5211	0.8
11	6532	CC(C)C(=O)OC(C)(CCC=C(C)C)C=C	Linalyl isobutyrate	C14H24O2	224.34	260.37	0.86	2333	2	0	26300	4	3	95	1.767	-4.194	-1.744	No	No	No	89	0.183	0.289	0.592	-2.085	No	No	No	No	No	No	No	1.608	No	No	0.006	0.125	No	0.534	0.582	1.747	2.358	0.703	No	No	0.082	0.505	3451	0.643
12	6549	CC(=CCCC(C)(C=C)O)C	Linalool, (+/-)-	C10H18O	154.25	185.03	0.83	2.0	1	1	20200	2	2	93	1.493	-2.612	-1.737	No	No	No	85	0.152	0.484	0.598	-2.339	No	No	No	No	No	No	No	0.446	No	No	0.006	0.236	No	0.338	0.631	1.704	2.024	0.774	No	No	0.039	0.617	3432	0.6
13	6651	CC1(CCC(CC1)C(C)(C)O)O	Terpin	C10H20O2	172.26	190.54	0.90	0.167	2	2	40500	8	1	93	1.571	-1.307	-3.622	No	No	No	53	-0.07	0.652	0.345	-3.226	No	No	No	No	No	No	No	1.121	No	No	0.008	0.291	No	0.052	0.212	1.731	2.479	1.106	No	No	0.02	0.632	2851	1.0
14	6986	CC1CCC(C(=O)C1)C(C)C	p-Menthan-3-one	C10H18O	154.25	179.11	0.86	0.143	1	0	17100	2	2	97	1.229	-2.668	-1.872	No	No	No	74	0.174	0.458	0.607	-2.155	No	No	No	No	No	No	No	0.244	No	No	0.066	0.412	No	0.389	0.208	1.796	2.028	0.821	No	No	0.151	0.567	3289	0.9
15	6987	CC1=CC(=O)C(CC1)C(C)C	Piperitone	C10H16O	152.23	176.48	0.86	0.143	1	0	17100	2	1	97	1.134	-2.586	-1.915	No	No	No	89	0.176	0.47	0.6	-2.169	No	No	No	No	No	No	No	0.191	No	No	0.032	0.612	No	0.158	0.788	1.777	2.068	0.843	No	No	0.786	0.564	3254	0.7
16	6988	CC1CCC(=C(C)C)C(=O)C1	p-Menth-4(8)-en-3-one	C10H16O	152.23	176.48	0.86	0.0	1	0	17100	2	2	96	1.514	-2.587	-2.172	Yes	No	No	81	0.18	0.513	0.551	-2.411	No	No	No	No	No	No	No	0.195	No	No	0.044	0.841	No	0.135	0.84	1.807	2.108	0.752	No	No	0.953	0.488	3193	0.7
17	6989	CC1=CC(=C(C=C1)C(C)C)O	Thymol	C10H14O	150.22	173.84	0.86	0.167	1	1	20200	3	3	90	1.606	-2.789	-1.62	No	No	No	93	0.512	0.203	0.407	-1.664	Yes	No	No	No	No	No	No	0.211	No	No	0.053	0.287	Yes	0.032	0.253	2.074	2.212	1.007	No	No	0.603	0.652	1829	0.4
18	7334	CCOC(=O)C1C(C1(C)C)C=C(C)C	Ethyl chrysanthemate	C12H20O2	196.29	219.86	0.89	0.8	2	0	26300	4	3	96	1.133	-2.662	-2.088	No	No	No	78	0.14	0.444	0.573	-2.418	No	No	No	No	No	No	No	0.252	No	No	0.044	0.024	No	0.35	0.082	1.881	1.881	0.742	No	No	0.776	0.512	3187	0.75
19	7335	CC1=CCC(CC1OC(=O)C)C(=C)C	Carvyl acetate	C12H18O2	194.27	217.22	0.89	0.375	2	0	26300	2	2	96	1.438	-2.57	-2.32	No	No	No	67	0.133	0.508	0.526	-2.695	No	No	No	No	No	No	No	0.375	No	No	0.013	0.652	No	0.873	0.136	1.903	1.969	0.7	No	No	0.735	0.499	3592	0.583
20	7438	CC1=CCC(CC1O)C(=C)C	Carveol	C10H16O	152.23	176.48	0.86	0.143	1	1	20200	2	2	95	1.397	-1.775	-2.081	No	No	No	54	0.167	0.545	0.564	-2.578	No	No	No	No	No	No	No	0.225	No	No	0.007	0.764	No	0.668	0.116	1.959	1.887	0.838	No	No	0.667	0.571	3772	0.6
21	7439	CC1=CCC(CC1=O)C(=C)C	Carvone, (+/-)-	C10H14O	150.22	173.84	0.86	0.125	1	0	17100	2	1	97	1.413	-2.324	-2.145	No	No	No	52	0.179	0.53	0.588	-2.478	No	No	No	No	No	No	No	0.225	No	No	0.029	0.432	No	0.046	0.041	1.86	1.972	0.775	No	No	0.694	0.524	4094	0.5
22	7793	CC(CCC=C(C)C)CCO	(-)-Citronellol	C10H20O	156.26	187.67	0.83	5.0	1	1	20200	3	2	92	1.489	-2.957	-1.525	No	No	No	93	0.195	0.447	0.627	-2.222	No	No	No	No	No	No	No	0.482	No	No	0.004	0.224	No	0.573	0.857	1.669	2.025	0.7	No	No	0.045	0.607	2899	0.8
23	7794	CC(CCC=C(C)C)CC=O	Citronellal	C10H18O	154.25	185.03	0.83	2.5	1	0	17100	3	2	95	1.503	-3.465	-1.386	No	No	No	68	0.192	0.42	0.648	-2.049	No	No	No	No	No	No	No	0.476	No	No	0.024	0.491	No	0.508	0.961	1.634	2.128	0.59	No	No	0.859	0.439	3231	0.7
24	8294	CC(=CCCC(C)(C=C)OC(=O)C)C	Linalyl acetate	C12H20O2	196.29	225.78	0.87	2.0	2	0	26300	3	2	95	1.635	-3.138	-1.968	No	No	No	82	0.069	0.423	0.516	-2.379	No	No	No	No	No	No	No	1.627	No	No	0.006	0.297	No	0.667	0.877	1.729	2.256	0.547	No	No	0.073	0.498	3408	0.583
25	8633	CC1CCC(C(C1)OC(=O)C2=CC=CC=C2N)C(C)C	Menthyl anthranilate	C17H25NO2	275.4	303.51	0.91	0.308	3	1	52300	4	4	92	1.384	-4.029	-2.918	No	Yes	No	96	0.48	0.159	0.18	-1.83	Yes	Yes	No	No	No	No	No	0.972	No	No	0.037	0.427	No	0.101	0.295	2.025	1.805	0.286	No	No	0.657	0.672	3091	0.588
26	8748	CC(=C)C1CCC(CC1)(C)O	beta-Terpineol	C10H18O	154.25	179.11	0.86	0.143	1	1	20200	2	2	93	1.489	-2.055	-2.39	Yes	No	No	46	0.207	0.565	0.305	-2.797	No	No	No	No	No	No	No	1.252	No	No	0.008	0.446	No	0.187	0.275	1.923	1.945	0.886	No	No	0.232	0.575	2929	0.8
27	8842	CC(CCC=C(C)C)CCO	beta-CITRONELLOL, (+/-)-	C10H20O	156.26	187.67	0.83	5.0	1	1	20200	3	2	92	1.489	-2.957	-1.525	No	No	No	93	0.195	0.447	0.627	-2.222	No	No	No	No	No	No	No	0.482	No	No	0.004	0.224	No	0.573	0.857	1.669	2.025	0.7	No	No	0.045	0.607	2899	0.8
28	9017	CC(CCC=C(C)C)CCOC(=O)C	Citronellyl acetate	C12H22O2	198.3	228.42	0.87	3.5	2	0	26300	4	3	94	1.626	-3.549	-1.705	No	No	No	92	0.129	0.394	0.588	-2.262	No	No	No	No	No	No	No	1.538	No	No	0.006	0.22	No	0.384	0.931	1.717	2.323	0.532	No	No	0.067	0.483	2838	0.75
29	9895	CC1=C(C(CCC1)(C)C)C=O	beta-Cyclocitral	C10H16O	152.23	176.48	0.86	0.143	1	0	17100	3	3	95	1.501	-2.643	-2.706	Yes	No	No	82	0.204	0.515	0.569	-2.444	No	No	No	No	No	No	No	0.143	No	No	0.253	0.486	No	0.032	0.289	2.036	2.071	0.652	No	No	0.958	0.528	2877	0.7
30	10106	CC(C)C12CCC(O1)(CC2)C	1,4-Cineole	C10H18O	154.25	173.19	0.89	0.125	1	0	9200	2	2	96	1.506	-2.769	-2.134	Yes	No	No	90	0.36	0.516	0.672	-2.558	No	No	No	No	No	No	No	1.075	No	No	0.008	0.187	No	0.384	0.154	1.852	2.075	0.589	No	No	0.752	0.564	4.33	1.0
31	10362	CC1CCC(CC1=O)C(C)C	Cyclohexanone, 2-methyl-5-(1-methylethyl)-	C10H18O	154.25	179.11	0.86	0.143	1	0	17100	2	2	97	1.39	-2.737	-1.893	No	No	No	94	0.197	0.462	0.6	-2.165	No	No	No	No	No	No	No	0.242	No	No	0.058	0.361	No	0.359	0.127	1.766	2.06	0.798	No	No	0.164	0.567	3256	0.9
32	10364	CC1=C(C=C(C=C1)C(C)C)O	Carvacrol	C10H14O	150.22	173.84	0.86	0.167	1	1	20200	3	3	90	1.606	-2.789	-1.62	No	No	No	93	0.512	0.203	0.407	-1.664	Yes	No	No	No	No	No	No	0.207	No	No	0.034	0.269	Yes	0.031	0.298	2.074	2.212	1.007	No	No	0.198	0.652	1768	0.4
33	10402	CC(CCC=C(C)C)CC(=O)O	Citronellic acid	C10H18O2	170.25	193.82	0.88	2.5	2	1	37300	3	2	96	1.583	-2.524	-2.69	No	No	No	91	-0.852	0.441	0.274	-2.301	No	No	No	No	No	No	No	0.494	No	No	0.004	0.413	No	0.646	0.606	1.586	2.503	0.319	No	No	0.107	0.644	2788	0.7
34	10545	CC(C)C12CCC(C=C1)(OO2)C	Ascaridole	C10H16O2	168.23	179.35	0.94	0.111	2	0	18500	2	2	96	1.616	-2.408	-2.632	No	No	No	80	0.352	0.535	0.632	-2.743	No	No	No	No	No	No	No	1.33	No	No	0.152	0.884	No	0.256	0.561	1.921	2.027	0.527	No	No	0.283	0.442	5682	0.8
35	10819	CC(=C)C1CCC(=CC1)CO	Perillyl alcohol	C10H16O	152.23	176.48	0.86	0.286	1	1	20200	2	2	94	1.492	-2.046	-2.3	Yes	No	No	53	0.225	0.554	0.585	-2.69	No	No	No	No	No	No	No	0.23	No	No	0.011	0.937	No	0.281	0.439	1.854	1.906	0.863	No	No	0.833	0.602	3.4	0.6
36	10975	CC(C)(CCCC(=C)C=C)O	Myrcenol	C10H18O	154.25	185.03	0.83	2.5	1	1	20200	2	1	93	1.492	-2.679	-1.725	No	No	No	0.6	0.181	0.484	0.625	-2.392	No	No	No	No	No	No	No	0.415	No	No	0.029	0.81	No	0.078	0.924	1.739	2.004	0.812	No	No	0.858	0.604	3077	0.6
37	11027	CC1C2CC2(CC1=O)C(C)C	3-Thujanone	C10H16O	152.23	170.56	0.89	0.125	1	0	17100	2	1	98	1.375	-2.995	-1.818	No	No	No	62	0.345	0.396	0.71	-1.939	No	No	No	No	No	No	No	0.135	No	No	0.029	0.169	No	0.341	0.053	1.618	1.934	0.493	No	No	0.125	0.563	4208	0.9
38	11038	CC1C2CC(C2(C)C)CC1=O	3-Pinanone	C10H16O	152.23	170.56	0.89	0.0	1	0	17100	2	2	96	1.485	-2.847	-2.212	No	No	No	55	0.464	0.465	0.784	-2.285	No	No	No	No	No	No	No	0.094	No	No	0.003	0.066	No	0.215	0.098	1.692	1.932	0.374	No	No	0.327	0.52	4361	0.9
39	11052	CC1=C(C(=C(C=C1)C(C)C)O)C(=O)O	o-Thymotic acid	C11H14O3	194.23	206.08	0.94	0.286	3	2	57500	3	1	96	1.207	-2.458	-2.734	No	No	No	96	-1.844	0.313	-0.015	-2.163	No	No	No	No	No	No	No	0.617	No	No	0.015	0.353	No	0.49	0.12	2.495	1.918	0.779	No	No	0.894	0.76	2137	0.364
40	11230	CC1=CCC(CC1)(C(C)C)O	4-Terpineol, (+/-)-	C10H18O	154.25	179.11	0.86	0.167	1	1	20200	3	2	94	1.502	-2.296	-2.182	No	No	No	85	0.21	0.514	0.563	-2.473	No	No	No	No	No	No	No	1.269	No	No	0.007	0.688	No	0.109	0.456	1.811	2.02	0.857	No	No	0.024	0.575	3665	0.8
41	11467	CC(=C1CCC(CC1)(C)O)C	gamma-Terpineol	C10H18O	154.25	179.11	0.86	0.0	1	1	20200	2	1	93	1.49	-2.123	-2.41	Yes	No	No	91	0.189	0.558	0.3	-2.744	No	No	No	No	No	No	No	1.222	No	No	0.003	0.916	No	0.111	0.355	1.909	2.032	0.861	No	No	0.025	0.532	3252	0.8
42	12072	CC1CCC(CC1O)C(=C)C	Dihydrocarveol	C10H18O	154.25	179.11	0.86	0.143	1	1	20200	2	2	95	1.397	-1.833	-2.067	No	No	No	49	0.17	0.541	0.561	-2.578	No	No	No	No	No	No	No	0.189	No	No	0.026	0.449	No	0.214	0.146	1.969	1.895	0.836	No	No	0.718	0.575	3567	0.8
43	13221	CC1(C2CCC(C2)C1(C)NC)C.Cl	Mecamylamine Hydrochloride	C11H22ClN	203.75	192.70	0.87	0.125	1	2	12000	3	2	89	1.374	-2.807	-1.842	No	No	No	32	0.837	0.609	0.702	-2.268	No	No	No	No	No	No	No	1.294	No	No	0.006	0.055	No	0.154	0.655	2.852	1.1	0.164	No	No	0.966	0.632	4563	1.0
44	14104	CC1=CC(=C(C=C1)C(C)C)OC	2-Isopropyl-5-methylanisole	C11H16O	164.24	191.14	0.86	0.333	1	0	9200	3	3	93	1.646	-3.63	-1.297	No	No	No	95	0.571	0.157	0.546	-1.58	Yes	No	No	No	No	No	No	0.267	No	No	0.043	0.468	No	0.052	0.088	1.854	2.206	0.832	No	No	0.046	0.652	1571	0.455
45	14525	CC1(C2CCC(C2)(C1=O)C)C	Fenchone	C10H16O	152.23	170.56	0.89	0.0	1	0	17100	2	2	95	1.501	-3.097	-1.872	No	No	No	76	0.341	0.423	0.624	-1.988	No	No	No	No	No	No	No	0.085	No	No	0.018	0.348	No	0.26	0.058	1.603	1.994	0.406	No	No	0.973	0.521	4468	0.9
46	14584	CCNC1C2CCC(C2)C1C3=CC=CC=C3	Fencamfamin	C15H21N	215.33	245.41	0.88	0.214	1	1	12000	3	3	92	1.502	-3.779	-2.668	Yes	No	No	75	1.257	0.173	0.733	-0.829	No	No	No	Yes	No	No	Yes	0.918	Yes	No	0.045	0.032	Yes	0.13	0.038	2.547	1.691	-0.368	No	No	0.81	0.816	3997	0.6
47	16537	CC1=CCC(CC1)C(C)(C)OC=O	Terpinyl formate	C11H18O2	182.26	202.56	0.90	0.429	2	0	26300	3	3	96	1.617	-2.287	-2.548	No	No	No	78	0.125	0.545	0.378	-2.855	No	No	No	No	No	No	No	1.308	No	No	0.003	0.956	No	0.746	0.605	1.896	2.049	0.681	No	No	0.707	0.495	3727	0.727
48	16666	CC1CCC(C(C1)O)C(C)C	l-Menthol	C10H20O	156.26	181.75	0.86	0.167	1	1	20200	3	3	95	1.376	-2.217	-1.919	No	No	No	82	0.137	0.453	0.584	-2.119	No	No	No	No	No	No	No	1.182	No	No	0.02	0.083	No	0.093	0.281	1.946	2.017	0.94	No	No	0.293	0.618	3353	1.0
49	16724	CC1=CCC(CC1=O)C(=C)C	Carvone, (+)-	C10H14O	150.22	173.84	0.86	0.125	1	0	17100	2	1	97	1.413	-2.324	-2.145	No	No	No	52	0.179	0.53	0.588	-2.478	No	No	No	No	No	No	No	0.225	No	No	0.029	0.432	No	0.046	0.041	1.86	1.972	0.775	No	No	0.694	0.524	4094	0.5
50	16952	CC(C)C1=CC=C(C=C1)C(=C)C	p-Isopropyl-alpha-methylstyrene	C12H16	160.25	197.01	0.81	0.286	0	0	0.000	4	4	93	1.49	-4.963	-1.056	No	No	No	92	0.73	0.13	0.542	-1.331	Yes	No	No	No	No	No	No	0.245	No	No	0.029	0.281	No	0.057	0.513	1.787	2.512	0.794	No	No	0.033	0.616	1.77	0.333
51	17100	CC1=CCC(CC1)C(C)(C)O	Alpha-Terpineol	C10H18O	154.25	179.11	0.86	0.167	1	1	20200	3	2	94	1.489	-2.039	-2.418	Yes	No	No	89	0.207	0.565	0.305	-2.807	No	No	No	No	No	No	No	1.219	No	No	0.003	0.71	No	0.087	0.361	1.923	1.945	0.886	No	No	0.03	0.575	3214	0.8
52	17104	CC1=CC(=C(C=C1[N+](C)(C)C)C(C)C)OC(=O)N2CCCCC2	Trimethyl-[2-methyl-4-[oxo(1-piperidinyl)methoxy]-5-propan-2-ylphenyl]ammonium	C19H31N2O2+	319.5	350.41	0.91	0.385	2	0	29500	2	0	90	1.788	-3.187	-2.531	No	No	No	62	0.893	0.413	0.41	-2.525	Yes	No	No	Yes	No	No	Yes	0.585	Yes	No	0.016	0.058	Yes	0.031	0.049	2.92	0.723	0.238	No	No	0.567	0.777	2738	0.632
53	18935	CC(C)C1=CC=C(C=C1)C(C)(C)O	p-Hydroxydiisopropylbenzene	C12H18O	178.27	208.43	0.86	0.333	1	1	20200	3	2	93	1.583	-3.168	-1.378	No	No	No	89	0.44	0.262	0.484	-1.75	Yes	No	No	No	No	No	No	0.196	No	No	0.007	0.163	Yes	0.018	0.079	1.941	1.406	0.865	No	No	0.011	0.738	1.81	0.5
54	19100	CC1CCC(C(C1)O)C(C)(C)O	Menthoglycol	C10H20O2	172.26	190.54	0.90	0.167	2	2	40500	1	1	94	1.587	-1.343	-3.574	No	No	No	54	0.039	0.623	-0.205	-3.059	No	No	No	No	No	No	No	1.158	No	No	0.013	0.104	No	0.075	0.228	1.798	2.521	1.027	No	No	0.031	0.63	3.6	1.0
55	19244	CC1CCC(C(C1)O)C(C)C	Neoisomenthol	C10H20O	156.26	181.75	0.86	0.167	1	1	20200	3	3	95	1.376	-2.217	-1.919	No	No	No	82	0.137	0.453	0.584	-2.119	No	No	No	No	No	No	No	1.182	No	No	0.02	0.083	No	0.093	0.281	1.946	2.017	0.94	No	No	0.293	0.618	3353	1.0
56	20218	CC1(C2CC(=O)C1(CC2=O)C)C	1,7,7-Trimethylbicyclo[2.2.1]heptane-2,5-dione	C10H14O2	166.22	176.71	0.94	0.0	2	0	34100	1	-	98	1.512	-1.661	-2.879	No	No	No	55	0.119	0.579	0.419	-2.611	No	No	No	No	No	No	No	0.2	No	No	0.238	0.309	No	0.122	0.05	1.788	2.3	0.672	No	No	0.901	0.547	4558	0.8
57	20832	CC1=CC(=C(C=C1)C(C)C)C	Benzene, 2,4-dimethyl-1-(1-methylethyl)-	C11H16	148.24	182.35	0.81	0.167	0	0	0.000	4	4	93	1.529	-4.403	-1.186	No	No	No	95	0.731	0.138	0.476	-1.443	Yes	No	No	No	No	No	No	0.266	No	No	0.043	0.347	No	0.045	0.084	1.828	2.367	0.86	No	No	0.034	0.572	1551	0.455
58	20960	CC1=CCC(CC1)(C(C)C)OC(=O)C	3-Cyclohexen-1-ol, 4-methyl-1-(1-methylethyl)-, acetate	C12H20O2	196.29	219.86	0.89	0.429	2	0	26300	3	2	96	1.644	-2.879	-2.299	No	No	No	88	0.129	0.451	0.481	-2.514	No	No	No	No	No	No	No	1.297	No	No	0.01	0.761	No	0.482	0.817	1.811	2.123	0.599	No	No	0.024	0.501	3686	0.75
59	22227	CC1CCC(CC1=O)C(=C)C	(+)-Dihydrocarvone	C10H16O	152.23	176.48	0.86	0.125	1	0	17100	2	1	97	1.412	-2.385	-2.131	No	No	No	53	0.182	0.526	0.585	-2.478	No	No	No	No	No	No	No	0.273	No	No	0.037	0.77	No	0.433	0.084	1.87	1.98	0.773	No	No	0.463	0.528	3423	0.7
60	23340	COC(=O)C1=COC(C2C1CC=C2CO)O	Methyl 1-hydroxy-7-(hydroxymethyl)-1,4a,5,7a-tetrahydrocyclopenta[c]pyran-4-carboxylate	C11H14O5	226.23	217.74	1.04	0.273	5	2	76000	4	1	59	0.221	-1.313	-3.872	Yes	No	No	30	-0.239	0.632	-0.328	-3.403	No	No	No	No	No	No	No	0.448	No	Yes	0.487	0.962	No	0.306	0.321	2.094	2.223	1.088	No	No	0.933	0.51	4164	0.545
61	24473	CC1CCC(CC1=O)C(=C)C	Dihydrocarvone	C10H16O	152.23	176.48	0.86	0.125	1	0	17100	2	1	97	1.412	-2.385	-2.131	No	No	No	53	0.182	0.526	0.585	-2.478	No	No	No	No	No	No	No	0.273	No	No	0.037	0.77	No	0.433	0.084	1.87	1.98	0.773	No	No	0.463	0.528	3423	0.7
62	25208	CC1(C2CCC1(C(=O)C2=O)C)C	Camphorquinone	C10H14O2	166.22	176.71	0.94	0.0	2	0	34100	2	1	97	1.606	-2.134	-2.519	No	No	No	84	0.169	0.495	0.452	-2.236	No	No	No	No	No	No	No	0.025	No	No	0.158	0.315	No	0.131	0.171	1.703	2.384	0.562	No	No	0.871	0.512	4122	0.8
63	25478	CC1(C2CC(C1(C(=O)C2)C)O)C	6-Hydroxycamphor	C10H16O2	168.23	179.35	0.94	0.0	2	1	37300	1	1	95	1.597	-1.693	-3.266	No	No	No	28	0.189	0.606	-0.155	-2.77	No	No	No	No	No	No	No	0.069	No	No	0.016	0.405	No	0.328	0.08	1.689	2.397	0.809	No	No	0.685	0.593	4811	0.9
64	26447	CC1CCC(C(=O)C1)C(C)C	Menthone	C10H18O	154.25	179.11	0.86	0.143	1	0	17100	2	2	97	1.229	-2.668	-1.872	No	No	No	74	0.174	0.458	0.607	-2.155	No	No	No	No	No	No	No	0.244	No	No	0.066	0.412	No	0.389	0.208	1.796	2.028	0.821	No	No	0.151	0.567	3289	0.9
65	27866	CC1CCOC(C1)C=C(C)C	Rose oxide	C10H18O	154.25	179.11	0.86	0.143	1	0	9200	3	3	96	1.33	-2.72	-1.957	No	No	No	90	0.237	0.512	0.654	-2.451	No	No	No	No	No	No	No	0.277	No	No	0.338	0.403	No	0.814	0.717	1.825	2.071	0.82	No	No	0.153	0.528	3744	0.8
66	27867	CC1CCC(C(C1)OC(=O)C)C(C)C	Menthyl acetate	C12H22O2	198.3	222.50	0.89	0.429	2	0	26300	3	3	96	1.698	-2.818	-2.208	No	No	No	87	0.125	0.439	0.539	-2.39	No	No	No	No	No	No	No	1.207	No	No	0.023	0.193	No	0.25	0.697	1.823	2.04	0.747	No	No	0.078	0.637	3141	0.917
67	27938	CC1CCCC(C1)C(C)C	Cyclohexane, 1-methyl-3-(1-methylethyl)-	C10H20	140.27	172.96	0.81	0.167	0	0	0.000	4	4	94	1.4	-5.169	-1.207	No	No	No	94	0.458	0.26	0.783	-1.359	No	No	No	No	No	No	No	1.15	No	No	0.009	0.071	No	0.038	0.616	1.542	2.42	0.184	No	No	0.332	0.523	2783	1.0
68	28358	CC1CCC(C(C1)OC(=O)C(C)O)C(C)C	Propanoic acid, 2-hydroxy-, 5-methyl-2-(1-methylethyl)cyclohexyl ester	C13H24O3	228.33	248.58	0.92	0.571	3	1	46500	2	2	95	1.364	-2.095	-3.026	No	No	No	89	0.005	0.478	0.268	-2.519	No	No	No	No	No	No	No	1.303	No	No	0.024	0.113	No	0.392	0.403	2.043	1.879	0.872	No	No	0.737	0.751	3939	0.923
69	29096	CC(CCCC(C)(C)O)C=C	Dihydromyrcenol	C10H20O	156.26	187.67	0.83	5.0	1	1	20200	2	2	93	1.388	-2.425	-1.522	No	No	No	84	0.135	0.47	0.611	-2.323	No	No	No	No	No	No	No	1.477	No	No	0.008	0.061	No	0.022	0.109	1.75	2.029	0.77	No	No	0.02	0.607	3257	0.8
70	30160	CCN(CC)CCCOC(=O)C1(CC2CCC1C2)C3=CC=CC=C3	Bornaprine	C21H31NO2	329.5	364.13	0.90	0.6	3	0	29500	4	3	95	1.249	-3.961	-2.601	No	No	No	75	0.657	0.054	0.715	-1.813	Yes	No	No	Yes	No	No	Yes	0.962	No	No	0.035	0.075	No	0.345	0.865	3.251	1.67	-0.012	No	Yes	0.945	0.533	4127	0.667
71	30248	CC1CCC(CC1OC(=O)C)C(=C)C	Dihydrocarvyl acetate	C12H20O2	196.29	219.86	0.89	0.375	2	0	26300	3	3	96	1.438	-2.629	-2.307	No	No	No	55	0.137	0.503	0.523	-2.695	No	No	No	No	No	No	No	1.322	No	No	0.023	0.608	No	0.493	0.281	1.914	1.981	0.698	No	No	0.532	0.501	3464	0.75
72	31353	CC(=CCCC(C)(C=C)OC(=O)C1=CC=CC=C1)C	Linalyl benzoate	C17H22O2	258.35	295.79	0.87	0.778	2	0	26300	4	4	94	1.438	-5.28	-2.135	No	No	No	93	0.427	0.071	0.367	-1.842	Yes	Yes	No	No	No	No	Yes	0.869	No	No	0.005	0.047	No	0.276	0.852	1.743	2.449	1.007	No	No	0.137	0.553	2921	0.353
73	31622	CC(=CC1C(C1(C)C)C(=O)OCC2=CC=C(O2)CC#C)C	Furamethrin	C18H22O3	286.4	313.32	0.91	0.545	3	0	39400	4	4	95	1.829	-4.366	-2.325	No	No	No	95	0.416	0.188	0.372	-2.587	Yes	No	No	No	No	No	Yes	0.365	No	Yes	0.122	0.042	No	0.908	0.089	2.273	1.926	0.393	No	No	0.908	0.47	3726	0.5
74	32735	CC1(C2CCC(=O)C1C2)C	6,6-Dimethylbicyclo[3.1.1]heptan-2-one	C9H14O	138.21	153.26	0.90	0.0	1	0	17100	2	1	97	1.286	-2.268	-2.354	No	No	No	46	0.401	0.526	0.767	-2.424	No	No	No	No	No	No	No	0.112	No	No	0.008	0.047	No	0.168	0.128	1.898	1.833	0.497	No	No	0.531	0.5	4076	0.889
75	34154	CC1=CC(=C(C=C1)C(C)C)OCC2=NCCN2	Tymazoline	C14H20N2O	232.32	253.83	0.92	0.364	2	1	33600	3	3	92	1.598	-3.043	-2.015	No	No	No	74	0.701	0.178	0.258	-2.233	Yes	No	No	No	No	No	Yes	0.376	Yes	No	0.316	0.35	No	0.127	0.355	2.452	0.797	0.333	No	No	0.933	0.865	2476	0.5
76	34627	C=C1CCC(CC1)C(=C)CO	p-Mentha-1(7),8(10)-dien-9-ol	C10H16O	152.23	176.48	0.86	0.25	1	1	20200	1	2	92	1.483	-2.87	-1.596	No	No	No	53	0.263	0.416	0.627	-1.976	No	No	No	No	No	No	No	0.211	No	No	0.706	0.903	No	0.156	0.347	1.571	1.892	0.411	No	No	0.275	0.602	3375	0.6
77	34645	CC1CCC(C(=O)C1)C(=C)C	Isopulegone	C10H16O	152.23	176.48	0.86	0.0	1	0	17100	2	2	97	1.412	-2.403	-2.103	No	No	No	81	0.182	0.524	0.589	-2.468	No	No	No	No	No	No	No	0.275	No	No	0.044	0.841	No	0.135	0.84	1.869	1.964	0.777	No	No	0.953	0.488	3193	0.7
78	40704	CC1(C2CCC(C1C2)CCOCC[N+]3(CCOCC3)CC4=CC(=C(C=C4Br)OC)OC)C	Pinaverium	C26H41BrNO4+	511.5	482.88	1.06	0.5	4	0	36900	4	4	93	1.094	-5.283	-2.763	No	Yes	Yes	96	0.978	0.024	-0.143	-2.569	No	No	No	No	No	No	Yes	1.164	No	No	0.004	0.02	No	0.194	0.927	2.603	1.139	-0.571	No	Yes	0.963	0.316	4786	0.769
79	41643	CCC(C1=CC=C(C=C1)CC(C)C)C(=O)O	Butibufen	C14H20O2	220.31	249.18	0.88	0.714	2	1	37300	3	3	98	1.706	-3.225	-2.728	No	No	No	92	-1.189	0.114	0.218	-1.73	No	No	No	No	No	No	No	0.302	No	No	0.006	0.071	No	0.388	0.083	2.29	2.47	0.51	No	No	0.4	0.825	2269	0.5
80	42949	CC1=CC=C(C=C1)C(C)CCC(=O)O	4-(4-Methylphenyl)pentanoic acid	C12H16O2	192.25	214.59	0.90	0.571	2	1	37300	3	2	93	1.721	-3.307	-2.697	No	No	No	95	-0.627	0.207	0.356	-2.014	No	No	No	No	No	No	No	0.343	No	No	0.015	0.332	Yes	0.423	0.238	2.253	2.38	0.982	No	No	0.075	0.796	2129	0.417
81	43045	CC1CCC(C(C1)OC(=O)CC(=O)C)C(C)C	L-Menthyl acetoacetate	C14H24O3	240.34	263.24	0.91	0.625	3	0	43400	2	3	97	1.403	-2.846	-2.501	No	No	No	76	0.052	0.412	0.252	-2.518	No	No	No	No	No	No	No	1.287	No	No	0.021	0.383	No	0.203	0.873	1.886	1.871	0.715	No	No	0.623	0.56	3359	0.857
82	60990	CC1=CC=C(C=C1)C(C)C=O	2-(4-Methylphenyl)propanal	C10H12O	148.2	171.20	0.87	0.286	1	0	17100	2	1	94	1.637	-2.378	-1.375	No	No	No	51	0.308	0.29	0.417	-1.804	Yes	No	No	No	No	No	No	0.316	No	Yes	0.225	0.277	No	0.068	0.957	1.776	1.945	0.792	No	No	0.325	0.588	2469	0.3
83	61040	CC(=CCCC(C)(C=C)OC=O)C	Linalyl formate	C11H18O2	182.26	208.48	0.87	2.0	2	0	26300	3	2	95	1.626	-2.819	-2.016	No	No	No	77	0.065	0.455	0.547	-2.387	No	No	No	No	No	No	No	0.395	No	No	0.006	0.594	No	0.736	0.865	1.711	2.292	0.577	No	No	0.849	0.466	3874	0.545
84	61041	CC1=C(C(CC=C1)(C)C)C=O	Safranal	C10H14O	150.22	173.84	0.86	0.143	1	0	17100	3	2	96	1.501	-2.495	-2.725	Yes	No	No	82	0.196	0.527	0.579	-2.444	No	No	No	No	No	No	No	0.226	No	No	0.301	0.889	No	0.276	0.861	2.025	1.997	0.652	No	No	0.965	0.525	3417	0.5
85	61098	CCC(=O)OC(C)(CCC=C(C)C)C=C	Linalyl propionate	C13H22O2	210.31	243.08	0.87	2333	2	0	26300	3	3	95	1.751	-3.664	-1.81	No	No	No	87	0.172	0.361	0.583	-2.363	No	No	No	No	No	No	No	1.696	No	No	0.004	0.198	No	0.467	0.909	1.907	2.262	0.74	No	No	0.168	0.494	3419	0.615
86	61126	CC1=CC(C2CC1C2(C)C)O	Verbenol	C10H16O	152.23	170.56	0.89	0.0	1	1	20200	2	2	94	1.476	-2.393	-2.415	No	No	No	62	0.467	0.494	0.752	-2.468	No	No	No	No	No	No	No	0.049	No	No	0.005	0.04	No	0.175	0.058	1.769	1.82	0.547	No	No	0.861	0.526	4872	0.8
87	61270	CC1=CCC(C1(C)C)CCOC(=O)C	alpha-Campholene acetate	C12H20O2	196.29	219.86	0.89	0.667	2	0	26300	3	3	96	1.63	-2.928	-2.19	No	No	No	82	0.18	0.461	0.56	-2.567	No	No	No	No	No	No	No	0.314	No	No	0.003	0.296	No	0.027	0.548	1.826	2.066	0.617	No	No	0.142	0.512	3271	0.75
88	61275	CC1=CCOC(C1)C=C(C)C	Nerol oxide	C10H16O	152.23	176.48	0.86	0.143	1	0	9200	3	2	96	1.33	-2.658	-1.971	No	No	No	84	0.233	0.516	0.657	-2.451	No	No	No	No	No	No	No	0.243	No	No	0.886	0.707	No	0.928	0.787	1.815	2.064	0.821	No	No	0.029	0.525	3803	0.6
89	61290	CC(CCC=C(C)C)CC(=O)OC	Methyl citronellate	C11H20O2	184.27	211.12	0.87	3.0	2	0	26300	3	3	95	1.625	-3.132	-1.693	No	No	No	90	0.078	0.408	0.578	-2.163	No	No	No	No	No	No	No	0.543	No	No	0.006	0.311	No	0.818	0.944	1.769	2.32	0.604	No	No	0.083	0.485	2803	0.727
90	61359	CC(C)C1=CC=C(C=C1)CC=O	4-Isopropylphenylacetaldehyde	C11H14O	162.23	188.50	0.86	0.429	1	0	17100	2	2	95	1.592	-3.274	-1.317	No	No	No	47	0.484	0.201	0.539	-1.433	Yes	No	No	No	No	No	No	0.325	No	No	0.269	0.712	Yes	0.04	0.951	1.696	2.011	0.771	No	No	0.52	0.624	1907	0.364
91	61362	CC1=CC(=O)C(CC1)C(C)C	d-Piperitone	C10H16O	152.23	176.48	0.86	0.143	1	0	17100	2	1	97	1.134	-2.586	-1.915	No	No	No	89	0.176	0.47	0.6	-2.169	No	No	No	No	No	No	No	0.191	No	No	0.032	0.612	No	0.158	0.788	1.777	2.068	0.843	No	No	0.786	0.564	3254	0.7
92	61401	CC(CCC=C(C)C)CCOCC=O	Citronellyloxyacetaldehyde	C12H22O2	198.3	228.42	0.87	4.0	2	0	26300	2	2	95	1.613	-3.364	-1.962	No	No	No	63	0.144	0.418	0.646	-2.369	No	No	No	No	No	No	No	0.541	No	No	0.016	0.55	No	0.467	0.963	1.597	2.306	0.504	No	No	0.513	0.34	3286	0.75
93	61435	CCCCCCCC(=O)OC(C)(CCC=C(C)C)C=C	Linalyl octanoate	C18H32O2	280.4	329.56	0.85	4.0	2	0	26300	6	4	92	1.745	-6.115	-2.155	No	Yes	No	98	0.374	0.107	0.676	-2.013	No	No	No	No	No	No	Yes	1.829	Yes	No	0.004	0.114	No	0.41	0.949	1.558	2.565	0.487	No	No	0.374	0.28	3084	0.722
94	61746	CC1=CCC(CC1)C(C)(C)OC(=O)C2=CC=CC=C2N	alpha-Terpinyl anthranilate	C17H23NO2	273.37	300.87	0.91	0.308	3	1	52300	5	3	92	1.349	-3.986	-2.893	No	No	No	96	0.527	0.247	0.281	-2.759	Yes	Yes	Yes	No	No	No	No	1.001	No	No	0.011	0.448	No	0.493	0.537	2.072	1.696	-0.024	No	No	0.778	0.515	2997	0.471
95	61982	CC1CCC(C(=O)C1)C(C)(C)S	p-Mentha-8-thiol-3-one	C10H18OS	186.32	197.62	0.94	0.143	2	1	18100	2	2	93	1.412	-2.547	-2.375	No	No	No	96	0.192	0.529	0.593	-2.682	No	No	No	No	No	No	No	0.157	No	No	0.023	0.163	No	0.47	0.229	2.121	1.176	0.76	No	No	0.755	0.623	3836	0.9
96	62117	CC(C)C1=CCC(CC1)C(=O)O	1,2,5,6-Tetrahydrocuminic acid	C10H16O2	168.23	185.27	0.91	0.286	2	1	37300	2	2	95	1.585	-2.178	-2.727	No	No	No	90	-0.532	0.513	0.344	-2.422	No	No	No	No	No	No	No	0.219	No	No	0.007	0.805	Yes	0.09	0.094	1.812	2.345	0.945	No	No	0.48	0.643	3164	0.7
97	62321	CCCC(=O)OC(C)(CCC=C(C)C)C=C	Linalyl butyrate	C14H24O2	224.34	260.37	0.86	2667	2	0	26300	4	3	94	1.75	-4.18	-1.799	No	No	No	90	0.217	0.312	0.6	-2.298	No	No	No	No	No	No	No	1.712	No	No	0.004	0.171	No	0.507	0.91	1.813	2.327	0.67	No	No	0.147	0.482	3305	0.643
98	62328	CCC(=O)OC(C)(C)C1CCC(=CC1)C	Terpinyl propionate	C13H22O2	210.31	237.16	0.89	0.571	2	0	26300	4	3	95	1.654	-3.184	-2.258	No	No	No	96	0.222	0.449	0.522	-2.795	No	No	No	No	No	No	No	1.305	No	No	0.002	0.756	No	0.304	0.939	2.079	2.091	0.6	No	No	0.518	0.526	3252	0.769
99	62367	CC(C)C12CCC(C1C2)(C)O	Sabinene hydrate	C10H18O	154.25	173.19	0.89	0.143	1	1	20200	2	2	94	1.494	-2.51	-2.128	No	No	No	71	0.351	0.469	0.663	-2.24	No	No	No	No	No	No	No	1.011	No	No	0.033	0.123	No	0.084	0.14	1.703	1.926	0.637	No	No	0.112	0.614	4223	1.0
100	62654	CC(C)C1=CC=C(C=C1)CCC=O	Benzenepropanal, 4-(1-methylethyl)-	C12H16O	176.25	205.80	0.86	0.571	1	0	17100	2	3	95	1.584	-3.836	-1.469	No	No	No	54	0.643	0.137	0.592	-1.407	Yes	No	No	No	No	No	No	0.341	No	No	0.416	0.669	No	0.054	0.956	1.777	1.299	0.793	No	No	0.525	0.645	1853	0.417
101	62907	CCNC(=O)C1CC(CCC1C(C)C)C	N-Ethyl-p-menthane-3-carboxamide	C13H25NO	211.34	242.00	0.87	0.571	1	1	29100	3	3	94	0.932	-3.157	-2.423	Yes	No	No	89	-0.066	0.25	0.601	-1.325	No	No	No	No	No	No	Yes	1.279	Yes	No	0.016	0.059	No	0.388	0.153	2.228	1.409	-0.092	No	No	0.704	0.764	3231	0.923
102	64685	CC1(C2CCC1(C(C2)O)C)C	1,7,7-Trimethylbicyclo[2.2.1]heptan-2-ol	C10H18O	154.25	173.19	0.89	0.0	1	1	20200	2	2	93	1.484	-2.462	-2.174	No	No	No	77	0.337	0.486	0.646	-2.331	No	No	No	No	No	No	No	1.035	No	No	0.011	0.071	No	0.055	0.59	1.707	1.877	0.577	No	No	0.89	0.567	4.28	1.0
103	65689	CC(C)CC(=O)OCC1=COC(C2C1CC(C23CO3)OC(=O)C)OC(=O)CC(C)C	Didrovaltrate	C22H32O8	424.5	423.18	1.00	0.688	8	0	101000	3	2	100	1.002	-4.381	-2.882	No	Yes	Yes	59	-0.266	0.143	-1.121	-2.933	No	No	No	No	No	No	Yes	0.702	No	Yes	0.986	0.962	No	0.534	0.121	3.226	1.426	-0.176	No	No	0.39	0.333	4941	0.773
104	67179	CC(=CCCC(C)(C=C)O)C	Linalool, (+)-	C10H18O	154.25	185.03	0.83	2.0	1	1	20200	2	2	93	1.493	-2.612	-1.737	No	No	No	85	0.152	0.484	0.598	-2.339	No	No	No	No	No	No	No	0.446	No	No	0.006	0.236	No	0.338	0.631	1.704	2.024	0.774	No	No	0.039	0.617	3432	0.6
105	68133	CC(=CCC(CO)C(=C)C)C	(S)-lavandulol	C10H18O	154.25	185.03	0.83	2.0	1	1	20200	3	2	93	1.392	-2.227	-1.554	No	No	No	74	0.102	0.492	0.601	-2.27	No	No	No	No	No	No	No	0.573	No	No	0.006	0.423	No	0.876	0.125	1.745	1.937	0.703	No	No	0.201	0.617	3461	0.6
106	68252	CC1=CC(=C(C=C1)C(C)C)OC(=O)C	Thymol acetate	C12H16O2	192.25	214.59	0.90	0.429	2	0	26300	3	3	93	1.765	-3.164	-1.573	No	No	No	89	0.361	0.151	0.152	-1.72	Yes	No	No	No	No	No	No	0.377	No	No	0.031	0.528	No	0.01	0.313	1.89	2.218	0.726	No	No	0.222	0.531	1826	0.417
107	68316	CC(=CCCC1=COC=C1)C	Perillene	C10H14O	150.22	173.84	0.86	0.5	1	0	13100	4	3	95	1.532	-3.211	-1.273	No	No	No	97	0.297	0.394	0.428	-2.126	No	No	No	No	No	No	No	0.346	No	No	0.01	0.701	No	0.674	0.119	2.178	2.242	0.723	No	No	0.955	0.603	2605	0.4
108	70962	CC1CCC(C(=O)C1)C(C)C	(+)-Isomenthone	C10H18O	154.25	179.11	0.86	0.143	1	0	17100	2	2	97	1.229	-2.668	-1.872	No	No	No	74	0.174	0.458	0.607	-2.155	No	No	No	No	No	No	No	0.244	No	No	0.066	0.412	No	0.389	0.208	1.796	2.028	0.821	No	No	0.151	0.567	3289	0.9
109	71170	CCC(C(=O)O)C1(CCC(CC1)C2=CC=CC=C2)O	Fencibutirol	C16H22O3	262.34	284.00	0.92	0.308	3	2	57500	3	2	94	1.295	-2.862	-2.705	No	No	No	82	-0.384	0.327	0.009	-2.196	No	No	No	No	No	No	No	1.227	No	No	0.015	0.061	No	0.223	0.111	2.387	1.877	0.293	No	No	0.605	0.876	2926	0.562
110	71261	CC(C)CC1=CC=C(C=C1)C(C)C(=O)NCCO	Mabuprofen	C15H23NO2	249.35	277.47	0.90	1.0	2	2	49300	2	2	93	1.264	-2.985	-2.637	No	No	No	78	0.398	0.222	0.153	-2.544	Yes	Yes	No	No	No	No	No	0.373	No	No	0.041	0.116	No	0.459	0.267	2.191	1.85	0.758	No	No	0.029	0.811	2378	0.533
111	73466	C1=CC(C2C1C(=COC2OC3C(C(C(C(O3)CO)O)O)O)C(=O)O)(CO)O	Monotropein	C16H22O11	390.34	348.41	1.12	0.294	11	7	186000	-	-	13	-0.58	-2.514	-2.735	Yes	No	No	17	-0.715	0.707	-1.171	-4.321	No	No	No	No	No	No	No	0.024	No	No	0.056	0.908	No	0.188	0.019	2.166	3.362	1.273	No	No	0.032	0.233	4982	0.688
112	75427	CC(CCC=C(C)C)CC=O	(R)-(+)-Citronellal	C10H18O	154.25	185.03	0.83	2.5	1	0	17100	3	2	95	1.503	-3.465	-1.386	No	No	No	68	0.192	0.42	0.648	-2.049	No	No	No	No	No	No	No	0.476	No	No	0.024	0.491	No	0.508	0.961	1.634	2.128	0.59	No	No	0.859	0.439	3231	0.7
113	75699	CC1CCC(C(C1)OC(=O)C)C(C)C	Neomenthyl acetate	C12H22O2	198.3	222.50	0.89	0.429	2	0	26300	3	3	96	1.698	-2.818	-2.208	No	No	No	87	0.125	0.439	0.539	-2.39	No	No	No	No	No	No	No	1.207	No	No	0.023	0.193	No	0.25	0.697	1.823	2.04	0.747	No	No	0.078	0.637	3141	0.917
114	79036	CC1=CC(=O)C(CC1)C(=C)C	Isopiperitenone	C10H14O	150.22	173.84	0.86	0.0	1	0	17100	2	1	97	1.316	-2.333	-2.109	No	No	No	88	0.182	0.533	0.585	-2.472	No	No	No	No	No	No	No	0.223	No	No	0.037	0.788	No	0.256	0.938	1.855	1.988	0.8	No	No	0.97	0.485	3198	0.5
115	79044	CC1=CC2C(C2(C)C)CC1	2-Carene	C10H16	136.23	161.77	0.84	0.0	0	0	0.000	4	3	95	1.392	-3.58	-1.782	No	No	No	93	0.519	0.463	0.753	-2.25	No	No	No	No	No	No	No	0.045	No	No	0.007	0.048	No	0.334	0.086	1.771	2.258	0.609	No	No	0.839	0.449	3659	0.8
116	80792	CC1=C(C=C(C=C1)C(C)C)OC(=O)C	Carvacryl acetate	C12H16O2	192.25	214.59	0.90	0.429	2	0	26300	3	3	93	1.758	-3.164	-1.573	No	No	No	89	0.361	0.153	0.152	-1.72	Yes	No	No	No	No	No	No	0.372	No	No	0.018	0.463	No	0.01	0.512	1.889	2.224	0.695	No	No	0.068	0.531	1809	0.417
117	81544	CC1=CCC(CC1OC(=O)C)C(=C)C	(1S-cis)-2-Methyl-5-(1-methylvinyl)-2-cyclohexen-1-yl acetate	C12H18O2	194.27	217.22	0.89	0.375	2	0	26300	2	2	96	1.438	-2.57	-2.32	No	No	No	67	0.133	0.508	0.526	-2.695	No	No	No	No	No	No	No	0.375	No	No	0.013	0.652	No	0.873	0.136	1.903	1.969	0.7	No	No	0.735	0.499	3592	0.583
118	81722	CC(C)(C1CCC(=C)CC1)O	alpha,alpha-Dimethyl-4-methylenecyclohexanemethanol	C10H18O	154.25	179.11	0.86	0.143	1	1	20200	2	2	93	1.511	-2.705	-1.807	No	No	No	58	0.238	0.439	0.594	-2.126	No	No	No	No	No	No	No	1.235	No	No	0.012	0.782	No	0.105	0.053	1.737	2.037	0.806	No	No	0.034	0.575	2937	0.8
119	82229	CC1(C2CCC(C2)(C1=O)C)C	(-)-Fenchone	C10H16O	152.23	170.56	0.89	0.0	1	0	17100	2	2	95	1.501	-3.097	-1.872	No	No	No	76	0.341	0.423	0.624	-1.988	No	No	No	No	No	No	No	0.085	No	No	0.018	0.348	No	0.26	0.058	1.603	1.994	0.406	No	No	0.973	0.521	4468	0.9
120	82480	CC(=C1CCC(CC1)(C)OC(=O)C)C	gamma-Terpinyl acetate	C12H20O2	196.29	219.86	0.89	0.25	2	0	26300	3	3	95	1.627	-2.727	-2.479	No	No	No	93	0.114	0.505	0.424	-2.784	No	No	No	No	No	No	No	1.242	No	No	0.004	0.569	No	0.331	0.417	1.882	2.014	0.631	No	No	0.078	0.475	3127	0.75
121	84298	CC(=O)OCC1=CC2C3C1C(OC=C3C(=O)O2)OC4C(C(C(C(O4)CO)O)O)O	Asperuloside	C18H22O11	414.4	371.81	1.11	0.286	11	4	161000	-	0	51	0.383	-3.276	-2.795	Yes	No	No	20	-0.019	0.589	-1.439	-3.789	No	No	No	No	No	No	No	1.219	No	No	0.717	0.961	No	0.085	0.022	2.262	3.426	0.027	No	No	0.757	0.283	4909	0.667
122	84532	CC1C2CC(C2(C)C)CC1=O	Isopinocamphone	C10H16O	152.23	170.56	0.89	0.0	1	0	17100	2	2	96	1.485	-2.847	-2.212	No	No	No	55	0.464	0.465	0.784	-2.285	No	No	No	No	No	No	No	0.094	No	No	0.003	0.066	No	0.215	0.098	1.692	1.932	0.374	No	No	0.327	0.52	4361	0.9
123	85567	CC1=CC(C(CC1)C(C)C)O	2-Cyclohexen-1-ol, 3-methyl-6-(1-methylethyl)-, (1R,6S)-rel-	C10H18O	154.25	179.11	0.86	0.167	1	1	20200	2	2	94	1.509	-2.369	-2.076	No	No	No	91	0.218	0.483	0.59	-2.317	No	No	No	No	No	No	No	0.199	No	No	0.03	0.218	No	0.342	0.062	1.756	1.959	0.872	No	No	0.086	0.575	3582	0.8
124	85568	CC1=CC(C(CC1)C(C)C)O	trans-Piperitol	C10H18O	154.25	179.11	0.86	0.167	1	1	20200	2	2	94	1.509	-2.369	-2.076	No	No	No	91	0.218	0.483	0.59	-2.317	No	No	No	No	No	No	No	0.199	No	No	0.03	0.218	No	0.342	0.062	1.756	1.959	0.872	No	No	0.086	0.575	3582	0.8
125	85755	CC1=CCC(CC1)C(C)(C)OC	Cyclohexene, 4-(1-methoxy-1-methylethyl)-1-methyl-	C11H20O	168.28	196.41	0.86	0.333	1	0	9200	4	3	96	1.512	-2.99	-2.023	Yes	No	No	93	0.277	0.51	0.511	-2.723	No	No	No	No	No	No	No	1.292	No	No	0.003	0.638	No	0.103	0.484	1.88	2.091	0.646	No	No	0.114	0.575	3348	0.818
126	86840	CC1(C2CC=C(C1C2)C(=O)O)C	6,6-Dimethylbicyclo[3.1.1]hept-2-ene-2-carboxylic acid	C10H14O2	166.22	176.71	0.94	0.111	2	1	37300	2	2	100	1.552	-1.95	-2.722	No	No	No	63	-0.667	0.519	0.37	-2.59	No	No	No	No	No	No	No	0.583	No	No	0.003	0.113	Yes	0.05	0.073	1.919	2.523	-0.03	No	No	0.715	0.604	4.9	0.7
127	87691	CC1C(CC2C1C(OC=C2C(=O)OC)OC3C(C(C(C(O3)CO)O)O)O)O	Loganin	C17H26O10	390.4	359.55	1.09	0.294	10	5	155000	-	-	39	0.386	-2.614	-2.766	Yes	No	No	22	0.088	0.629	-1.284	-3.745	No	No	No	No	No	No	No	1.312	No	No	0.232	0.945	No	0.395	0.025	2.214	3.582	1.003	No	No	0.801	0.336	4.69	0.824
128	88693	CC(=C)C1CCC(CC1)(C)OC(=O)C	beta-Terpinyl acetate	C12H20O2	196.29	219.86	0.89	0.375	2	0	26300	3	3	95	1.626	-2.659	-2.484	No	No	No	56	0.13	0.512	0.429	-2.837	No	No	No	No	No	No	No	1.276	No	No	0.006	0.471	No	0.299	0.505	1.897	2.012	0.663	No	No	0.634	0.501	2924	0.75
129	89306	CCC(=O)OC1CC2CCC1(C2(C)C)C	Isobornyl propionate	C13H22O2	210.31	231.24	0.91	0.333	2	0	26300	3	3	94	1.86	-3.458	-2.152	No	No	No	92	0.343	0.359	0.571	-2.351	No	No	No	No	No	No	No	1.082	No	No	0.006	0.124	No	0.138	0.869	1.854	1.974	0.473	No	No	0.594	0.654	4.16	0.923
130	89437	CC(C)C1CCC(CC1)(C)O	Cyclohexanol, 1-methyl-4-(1-methylethyl)-	C10H20O	156.26	181.75	0.86	0.167	1	1	20200	2	2	93	1.496	-2.365	-2.156	Yes	No	No	81	0.204	0.515	0.556	-2.443	No	No	No	No	No	No	No	1.145	No	No	0.005	0.082	No	0.045	0.158	1.793	2.011	0.796	No	No	0.031	0.618	2646	1.0
131	89488	CC(C)C1CCC(=CC1)C=O	Phellandral	C10H16O	152.23	176.48	0.86	0.286	1	0	17100	2	2	96	1.513	-2.831	-2.629	No	No	No	78	0.222	0.475	0.617	-2.17	No	No	No	No	No	No	No	0.14	No	No	0.072	0.788	No	0.346	0.945	1.963	2.067	0.657	No	No	0.864	0.556	3621	0.7
132	89755	CC1CCC(CC1O)C(=C)C	(+)-Dihydrocarveol	C10H18O	154.25	179.11	0.86	0.143	1	1	20200	2	2	95	1.397	-1.833	-2.067	No	No	No	49	0.17	0.541	0.561	-2.578	No	No	No	No	No	No	No	0.189	No	No	0.026	0.449	No	0.214	0.146	1.969	1.895	0.836	No	No	0.718	0.575	3567	0.8
133	89949	CCCCCC1=C(C(=CC(=C1)O)O)C2C=C(CCC2C(=C)C)C	Abnormal cannabidiol	C21H30O2	314.5	359.06	0.88	0.462	2	2	40500	6	4	90	1.988	-4.142	-2.758	Yes	No	No	98	0.711	0.078	0.1	-1.63	Yes	Yes	Yes	No	No	No	Yes	1.088	No	No	0.097	0.04	No	0.676	0.706	2.665	2.158	0.093	No	Yes	0.864	0.511	3567	0.524
134	91456	CC1C2CC2(CC1=O)C(C)C	beta-Thujone	C10H16O	152.23	170.56	0.89	0.125	1	0	17100	2	1	98	1.375	-2.995	-1.818	No	No	No	62	0.345	0.396	0.71	-1.939	No	No	No	No	No	No	No	0.135	No	No	0.029	0.169	No	0.341	0.053	1.618	1.934	0.493	No	No	0.125	0.563	4208	0.9
135	91463	CC1=CCC(CC1O)C(C)(C)O	Sobrerol	C10H18O2	170.25	187.90	0.91	0.167	2	2	40500	1	1	94	1.587	-1.291	-3.592	No	No	No	50	0.036	0.627	-0.202	-3.059	No	No	No	No	No	No	No	1.251	No	No	0.004	0.456	No	0.177	0.126	1.786	2.529	1.029	No	No	0.067	0.585	3886	0.8
136	91496	CC(=C)C1CCC2(C(C1)O2)C	Limonene oxide	C10H16O	152.23	170.56	0.89	0.111	1	0	12500	2	2	96	1.497	-2.503	-3.069	Yes	No	No	52	0.353	0.547	0.359	-2.736	No	No	No	No	No	No	No	1.159	No	No	0.032	0.675	No	0.318	0.243	1.758	1.964	0.639	No	No	0.932	0.415	3909	0.8
137	91508	CC1(C2CC1C3(C(C2)O3)C)C	alpha-Pinene oxide	C10H16O	152.23	164.64	0.92	0.0	1	0	12500	2	2	96	1.476	-2.742	-3.057	No	No	No	54	0.591	0.496	0.931	-2.563	No	No	No	No	No	No	No	0.897	No	No	0.006	0.054	No	0.216	0.102	1.752	1.891	0.341	No	No	0.965	0.485	4754	1.0
138	91745	CC1=CC=CC=C1COC2CC3(CCC2(O3)C)C(C)C	Cinmethylin	C18H26O2	274.4	303.89	0.90	0.286	2	0	18500	4	3	95	1.775	-4.293	-2.213	No	No	No	96	0.628	0.141	0.379	-2.232	No	Yes	No	No	No	No	Yes	1.214	Yes	No	0.554	0.393	No	0.292	0.246	1.807	1.901	0.19	No	No	0.028	0.817	4349	0.667
139	92649	CC1CCC(C(=O)C1)C(C)(C)SC(=O)C	p-Mentha-8-Thiol-3-One Acetate	C12H20O2S	228.35	238.37	0.96	0.375	3	0	59400	2	1	96	1.536	-2.871	-2.503	No	No	No	80	0.054	0.469	0.141	-2.737	No	No	No	No	No	No	No	0.042	No	No	0.027	0.161	No	0.187	0.36	2.179	1.785	0.55	No	No	0.032	0.728	3965	0.833
140	93013	CC1(C2CCC1(C(C2)OC(=O)C=C)C)C	Exo-1,7,7-trimethylbicyclo[2.2.1]hept-2-yl acrylate	C13H20O2	208.3	228.60	0.91	0.3	2	0	26300	3	3	95	1.589	-3.207	-2.23	No	No	No	86	0.254	0.391	0.58	-2.337	No	No	No	No	No	No	No	1.191	No	No	0.007	0.277	No	0.078	0.926	1.661	1.991	0.274	No	No	0.838	0.515	4361	0.769
141	93090	CC(C)CC(=O)C1=C(C(C(C1=O)CC=C(C)C)(C(=O)CC=C(C)C)O)O	Isohumulone	C21H30O5	362.5	391.35	0.93	0.727	5	2	91700	4	1	68	0.952	-3.741	-3.542	Yes	Yes	Yes	89	-0.245	0.225	-0.343	-2.869	No	No	No	No	No	No	No	1.418	Yes	No	0.015	0.194	No	0.414	0.181	1.736	1.769	0.594	No	No	0.975	0.53	4405	0.619
142	93189	CC(C)C1=CC(=C(C=C1)C(C)C)O	2,5-Diisopropylphenol	C12H18O	178.27	208.43	0.86	0.333	1	1	20200	3	4	90	1.564	-4.003	-1.656	No	No	No	96	0.689	0.098	0.503	-1.345	Yes	No	No	No	No	No	Yes	0.198	No	No	0.05	0.115	No	0.028	0.15	2.095	1.474	0.921	No	No	0.438	0.733	1964	0.5
143	93199	CC(=CCCC1=CCC(CC1)C=O)C	4-(4-Methyl-3-pentenyl)cyclohex-3-ene-1-carbaldehyde	C13H20O	192.3	225.73	0.85	0.5	1	0	17100	3	3	95	1.504	-4.205	-1.55	No	No	No	85	0.369	0.352	0.639	-2.254	No	No	No	No	No	No	No	1.381	No	No	0.007	0.89	No	0.666	0.964	1.627	1.261	0.327	No	No	0.385	0.491	3593	0.615
144	94060	CC(=CCC(CO)C(=C)C)C	Lavandulol, (+/-)-	C10H18O	154.25	185.03	0.83	2.0	1	1	20200	3	2	93	1.392	-2.227	-1.554	No	No	No	74	0.102	0.492	0.601	-2.27	No	No	No	No	No	No	No	0.573	No	No	0.006	0.423	No	0.876	0.125	1.745	1.937	0.703	No	No	0.201	0.617	3461	0.6
145	94147	CC(C)C12CC1C(=C)C(C2)O	Sabinol	C10H16O	152.23	170.56	0.89	0.125	1	1	20200	1	1	93	1.483	-2.6	-1.97	No	No	No	37	0.35	0.444	0.685	-2.04	No	No	No	No	No	No	No	0.075	No	No	0.021	0.784	No	0.142	0.06	1.565	1.817	0.429	No	No	0.442	0.569	4761	0.8
146	94217	CC(=C)C1CCC(C(C1)O)(C)O	1,2-Cyclohexanediol, 1-methyl-4-(1-methylethenyl)-	C10H18O2	170.25	187.90	0.91	0.143	2	2	40500	1	1	93	1.58	-1.297	-3.569	No	No	No	41	0.035	0.639	-0.177	-3.049	No	No	No	No	No	No	No	1.293	No	No	0.022	0.323	No	0.18	0.065	1.605	2.529	1.134	No	No	0.526	0.585	3881	0.8
147	94221	CC1=CCC(CC1O)C(=C)C	(-)-trans-Carveol	C10H16O	152.23	176.48	0.86	0.143	1	1	20200	2	2	95	1.397	-1.775	-2.081	No	No	No	54	0.167	0.545	0.564	-2.578	No	No	No	No	No	No	No	0.225	No	No	0.007	0.764	No	0.668	0.116	1.959	1.887	0.838	No	No	0.667	0.571	3772	0.6
148	94579	CC1CCC(C(C1)OC(=O)C)C(=C)C	Isopulegyl acetate	C12H20O2	196.29	219.86	0.89	0.375	2	0	26300	3	3	96	1.597	-2.528	-2.411	No	No	No	56	0.109	0.502	0.523	-2.695	No	No	No	No	No	No	No	1.312	No	No	0.056	0.477	No	0.548	0.635	1.891	1.981	0.687	No	No	0.39	0.501	3458	0.75
149	95376	CC1=CC=C(C=C1)C(C)CO	2-(4-Methylphenyl)propan-1-ol	C10H14O	150.22	173.84	0.86	0.333	1	1	20200	2	2	92	1.606	-1.981	-1.684	No	No	No	81	0.366	0.336	0.481	-1.977	Yes	No	No	No	No	No	No	0.382	No	No	0.062	0.492	Yes	0.143	0.228	1.99	1.834	0.916	No	No	0.018	0.684	2107	0.4
150	97897	CCCC(=O)OC1CC2CCC1(C2(C)C)C	Bornyl butyrate	C14H24O2	224.34	248.53	0.90	0.444	2	0	26300	4	4	94	1.86	-3.902	-2.093	No	No	No	94	0.375	0.308	0.588	-2.286	No	No	No	No	No	No	No	1.091	No	No	0.007	0.11	No	0.137	0.854	1.767	2.038	0.371	No	No	0.618	0.685	4095	0.929
151	101680	CC1(C2CCC(C2)C1(C)O)C	Camphene hydrate	C10H18O	154.25	173.19	0.89	0.0	1	1	20200	2	2	93	1.486	-2.648	-2.034	No	No	No	80	0.346	0.45	0.658	-2.16	No	No	No	No	No	No	No	1.046	No	No	0.005	0.074	No	0.068	0.498	1.662	1.89	0.5	No	No	0.747	0.567	4587	1.0
152	101977	CC(CCC=C(C)C)CCO	beta-CITRONELLOL, (R)-	C10H20O	156.26	187.67	0.83	5.0	1	1	20200	3	2	92	1.489	-2.957	-1.525	No	No	No	93	0.195	0.447	0.627	-2.222	No	No	No	No	No	No	No	0.482	No	No	0.004	0.224	No	0.573	0.857	1.669	2.025	0.7	No	No	0.045	0.607	2899	0.8
153	102604	CC(CCCC(=O)C)CCC=C(C)C	6,10-Dimethylundec-9-en-2-one	C13H24O	196.33	236.92	0.83	3.5	1	0	17100	4	4	94	1.465	-4.873	-1.338	No	No	No	97	0.313	0.275	0.677	-1.994	No	No	No	No	No	No	No	1.513	No	No	0.003	0.135	No	0.828	0.85	1.665	1.207	0.374	No	No	0.048	0.56	2.85	0.769
154	102667	CC1(C2CC1C(=C)C(C2)O)C	Pinocarveol	C10H16O	152.23	170.56	0.89	0.0	1	1	20200	2	1	93	1.465	-2.43	-2.361	No	No	No	39	0.464	0.497	0.756	-2.438	No	No	No	No	No	No	No	0.034	No	No	0.003	0.112	No	0.146	0.053	1.71	1.804	0.402	No	No	0.954	0.526	4694	0.8
155	102684	CC1CCC(C1C=O)C(=C)C	Photocitral A	C10H16O	152.23	176.48	0.86	0.286	1	0	17100	2	2	97	1.409	-2.919	-1.626	No	No	No	49	0.226	0.435	0.639	-2.011	No	No	No	No	No	No	No	0.255	No	No	0.064	0.433	No	0.31	0.924	1.619	1.94	0.527	No	No	0.668	0.438	4059	0.7
156	103005	CC1C2CC(C1(C)C)CC2C3CCCC(C3)O	3-[5,5,6-Trimethylbicyclo[2.2.1]hept-2-yl]cyclohexan-1-ol	C16H28O	236.39	268.41	0.88	0.071	1	1	20200	4	4	92	1.483	-4.614	-2.166	No	No	No	91	0.597	0.227	0.652	-2.275	No	Yes	No	No	No	No	Yes	0.939	No	No	0.003	0.024	No	0.252	0.729	1.669	1.095	-0.187	No	No	0.367	0.733	4852	1.0
157	103739	CCC(C)C1CC(C(=C1)C(CC(=O)CC(=O)O)O)C(C)CC	5-(3,5-Di-sec-butylcyclopent-1-enyl)-5-hydroxy-3-oxovaleric acid	C18H30O4	310.4	338.58	0.92	1286	4	2	74600	3	2	94	0.981	-2.89	-2.735	No	No	No	72	-0.52	0.366	0.044	-3.283	No	No	No	No	No	No	No	1.544	No	No	0.016	0.433	No	0.447	0.134	1.715	2.221	0.618	No	No	0.921	0.505	4605	0.778
158	106791	CC1CCC(C2(C1)OCC(CO2)O)C(C)C	1,5-Dioxaspiro[5.5]undecan-3-ol, 10-methyl-7-(1-methylethyl)-	C13H24O3	228.33	242.66	0.94	0.083	3	1	38700	2	2	95	1.669	-2.661	-3.273	No	No	No	87	0.153	0.447	0.701	-2.504	No	No	No	No	No	No	No	1.078	No	No	0.243	0.454	No	0.4	0.743	1.967	1.751	0.772	No	No	0.032	0.747	4307	1.0
159	106962	CC1CC(C(C1N)CN)(C)C	Cyclopentanemethanamine, 5-amino-2,2,4-trimethyl-	C9H20N2	156.27	177.66	0.88	0.2	2	2	52000	1	0	78	1.212	-0.867	-3.1	Yes	No	No	11	0.534	0.858	-0.248	-3.256	No	No	No	No	No	No	No	0.369	No	No	0.01	0.075	No	0.32	0.331	2.676	1.147	0.89	No	No	0.928	0.594	4291	1.0
160	107175	CC1CCC(C(C1O)O)C(C)C	2-Hydroxymenthol	C10H20O2	172.26	190.54	0.90	0.167	2	2	40500	1	2	95	1.49	-1.497	-2.742	No	No	No	81	-0.21	0.485	-0.126	-2.164	No	No	No	No	No	No	No	1.243	No	No	0.016	0.049	No	0.079	0.078	1.904	2.654	1.376	No	No	0.372	0.628	3672	1.0
161	107217	CC(=O)OC1C(C2CCC1(C2)C)(C)C	Fenchyl acetate	C12H20O2	196.29	213.94	0.92	0.222	2	0	26300	3	3	94	1.656	-3.106	-2.176	No	No	No	69	0.27	0.373	0.562	-2.226	No	No	No	No	No	No	No	0.945	No	No	0.011	0.028	No	0.102	0.155	1.814	1.85	0.479	No	No	0.791	0.603	4326	0.917
162	107303	CC1=CCC2(CC1)C(O2)(C)C	2,2,6-Trimethyl-1-oxaspiro[2.5]oct-5-ene	C10H16O	152.23	170.56	0.89	0.0	1	0	12500	2	2	96	1.494	-2.458	-3.022	Yes	No	No	91	0.338	0.562	0.343	-2.859	No	No	No	No	No	No	No	1.104	No	No	0.174	0.955	No	0.8	0.249	1.79	2.022	0.661	No	No	0.643	0.384	4217	0.8
163	107412	CC1(CCCC2(C1CCC34C2CCC(C3)(C=C4)C)C)C	Beyerene	C20H32	272.5	317.61	0.86	0.0	0	0	0.000	6	4	96	1.396	-6.583	-2.61	No	No	Yes	98	0.59	0	0.855	-1.44	Yes	No	No	No	No	No	Yes	0.428	No	No	0.007	0.029	No	0.214	0.052	1.916	1.28	-0.632	No	Yes	0.837	0.476	5593	0.9
164	107561	CC1=CC(=O)C(CC1)C(C)C	l-Piperitone	C10H16O	152.23	176.48	0.86	0.143	1	0	17100	2	1	97	1.134	-2.586	-1.915	No	No	No	89	0.176	0.47	0.6	-2.169	No	No	No	No	No	No	No	0.191	No	No	0.032	0.612	No	0.158	0.788	1.777	2.068	0.843	No	No	0.786	0.564	3254	0.7
165	108261	CC1CCC(=C(C1=O)O)C(C)C	2-Cyclohexen-1-one, 2-hydroxy-6-methyl-3-(1-methylethyl)-	C10H16O2	168.23	185.27	0.91	0.125	2	1	37300	2	1	94	1.511	-2.158	-2.658	No	No	No	91	0.03	0.453	0.378	-2.209	No	No	No	No	No	No	No	0.163	No	No	0.287	0.321	No	0.213	0.174	2.175	2.243	1.019	No	No	0.644	0.56	3541	0.8
166	109467	CC(CCC=C(C)C)CCOC(=O)C1=CC=CC=C1N	Citronellyl anthranilate	C17H25NO2	275.4	309.43	0.89	1.0	3	1	52300	5	4	91	1.423	-4.511	-2.769	No	Yes	No	96	0.504	0.153	0.151	-2.174	Yes	Yes	No	No	No	No	No	0.726	No	No	0.01	0.195	No	0.213	0.879	2.045	2.08	0.792	No	No	0.505	0.461	2686	0.471
167	110677	CC1(CCC(CC1O)C(C)(CO)O)O	4-(1,2-Dihydroxypropan-2-yl)-1-methylcyclohexane-1,2-diol	C10H20O4	204.26	208.12	0.98	0.333	4	4	80900	-	-	56	0.397	-1.265	-3.694	No	No	No	14	-0.347	0.758	-0.813	-3.847	No	No	No	No	No	No	No	1.258	No	No	0.02	0.023	No	0.12	0.104	1.528	2.822	1.753	No	No	0.018	0.495	4228	1.0
168	110685	CC(=CC1C(C1(C)C)CO)C	Chrysanthemol	C10H18O	154.25	179.11	0.86	0.5	1	1	20200	3	3	93	1.486	-2.385	-1.933	No	No	No	81	0.243	0.495	0.572	-2.33	No	No	No	No	No	No	No	0.225	No	No	0.021	0.037	No	0.5	0.081	1.655	1.849	0.632	No	No	0.212	0.605	3849	0.8
169	110923	CC1=CCC(CC1)C(C)CC=O	3-(4-Methylcyclohex-3-en-1-yl)butanal	C11H18O	166.26	193.77	0.86	0.429	1	0	17100	3	2	97	1.51	-3.083	-1.919	No	No	No	58	0.279	0.465	0.63	-2.463	No	No	No	No	No	No	No	0.285	No	No	0.069	0.884	No	0.213	0.964	1.8	2.077	0.681	No	No	0.723	0.465	3814	0.727
170	111037	CC1=CCC(CC1)C(C)(C)OC(=O)C	alpha-Terpinyl acetate	C12H20O2	196.29	219.86	0.89	0.429	2	0	26300	4	2	96	1.626	-2.646	-2.509	No	No	No	91	0.131	0.512	0.429	-2.847	No	No	No	No	No	No	No	1.247	No	No	0.002	0.861	No	0.718	0.921	1.897	2.012	0.663	No	No	0.266	0.501	3211	0.75
171	111274	CC(=C)C1CCC(C=C1)(C)O	(1r,4r)-1-Methyl-4-(prop-1-en-2-yl)cyclohex-2-en-1-ol	C10H16O	152.23	176.48	0.86	0.143	1	1	20200	2	1	94	1.489	-1.914	-2.436	Yes	No	No	49	0.199	0.577	0.283	-2.797	No	No	No	No	No	No	No	0.205	No	No	0.011	0.673	No	0.07	0.039	1.885	1.872	0.886	No	No	0.102	0.571	4127	0.6
172	115149	C=CC1C2CCOC(=O)C2=COC1OC3C(C(C(C(O3)CO)O)O)OC(=O)C4=C(C=C(C=C4O)O)C5=CC(=CC=C5)O	Amarogentin	C29H30O13	586.5	555.27	1.06	0.25	13	6	202000	2	2	50	0.271	-3.11	-2.735	Yes	No	No	91	1.115	0.094	-1.811	-4.448	No	No	No	No	No	No	Yes	0.419	No	No	0.139	0.752	No	0.204	0.044	3.004	3.33	0.353	No	Yes	0.069	0.199	4908	0.379
173	115288	C1CC2CC1CC2(C(=O)O)N	2-Aminobicyclo[2.2.1]heptane-2-carboxylic acid	C8H13NO2	155.19	155.75	1.00	0.111	3	2	63300	-	-	72	0.465	-2.889	-2.735	No	No	No	13	-0.548	0.456	-0.286	-3.344	No	No	No	No	No	No	No	0.447	No	No	0.021	0.27	Yes	0.265	0.256	2.073	2.83	1.044	No	No	0.349	0.582	4506	0.875
174	119956	CC1=C(C(=C(C=C1)C(C)C)O)C(C)C	2,6-Diisopropyl-3-methylphenol	C13H20O	192.3	225.73	0.85	0.333	1	1	20200	3	3	91	1.72	-4.271	-2.176	No	No	No	98	0.867	0.021	0.487	-1.302	Yes	No	No	No	No	No	Yes	1.087	No	No	0.03	0.181	No	0.017	0.175	2.505	1.374	0.762	No	No	0.307	0.752	2224	0.538
175	121475	CC1(C2CCC(C1(C)C(=O)O)O2)C(=O)O	(1r,2s,3r,4s)-2,3-Dimethyl-7-Oxabicyclo[2.2.1]heptane-2,3-Dicarboxylic Acid	C10H14O5	214.21	203.08	1.05	0.2	5	2	83800	9	-	67	0.606	-1.171	-2.735	No	No	No	16	-0.702	0.627	-0.267	-3.052	No	No	No	No	No	No	No	0.239	No	No	0.01	0.053	No	0.125	0.142	2.216	2.537	0.814	No	No	0.142	0.707	5082	0.8
176	121719	CC1(C2CC1C(=C)C(=O)C2)C	Pinocarvone	C10H14O	150.22	167.92	0.89	0.0	1	0	17100	2	2	95	1.479	-2.818	-2.193	No	No	No	64	0.458	0.47	0.787	-2.265	No	No	No	No	No	No	No	0.032	No	No	0.007	0.257	No	0.076	0.318	1.653	1.908	0.309	No	No	0.98	0.484	4522	0.7
177	123425	CC1(C2CCC1(C(=C)C2)C)C	2-Methylenebornane	C11H18	150.26	179.06	0.84	0.0	0	0	0.000	3	3	94	1.395	-4.662	-1.422	No	No	No	79	0.575	0.324	0.779	-1.776	Yes	No	No	No	No	No	No	0.035	No	No	0.008	0.307	No	0.141	0.085	1.579	2.34	0.308	No	No	0.969	0.464	4507	0.818
178	126863	CC(C)(C1CCC(CC1)(CO)O)O	1-(Hydroxymethyl)-4-(2-hydroxypropan-2-yl)cyclohexan-1-ol	C10H20O3	188.26	199.33	0.94	0.333	3	3	60700	9	0	73	1.207	-1.074	-4.191	No	No	No	40	-0.285	0.712	-0.249	-3.745	No	No	No	No	No	No	No	1.213	No	No	0.016	0.233	No	0.097	0.078	1.463	2.67	1.604	No	No	0.034	0.597	2.88	1.0
179	131097	CC(=CCCC(=CCOC1=C(C=C(C=C1)C=CCO)OC)C)C	3-(4-((3,7-Dimethylocta-2,6-dien-1-yl)oxy)-3-methoxyphenyl)prop-2-en-1-ol	C20H28O3	316.4	356.47	0.89	1.0	3	1	38700	5	4	90	1.628	-5.774	-2.46	No	Yes	No	92	0.569	0	0.223	-1.907	No	Yes	No	No	No	No	Yes	0.395	No	No	0.011	0.45	No	0.949	0.966	2.158	2.025	0.908	No	No	0.03	0.667	2554	0.4
180	132430	CC(C)(C(CCC(CBr)(C(=C)Cl)Cl)Br)Cl	Halomon	C10H15Br2Cl3	401.4	263.08	1.51	6.0	0	0	0.000	5	3	89	1.449	-6.578	-1.839	No	No	No	96	0.335	0.197	0.749	-2.08	Yes	Yes	No	No	No	No	No	0.538	No	No	0.199	0.454	No	0.274	0.306	2.452	-0.135	0.291	No	No	0.963	0.503	4847	0.8
181	135906	CC(=C)C1CCC(C2=C1C(=O)C(=C(C2=O)OC)OC)(C)C=C	Arnebinone	C18H22O4	302.4	322.11	0.94	0.308	4	0	52600	3	2	96	1.397	-3.652	-3.026	No	No	No	95	0.173	0.325	0.067	-2.784	No	No	No	No	No	No	Yes	0.332	No	No	0.015	0.65	No	0.335	0.604	1.892	1.668	0.233	No	No	0.875	0.653	4036	0.333
182	136330	CC1=CC=CC(CC1=O)(C)C	Eucarvone	C10H14O	150.22	173.84	0.86	0.0	1	0	17100	2	2	97	1.511	-2.298	-2.328	Yes	No	No	75	0.169	0.551	0.306	-2.581	No	No	No	No	No	No	No	0.181	No	No	0.054	0.758	No	0.357	0.951	1.843	2.013	0.795	No	No	0.865	0.518	3122	0.5
183	143717	CC1=CCC(CC1=O)C(C)(C)O	8-Hydroxycarvotanacetone	C10H16O2	168.23	185.27	0.91	0.143	2	1	37300	1	1	95	1.606	-1.331	-3.278	No	No	No	56	0.046	0.607	0.11	-2.886	No	No	No	No	No	No	No	0.189	No	No	0.002	0.65	No	0.293	0.904	1.833	2.391	0.903	No	No	0.085	0.646	3406	0.7
184	146382	CC1(C2CCC1(C(=O)C2=CC3=CC=C(C=C3)C=C4C5CCC(C4=O)(C5(C)C)CS(=O)(=O)O)CS(=O)(=O)O)C	Ecamsule	C28H34O8S2	562.7	538.95	1.04	0.2	8	2	160000	1	1	15	-0.646	-2.89	-2.735	Yes	No	Yes	99	-0.843	0.169	-0.618	-3.054	No	No	No	No	No	No	Yes	-0.186	No	No	0.029	0.762	No	0.273	0.028	2.457	2.715	0.417	No	No	0.991	0.387	5647	0.571
185	148692	CC(CC1=COC=C1C=O)C2=CCC(C2)(C)C	Lactaral	C15H20O2	232.32	257.92	0.90	0.364	2	0	30200	4	4	96	1.547	-3.913	-1.926	No	No	No	94	0.477	0.277	0.107	-2.544	No	Yes	No	No	No	No	No	0.19	No	No	0.017	0.964	No	0.056	0.069	2.067	1.034	0.457	No	No	0.98	0.58	4124	0.533
186	159051	CC(C)C12CCC(O1)(C(C2)O)C	2-Exo-hydroxy-1,4-cineole	C10H18O2	170.25	181.98	0.94	0.125	2	1	29500	1	0	94	1.604	-1.863	-3.105	No	No	No	63	0.23	0.6	0.559	-2.809	No	No	No	No	No	No	No	1.103	No	No	0.158	0.238	No	0.374	0.232	1.731	2.303	0.747	No	No	0.191	0.649	4955	1.0
187	159055	CC1(C2CCC1(C(=O)C2)C)C	Camphor (synthetic)	C10H16O	152.23	170.56	0.89	0.0	1	0	17100	2	2	95	1.499	-2.895	-2.002	No	No	No	79	0.331	0.459	0.612	-2.158	No	No	No	No	No	No	No	0.109	No	No	0.025	0.425	No	0.218	0.051	1.653	1.981	0.473	No	No	0.926	0.521	4.12	0.9
188	159204	CC(C)CC1CC2(CCC3CC2C3(C)C)OC4=C(C(=C(C(=C14)O)C=O)O)C=O	Robustadial A	C23H30O5	386.5	402.91	0.96	0.19	5	2	83800	6	4	91	0.706	-4.079	-2.873	Yes	Yes	Yes	99	0.629	0.064	-0.193	-2.068	No	Yes	No	No	Yes	No	Yes	0.217	No	No	0.015	0.071	No	0.031	0.493	2.153	1.99	-0.245	No	No	0.969	0.724	5679	0.652
189	161276	COC(=O)C1=COC(C(C1CC=O)C=C)OC2C(C(C(C(O2)CO)O)O)O	Secologanin	C17H24O10	388.4	362.83	1.07	0.533	10	4	152000	-	0	40	0.351	-2.676	-2.87	Yes	No	No	35	-0.396	0.611	-1.418	-3.7	No	No	No	No	No	No	No	1.585	No	No	0.246	0.919	No	0.203	0.061	2.031	3.061	0.777	No	No	0.813	0.224	4698	0.647
190	161367	CC1CCC2C1C(=O)OC=C2C	Nepetalactone cis-trans-form	C10H14O2	166.22	176.71	0.94	0.0	2	0	26300	2	1	96	1.433	-2.519	-2.212	No	No	No	30	0.188	0.434	0.596	-2.084	No	No	No	No	No	No	No	0.108	No	No	0.011	0.939	No	0.373	0.906	1.767	2.297	0.626	No	No	0.534	0.515	4123	0.7
191	161734	CC(=C)C1C(C=CC(C1=C)O)O	Piquerol A	C10H14O2	166.22	182.63	0.91	0.125	2	2	40500	7	0	82	1.591	-1.128	-3.583	No	No	No	41	0.021	0.637	-0.162	-2.888	No	No	No	No	No	No	No	0.336	No	No	0.012	0.475	No	0.017	0.023	1.49	2.623	1.155	No	No	0.944	0.571	4665	0.4
192	162184	CC1CCC(C2(C1)OCC(O2)CO)C(C)C	1,4-Dioxaspiro[4.5]decane-2-methanol, 9-methyl-6-(1-methylethyl)-	C13H24O3	228.33	242.66	0.94	0.182	3	1	38700	2	2	95	1.763	-2.352	-3.257	No	No	No	82	0.169	0.46	0.387	-2.558	No	No	No	No	No	No	No	1.099	No	No	0.458	0.878	No	0.297	0.908	2.224	1.726	0.485	No	No	0.033	0.787	4486	1.0
193	162868	COC(=O)C1=COC(C(C1CC(=O)O)C=C)OC2C(C(C(C(O2)CO)O)O)O	Secoxyloganin	C17H24O11	404.4	371.62	1.09	0.533	11	5	172000	-	0	21	-0.405	-2.554	-2.735	Yes	No	No	28	-0.502	0.604	-1.522	-3.784	No	No	No	No	No	No	No	1.518	No	No	0.091	0.911	No	0.324	0.022	2.36	3.177	1.155	No	No	0.278	0.237	4566	0.647
194	163040	C1=COC(C2C1C(C=C2CO)O)O	Aucubigenin	C9H12O4	184.19	177.00	1.04	0.1	4	3	69900	-	-	55	0.271	-0.977	-4.335	No	No	No	15	-0.212	0.707	-0.513	-3.459	No	No	No	No	No	No	No	0.172	No	No	0.076	0.981	No	0.136	0.094	2.423	2.737	1.384	No	No	0.928	0.475	4915	0.556
195	165675	CC1CCC(C(C1)O)C(C)C	(+)-Menthol	C10H20O	156.26	181.75	0.86	0.167	1	1	20200	3	3	95	1.376	-2.217	-1.919	No	No	No	82	0.137	0.453	0.584	-2.119	No	No	No	No	No	No	No	1.182	No	No	0.02	0.083	No	0.093	0.281	1.946	2.017	0.94	No	No	0.293	0.618	3353	1.0
196	166558	CC(C)C1=C(C(=CC=C1)C(C)C)OS(=O)(=O)NC(=O)CC2=C(C=C(C=C2C(C)C)C(C)C)C(C)C	Avasimibe	C29H43NO4S	501.7	539.24	0.93	0.733	4	1	80800	6	6	89	0.377	-5.419	-2.735	Yes	Yes	Yes	10	-0.356	0.055	-0.057	-1.695	No	No	Yes	No	Yes	No	Yes	0.63	No	No	0.002	0.007	Yes	0.453	0.048	1.828	1.407	0.28	No	Yes	0.037	0.371	2909	0.552
197	170833	CC1CCC(C(C1)O)C(=C)C	(-)-Isopulegol	C10H18O	154.25	179.11	0.86	0.143	1	1	20200	2	2	95	1.4	-1.833	-2.067	No	No	No	51	0.17	0.532	0.561	-2.578	No	No	No	No	No	No	No	0.264	No	No	0.036	0.345	No	0.232	0.237	1.918	1.935	0.935	No	No	0.611	0.575	3611	0.8
198	174490	CC(C)C(=O)OC1CC2CCC1(C2(C)C)C	Isobornyl isobutyrate	C14H24O2	224.34	248.53	0.90	0.333	2	0	26300	4	4	95	1.877	-3.95	-2.104	No	No	No	90	0.339	0.284	0.58	-2.08	No	No	No	No	No	No	No	0.982	No	No	0.008	0.09	No	0.087	0.331	1.705	2.082	0.405	No	No	0.579	0.672	4.18	0.929
199	175211	CCOC(C)(CCC=C(C)C)C=C	1,6-Octadiene, 3-ethoxy-3,7-dimethyl-	C12H22O	182.3	219.63	0.83	3.0	1	0	9200	4	3	95	1.446	-4.037	-1.47	No	No	No	90	0.297	0.398	0.72	-2.373	No	No	No	No	No	No	No	1725	No	No	0.009	0.172	No	0.224	0.358	1.758	1.231	0.67	No	No	0.025	0.569	3615	0.667
200	181910	CC1=CC(=O)C2C(C1=O)C2(C)C	3,7,7-Trimethylbicyclo[4.1.0]hept-3-ene-2,5-dione	C10H12O2	164.2	174.07	0.94	0.0	2	0	34100	2	1	99	1.388	-1.536	-2.754	No	No	No	90	0.084	0.562	-0.134	-2.468	No	No	No	No	No	No	No	0.048	No	No	0.082	0.307	No	0.099	0.926	1.845	2.26	0.707	No	No	0.834	0.576	2936	0.4
201	186702	CC1(CCC(CC1O)C(C)(C)O)O	4-(2-Hydroxypropan-2-yl)-1-methylcyclohexane-1,2-diol	C10H20O3	188.26	199.33	0.94	0.167	3	3	60700	5	-	73	1.18	-1.287	-4.353	No	No	No	32	-0.195	0.707	-0.31	-3.365	No	No	No	No	No	No	No	1.158	No	No	0.014	0.052	No	0.056	0.082	1.588	2.621	1.254	No	No	0.021	0.567	3906	1.0
202	188642	CC1(C2(CCC(O1)(C(C2)O)C)O)C	1,3,3-Trimethyl-2-oxabicyclo[2.2.2]octane-4,6-diol	C10H18O3	186.25	190.77	0.98	0.0	3	2	49700	6	0	86	1.182	-1.955	-4.127	No	No	No	37	0.314	0.706	-0.209	-3.014	No	No	No	No	No	No	No	1.063	No	No	0.795	0.904	No	0.678	0.072	1.731	2.403	0.878	No	No	0.713	0.589	5082	1.0
203	188653	CC1=CC=CC=C1COC2CC3(CCC2(O3)C)C(C)C	7-Oxabicyclo[2.2.1]heptane, 1-methyl-4-(1-methylethyl)-2-[(2-methylphenyl)methoxy]-, (1R,2S,4S)-rel-	C18H26O2	274.4	303.89	0.90	0.286	2	0	18500	4	3	95	1.775	-4.293	-2.213	No	No	No	96	0.628	0.141	0.379	-2.232	No	Yes	No	No	No	No	Yes	1.214	Yes	No	0.554	0.393	No	0.292	0.246	1.807	1.901	0.19	No	No	0.028	0.817	4349	0.667
204	191055	CC(=C)C1CC(=O)CCC1(C)C=C	4-Ethenyl-4-methyl-3-(prop-1-en-2-yl)cyclohexan-1-one	C12H18O	178.27	208.43	0.86	0.222	1	0	17100	2	2	97	1.486	-3.171	-1.885	No	No	No	63	0.262	0.447	0.601	-2.453	No	No	No	No	No	No	No	0.334	No	No	0.015	0.245	No	0.173	0.088	1.824	1.335	0.696	No	No	0.876	0.594	4034	0.583
205	194197	CC1(C2CCC1(C(C2)OP(=O)(O)OP(=O)(O)O)C)C	(+)-Bornyl diphosphate	C10H20O7P2	314.21	265.59	1.18	0.333	7	3	113000	2	0	51	0.641	-2.548	-2.843	No	No	No	75	0.154	0.457	-1.38	-3.46	No	No	No	No	No	No	No	-0.104	No	No	0.008	0.521	No	0.014	0.825	2.606	3.077	0.464	No	No	0.708	0.795	6357	1.0
206	201448	CC1(C2CCC1(C(=O)C2)C=O)C	Oxocamphor	C10H14O2	166.22	176.71	0.94	0.1	2	0	34100	1	1	97	1.604	-2.113	-2.474	No	No	No	62	0.189	0.511	0.424	-2.29	No	No	No	No	No	No	No	0.071	No	No	0.359	0.135	No	0.091	0.064	1.64	2.396	0.502	No	No	0.963	0.438	4675	0.8
207	220674	CC1CCC(C(C1)OC(=O)C)C(C)C	L-Menthyl acetate	C12H22O2	198.3	222.50	0.89	0.429	2	0	26300	3	3	96	1.698	-2.818	-2.208	No	No	No	87	0.125	0.439	0.539	-2.39	No	No	No	No	No	No	No	1.207	No	No	0.023	0.193	No	0.25	0.697	1.823	2.04	0.747	No	No	0.078	0.637	3141	0.917
208	222140	CC1CCC(C1C=O)C(C)C=O	Iridodial	C10H16O2	168.23	185.27	0.91	0.429	2	0	34100	1	0	98	1.519	-1.977	-2.206	No	No	No	51	0.059	0.473	0.059	-2.142	No	No	No	No	No	No	No	0.305	No	No	0.088	0.021	No	0.058	0.971	1.585	2.46	0.507	No	No	0.546	0.601	4377	0.8
209	222994	CC1=CC(=O)CC(C1)C(C)C	Hexetone	C10H16O	152.23	176.48	0.86	0.143	1	0	17100	2	1	96	1.291	-2.737	-1.827	No	No	No	83	0.2	0.46	0.608	-2.139	No	No	No	No	No	No	No	0.186	No	No	0.014	0.859	No	0.203	0.892	1.754	2.028	0.834	No	No	0.668	0.564	3.4	0.7
210	251529	CC(=CCCC(C)(C=C)OC(=O)CC1=CC=CC=C1)C	Linalyl phenylacetate	C18H24O2	272.4	313.09	0.87	0.889	2	0	26300	4	4	95	1.68	-5.269	-2.19	No	No	No	96	0.467	0.033	0.429	-1.785	No	Yes	No	No	No	No	Yes	1.661	No	No	0.014	0.102	No	0.377	0.883	1.856	2.311	0.926	No	No	0.062	0.541	2932	0.389
211	261491	CC1C2CC2(CC1=O)C(C)C	Thujone	C10H16O	152.23	170.56	0.89	0.125	1	0	17100	2	1	98	1.375	-2.995	-1.818	No	No	No	62	0.345	0.396	0.71	-1.939	No	No	No	No	No	No	No	0.135	No	No	0.029	0.169	No	0.341	0.053	1.618	1.934	0.493	No	No	0.125	0.563	4208	0.9
212	262800	CC(=C)C1CCC(C(=O)C1)(C)O	1-Hydroxymenth-8-en-2-one	C10H16O2	168.23	185.27	0.91	0.125	2	1	37300	1	1	94	1.601	-1.522	-3.204	No	No	No	52	0.074	0.624	0.392	-2.876	No	No	No	No	No	No	No	0.198	No	No	0.187	0.476	No	0.206	0.083	1.75	2.391	0.938	No	No	0.69	0.605	3828	0.7
213	300085	CC(C)C1(CCC(C=C1)(C)O)O	trans-p-Menth-2-ene-1,4-diol	C10H18O2	170.25	187.90	0.91	0.167	2	2	40500	1	0	93	1.584	-1.331	-3.512	No	No	No	39	-0.096	0.621	-0.177	-2.875	No	No	No	No	No	No	No	1.244	No	No	0.005	0.152	No	0.039	0.129	1.587	2.583	1.092	No	No	0.008	0.585	4154	0.8
214	329983	CC1CCC2=C(C1)OC=C2C	Menthofuran	C10H14O	150.22	167.92	0.89	0.0	1	0	13100	3	3	95	1.346	-3.44	-1.333	No	No	No	94	0.486	0.321	0.428	-1.781	Yes	No	No	No	No	No	No	0.294	No	No	0.019	0.735	Yes	0.417	0.209	1.984	2.138	0.573	No	No	0.742	0.554	3337	0.6
215	330573	CC1=CCC(CC1O)C(=C)C	(-)-cis-Carveol	C10H16O	152.23	176.48	0.86	0.143	1	1	20200	2	2	95	1.397	-1.775	-2.081	No	No	No	54	0.167	0.545	0.564	-2.578	No	No	No	No	No	No	No	0.225	No	No	0.007	0.764	No	0.668	0.116	1.959	1.887	0.838	No	No	0.667	0.571	3772	0.6
216	369312	CC(=C)C1CCC(=CC1)CO	Perilla alcohol	C10H16O	152.23	176.48	0.86	0.286	1	1	20200	2	2	94	1.492	-2.046	-2.3	Yes	No	No	53	0.225	0.554	0.585	-2.69	No	No	No	No	No	No	No	0.23	No	No	0.011	0.937	No	0.281	0.439	1.854	1.906	0.863	No	No	0.833	0.602	3.4	0.6
217	374393	CC1=CC(=C(C(=C1CCC2(C=CC3=C(O2)C=CC(=C3)O)C)C)C=O)O	6-Hydroxy-3-[2-(6-hydroxy-2-methylchromen-2-yl)ethyl]-2,4-dimethylbenzaldehyde	C21H22O4	338.4	360.17	0.94	0.222	4	2	66800	4	3	88	0.633	-4.193	-2.888	Yes	Yes	No	99	0.439	0	0.3	-1.914	Yes	Yes	Yes	No	Yes	No	Yes	0.06	No	No	0.196	0.677	No	0.269	0.897	2.165	1.426	0.3	No	No	0.842	0.815	3589	0.286
218	380816	CC1=C(CC(CC1=O)C(=C)C)O	6-Hydroxycarvone	C10H14O2	166.22	182.63	0.91	0.111	2	1	37300	1	-	94	1.515	-1.666	-2.991	No	No	No	56	0.048	0.552	0.102	-2.729	No	No	No	No	No	No	No	0.333	No	No	0.04	0.059	Yes	0.421	0.271	1.981	2.135	0.899	No	No	0.17	0.439	3101	0.6
219	381152	CC1=CC(=O)C(=C(C)C)CC1	Piperitenone	C10H14O	150.22	173.84	0.86	0.0	1	0	17100	2	1	96	1.32	-2.323	-2.138	No	No	No	88	0.141	0.528	0.557	-2.418	No	No	No	No	No	No	No	0.156	No	No	0.037	0.788	No	0.256	0.938	1.926	2.034	0.8	No	No	0.97	0.485	3198	0.5
220	439263	CC1CCC(C(C1)O)C(C)C	(+)-Neomenthol	C10H20O	156.26	181.75	0.86	0.167	1	1	20200	3	3	95	1.376	-2.217	-1.919	No	No	No	82	0.137	0.453	0.584	-2.119	No	No	No	No	No	No	No	1.182	No	No	0.02	0.083	No	0.093	0.281	1.946	2.017	0.94	No	No	0.293	0.618	3353	1.0
221	439410	CC1=CC(C(CC1)C(=C)C)O	(-)-trans-Isopiperitenol	C10H16O	152.23	176.48	0.86	0.143	1	1	20200	2	2	94	1.497	-2.025	-2.344	Yes	No	No	64	0.202	0.548	0.571	-2.637	No	No	No	No	No	No	No	0.302	No	No	0.05	0.581	No	0.723	0.058	1.849	1.893	0.909	No	No	0.372	0.571	3738	0.6
222	439570	CC1=CCC(CC1=O)C(=C)C	Carvone, (-)-	C10H14O	150.22	173.84	0.86	0.125	1	0	17100	2	1	97	1.413	-2.324	-2.145	No	No	No	52	0.179	0.53	0.588	-2.478	No	No	No	No	No	No	No	0.225	No	No	0.029	0.432	No	0.046	0.041	1.86	1.972	0.775	No	No	0.694	0.524	4094	0.5
223	439592	CC(C)C12CC1C(=C)C(=O)C2	(+)-Sabinone	C10H14O	150.22	167.92	0.89	0.111	1	0	17100	1	2	96	1.498	-3.056	-1.805	No	No	No	67	0.345	0.417	0.716	-1.867	No	No	No	No	No	No	No	0.073	No	No	0.195	0.852	No	0.079	0.317	1.508	1.921	0.34	No	No	0.977	0.523	4534	0.7
224	439696	CC1=CC(=O)C(CC1)C(=C)C	(+)-Isopiperitenone	C10H14O	150.22	173.84	0.86	0.0	1	0	17100	2	1	97	1.316	-2.333	-2.109	No	No	No	88	0.182	0.533	0.585	-2.472	No	No	No	No	No	No	No	0.223	No	No	0.037	0.788	No	0.256	0.938	1.855	1.988	0.8	No	No	0.97	0.485	3198	0.5
225	439711	CC1(C2CCC(C2)(C1O)C)C	alpha-Fenchol	C10H18O	154.25	173.19	0.89	0.0	1	1	20200	2	2	93	1.486	-2.648	-2.034	No	No	No	67	0.346	0.45	0.658	-2.16	No	No	No	No	No	No	No	0.946	No	No	0.01	0.024	No	0.072	0.39	1.662	1.89	0.5	No	No	0.947	0.567	4639	1.0
226	439732	CC1CCC(=C(C)C)C(C1)O	(+)-trans-Pulegol	C10H18O	154.25	179.11	0.86	0.0	1	1	20200	2	2	94	1.499	-2.156	-2.35	Yes	No	No	92	0.187	0.538	0.531	-2.584	No	No	No	No	No	No	No	1.258	No	No	0.009	0.451	No	0.148	0.14	1.847	2.004	0.876	No	No	0.102	0.531	3677	0.8
227	439733	CC1=CC(=O)C(CC1)C(=C)C	(-)-Isopiperitenone	C10H14O	150.22	173.84	0.86	0.0	1	0	17100	2	1	97	1.316	-2.333	-2.109	No	No	No	88	0.182	0.533	0.585	-2.472	No	No	No	No	No	No	No	0.223	No	No	0.037	0.788	No	0.256	0.938	1.855	1.988	0.8	No	No	0.97	0.485	3198	0.5
228	440017	CC1(C2CC(=O)C1(CC2O)C)C	5-Hydroxycamphor	C10H16O2	168.23	179.35	0.94	0.0	2	1	37300	1	1	96	1.498	-1.429	-3.289	No	No	No	60	0.143	0.613	-0.159	-2.783	No	No	No	No	No	No	No	0.117	No	No	0.143	0.075	No	0.159	0.04	1.773	2.368	0.751	No	No	0.594	0.593	4672	0.9
229	441245	CC(=C)C1CCC2(C(C1)O2)C	Limonene-1,2-epoxide	C10H16O	152.23	170.56	0.89	0.111	1	0	12500	2	2	96	1.497	-2.503	-3.069	Yes	No	No	52	0.353	0.547	0.359	-2.736	No	No	No	No	No	No	No	1.159	No	No	0.032	0.675	No	0.318	0.243	1.758	1.964	0.639	No	No	0.932	0.415	3909	0.8
230	441246	CC(=C)C1CCC(C(C1)O)(C)O	(1S,2S,4R)-Limonene-1,2-diol	C10H18O2	170.25	187.90	0.91	0.143	2	2	40500	1	1	93	1.58	-1.297	-3.569	No	No	No	41	0.035	0.639	-0.177	-3.049	No	No	No	No	No	No	No	1.293	No	No	0.022	0.323	No	0.18	0.065	1.605	2.529	1.134	No	No	0.526	0.585	3881	0.8
231	442006	CCCCCCCCCCCC(=O)OC12CC(C3(C4C=C(C(=O)C4(C(C5(C(C3C1C2(C)C)O5)CO)O)O)C)O)C	Baliospermin	C32H50O8	562.7	581.66	0.97	0.591	8	4	137000	5	4	77	0.231	-4.941	-2.775	Yes	Yes	Yes	95	-0.861	0.135	-1.145	-3.379	No	No	No	No	No	No	Yes	0.622	No	No	0.091	0.044	No	0.714	0.389	3.26	2.64	-0.831	No	No	0.974	0.161	5244	0.875
232	442365	CC1CCC(=C1C(=O)C=C(C)C)C2=COC=C2	Dehydromyodesmone	C15H18O2	230.3	255.28	0.90	0.25	2	0	30200	3	4	97	1.327	-3.972	-2.09	No	No	No	97	0.322	0.277	0.448	-2.477	Yes	No	No	No	No	No	No	0.345	No	No	0.011	0.906	No	0.174	0.21	2.285	1.102	0.585	No	No	0.976	0.735	3635	0.4
233	442416	C1=COC(C2C1C(C=C2COC(=O)C3=CC=C(C=C3)O)O)OC4C(C(C(C(O4)CO)O)O)O	Agnuside	C22H26O11	466.4	435.72	1.07	0.304	11	6	175000	-	0	35	0.406	-2.139	-2.736	Yes	No	No	34	0.304	0.5	-1.478	-4.312	No	No	No	No	No	No	No	0.784	No	No	0.077	0.978	No	0.082	0.019	3.019	3.376	-0.1	No	No	0.166	0.219	4644	0.5
234	442422	CC1CCC(C1C=O)C(=C)C=O	Dolichodial	C10H14O2	166.22	182.63	0.91	0.375	2	0	34100	1	0	98	1.519	-1.918	-2.725	No	No	No	54	0.056	0.478	0.059	-2.142	No	No	No	No	No	No	No	0.212	No	No	0.568	0.91	No	0.033	0.95	1.841	2.471	0.509	No	No	0.973	0.471	4451	0.6
235	442424	COC(=O)C1=COC(C2C1CC=C2CO)O	Genipin	C11H14O5	226.23	217.74	1.04	0.273	5	2	76000	4	1	59	0.221	-1.313	-3.872	Yes	No	No	30	-0.239	0.632	-0.328	-3.403	No	No	No	No	No	No	No	0.448	No	Yes	0.487	0.962	No	0.306	0.321	2.094	2.223	1.088	No	No	0.933	0.51	4164	0.545
236	442426	CC1CCC(C1C=O)C(C)C=O	(+)-Iridodial	C10H16O2	168.23	185.27	0.91	0.429	2	0	34100	1	0	98	1.519	-1.977	-2.206	No	No	No	51	0.059	0.473	0.059	-2.142	No	No	No	No	No	No	No	0.305	No	No	0.088	0.021	No	0.058	0.971	1.585	2.46	0.507	No	No	0.546	0.601	4377	0.8
237	442429	CC1CCC2C1C(OCC2C)O	(+)-Neomatatabiol	C10H18O2	170.25	181.98	0.94	0.0	2	1	29500	1	1	94	1.526	-1.982	-2.714	No	No	No	80	0.168	0.478	0.527	-2.253	No	No	No	No	No	No	No	0.097	No	No	0.165	0.246	No	0.236	0.241	1.664	2.346	0.572	No	No	0.725	0.598	4165	1.0
238	442430	CC1CCC2C1C(=O)OC=C2C	Nepetalactone trans-cis-form	C10H14O2	166.22	176.71	0.94	0.0	2	0	26300	2	1	96	1.433	-2.519	-2.212	No	No	No	30	0.188	0.434	0.596	-2.084	No	No	No	No	No	No	No	0.108	No	No	0.011	0.939	No	0.373	0.906	1.767	2.297	0.626	No	No	0.534	0.515	4123	0.7
239	442438	CC1CCC2C1C(OC=C2C)O	(+)-Iridodial lactol	C10H16O2	168.23	179.35	0.94	0.0	2	1	29500	1	1	94	1.526	-2.11	-2.66	No	No	No	59	0.174	0.466	0.527	-2.253	No	No	No	No	No	No	No	0.103	No	No	0.099	0.965	No	0.643	0.096	1.72	2.36	0.576	No	No	0.9	0.598	4464	0.8
240	442460	CC(=O)OC1CC2CCC1(C2(C)C)C	(1S,2R,4S)-(-)-Bornyl acetate	C12H20O2	196.29	213.94	0.92	0.222	2	0	26300	3	3	95	1.855	-3.03	-2.233	No	No	No	84	0.307	0.412	0.553	-2.399	No	No	No	No	No	No	No	1.029	No	No	0.009	0.128	No	0.124	0.795	1.904	1.875	0.526	No	No	0.33	0.603	4086	0.917
241	442463	CC1=CCC2C(=O)C1C2(C)C	Chrysanthenone	C10H14O	150.22	167.92	0.89	0.0	1	0	17100	2	2	98	1.299	-2.444	-2.38	No	No	No	89	0.42	0.504	0.77	-2.489	No	No	No	No	No	No	No	0.133	No	No	0.014	0.243	No	0.125	0.174	1.932	1.837	0.583	No	No	0.927	0.518	4417	0.7
242	442471	CC1CC2=C(C(=CO2)C)C(=O)C1	Evodone	C10H12O2	164.2	174.07	0.94	0.0	2	0	30200	2	2	97	1.645	-1.987	-2.261	Yes	No	No	88	0.094	0.47	-0.078	-2.547	No	No	No	No	No	No	No	0.286	No	No	0.084	0.916	No	0.265	0.176	2.274	1.959	0.645	No	No	0.964	0.589	3426	0.5
243	442474	CC(=CCCC(C)(C=C)OC(=O)C)C	Linalyl acetate, (-)-	C12H20O2	196.29	225.78	0.87	2.0	2	0	26300	3	2	95	1.635	-3.138	-1.968	No	No	No	82	0.069	0.423	0.516	-2.379	No	No	No	No	No	No	No	1.627	No	No	0.006	0.297	No	0.667	0.877	1.729	2.256	0.547	No	No	0.073	0.498	3408	0.583
244	442478	CC1CCC2=C(C1)OC=C2C	(+)-Menthofuran	C10H14O	150.22	167.92	0.89	0.0	1	0	13100	3	3	95	1.346	-3.44	-1.333	No	No	No	94	0.486	0.321	0.428	-1.781	Yes	No	No	No	No	No	No	0.294	No	No	0.019	0.735	Yes	0.417	0.209	1.984	2.138	0.573	No	No	0.742	0.554	3337	0.6
245	442495	CC1CCC(=C(C)C)C(=O)C1	Pulegone	C10H16O	152.23	176.48	0.86	0.0	1	0	17100	2	2	96	1.514	-2.587	-2.172	Yes	No	No	81	0.18	0.513	0.551	-2.411	No	No	No	No	No	No	No	0.195	No	No	0.044	0.841	No	0.135	0.84	1.807	2.108	0.752	No	No	0.953	0.488	3193	0.7
246	442501	CC1=CCC(CC1)C(C)(C)O	(+)-alpha-Terpineol	C10H18O	154.25	179.11	0.86	0.167	1	1	20200	3	2	94	1.489	-2.039	-2.418	Yes	No	No	89	0.207	0.565	0.305	-2.807	No	No	No	No	No	No	No	1.219	No	No	0.003	0.71	No	0.087	0.361	1.923	1.945	0.886	No	No	0.03	0.575	3214	0.8
247	442951	CCC(C)C(=O)C(C)C1=CC(=C(C(=C1C=O)O)C)O	Ascosalitoxin	C15H20O4	264.32	281.42	0.94	0.625	4	2	74600	2	0	93	1.02	-3.101	-3.025	Yes	No	No	96	0.206	0.31	-0.107	-2.412	No	Yes	No	No	No	No	No	0.362	No	No	0.044	0.091	No	0.176	0.725	2.041	1.574	0.893	No	No	0.907	0.802	3761	0.467
248	443157	CC(CCC=C(C)C)CC=O	(S)-(-)-Citronellal	C10H18O	154.25	185.03	0.83	2.5	1	0	17100	3	2	95	1.503	-3.465	-1.386	No	No	No	68	0.192	0.42	0.648	-2.049	No	No	No	No	No	No	No	0.476	No	No	0.024	0.491	No	0.508	0.961	1.634	2.128	0.59	No	No	0.859	0.439	3231	0.7
249	443158	CC(=CCCC(C)(C=C)O)C	Linalool, (-)-	C10H18O	154.25	185.03	0.83	2.0	1	1	20200	2	2	93	1.493	-2.612	-1.737	No	No	No	85	0.152	0.484	0.598	-2.339	No	No	No	No	No	No	No	0.446	No	No	0.006	0.236	No	0.338	0.631	1.704	2.024	0.774	No	No	0.039	0.617	3432	0.6
250	443159	CC1CCC(C(=O)C1)C(C)C	(+)-Menthone	C10H18O	154.25	179.11	0.86	0.143	1	0	17100	2	2	97	1.229	-2.668	-1.872	No	No	No	74	0.174	0.458	0.607	-2.155	No	No	No	No	No	No	No	0.244	No	No	0.066	0.412	No	0.389	0.208	1.796	2.028	0.821	No	No	0.151	0.567	3289	0.9
251	443162	CC1=CCC(CC1)C(C)(C)O	(-)-alpha-Terpineol	C10H18O	154.25	179.11	0.86	0.167	1	1	20200	3	2	94	1.489	-2.039	-2.418	Yes	No	No	89	0.207	0.565	0.305	-2.807	No	No	No	No	No	No	No	1.219	No	No	0.003	0.71	No	0.087	0.361	1.923	1.945	0.886	No	No	0.03	0.575	3214	0.8
252	443163	CC1CCC(CC1O)C(=C)C	(-)-Dihydrocarveol	C10H18O	154.25	179.11	0.86	0.143	1	1	20200	2	2	95	1.397	-1.833	-2.067	No	No	No	49	0.17	0.541	0.561	-2.578	No	No	No	No	No	No	No	0.189	No	No	0.026	0.449	No	0.214	0.146	1.969	1.895	0.836	No	No	0.718	0.575	3567	0.8
253	443164	CC1CCC(CC1O)C(=C)C	(1R,2S,4R)-Neo-dihydrocarveol	C10H18O	154.25	179.11	0.86	0.143	1	1	20200	2	2	95	1.397	-1.833	-2.067	No	No	No	49	0.17	0.541	0.561	-2.578	No	No	No	No	No	No	No	0.189	No	No	0.026	0.449	No	0.214	0.146	1.969	1.895	0.836	No	No	0.718	0.575	3567	0.8
254	443165	CC1CCC(CC1O)C(=C)C	(1S,2S,4R)-Iso-dihydrocarveol	C10H18O	154.25	179.11	0.86	0.143	1	1	20200	2	2	95	1.397	-1.833	-2.067	No	No	No	49	0.17	0.541	0.561	-2.578	No	No	No	No	No	No	No	0.189	No	No	0.026	0.449	No	0.214	0.146	1.969	1.895	0.836	No	No	0.718	0.575	3567	0.8
255	443166	CC1CCC(CC1O)C(=C)C	(+)-Neoisodihydrocarveol	C10H18O	154.25	179.11	0.86	0.143	1	1	20200	2	2	95	1.397	-1.833	-2.067	No	No	No	49	0.17	0.541	0.561	-2.578	No	No	No	No	No	No	No	0.189	No	No	0.026	0.449	No	0.214	0.146	1.969	1.895	0.836	No	No	0.718	0.575	3567	0.8
256	443167	CC1CCC(CC1=O)C(=C)C	(+)-Isodihydrocarvone	C10H16O	152.23	176.48	0.86	0.125	1	0	17100	2	1	97	1.412	-2.385	-2.131	No	No	No	53	0.182	0.526	0.585	-2.478	No	No	No	No	No	No	No	0.273	No	No	0.037	0.77	No	0.433	0.084	1.87	1.98	0.773	No	No	0.463	0.528	3423	0.7
257	443169	CC1CCC(COC1=O)C(=C)C	(3S,6S)-6-isopropenyl-3-methyloxepan-2-one	C10H16O2	168.23	185.27	0.91	0.111	2	0	26300	2	1	97	1.439	-1.898	-2.425	No	No	No	41	0.068	0.556	0.473	-2.55	No	No	No	No	No	No	No	0.302	No	No	0.066	0.631	No	0.186	0.387	1.89	1.958	0.844	No	No	0.696	0.443	3532	0.7
258	443177	CC1=CCC(CC1O)C(=C)C	(+)-cis-Carveol	C10H16O	152.23	176.48	0.86	0.143	1	1	20200	2	2	95	1.397	-1.775	-2.081	No	No	No	54	0.167	0.545	0.564	-2.578	No	No	No	No	No	No	No	0.225	No	No	0.007	0.764	No	0.668	0.116	1.959	1.887	0.838	No	No	0.667	0.571	3772	0.6
259	443178	CC1=CCC(CC1O)C(=C)C	(+)-trans-Carveol	C10H16O	152.23	176.48	0.86	0.143	1	1	20200	2	2	95	1.397	-1.775	-2.081	No	No	No	54	0.167	0.545	0.564	-2.578	No	No	No	No	No	No	No	0.225	No	No	0.007	0.764	No	0.668	0.116	1.959	1.887	0.838	No	No	0.667	0.571	3772	0.6
260	443179	CC1CCC(CC1O)C(=C)C	(-)-Neoisodihydrocarveol	C10H18O	154.25	179.11	0.86	0.143	1	1	20200	2	2	95	1.397	-1.833	-2.067	No	No	No	49	0.17	0.541	0.561	-2.578	No	No	No	No	No	No	No	0.189	No	No	0.026	0.449	No	0.214	0.146	1.969	1.895	0.836	No	No	0.718	0.575	3567	0.8
261	443180	CC1CCC(CC1O)C(=C)C	(-)-Isodihydrocarveol	C10H18O	154.25	179.11	0.86	0.143	1	1	20200	2	2	95	1.397	-1.833	-2.067	No	No	No	49	0.17	0.541	0.561	-2.578	No	No	No	No	No	No	No	0.189	No	No	0.026	0.449	No	0.214	0.146	1.969	1.895	0.836	No	No	0.718	0.575	3567	0.8
262	443181	CC1CCC(CC1=O)C(=C)C	cis-Dihydrocarvone	C10H16O	152.23	176.48	0.86	0.125	1	0	17100	2	1	97	1.412	-2.385	-2.131	No	No	No	53	0.182	0.526	0.585	-2.478	No	No	No	No	No	No	No	0.273	No	No	0.037	0.77	No	0.433	0.084	1.87	1.98	0.773	No	No	0.463	0.528	3423	0.7
263	443183	CC1CCC(CC1=O)C(=C)C	(1S,4S)-Dihydrocarvone	C10H16O	152.23	176.48	0.86	0.125	1	0	17100	2	1	97	1.412	-2.385	-2.131	No	No	No	53	0.182	0.526	0.585	-2.478	No	No	No	No	No	No	No	0.273	No	No	0.037	0.77	No	0.433	0.084	1.87	1.98	0.773	No	No	0.463	0.528	3423	0.7
264	443184	CC1CCC(CC1O)C(=C)C	(1S,2R,4S)-Neo-dihydrocarveol	C10H18O	154.25	179.11	0.86	0.143	1	1	20200	2	2	95	1.397	-1.833	-2.067	No	No	No	49	0.17	0.541	0.561	-2.578	No	No	No	No	No	No	No	0.189	No	No	0.026	0.449	No	0.214	0.146	1.969	1.895	0.836	No	No	0.718	0.575	3567	0.8
265	443187	CC1CCC(COC1=O)C(=C)C	(3S,6R)-6-isopropenyl-3-methyloxepan-2-one	C10H16O2	168.23	185.27	0.91	0.111	2	0	26300	2	1	97	1.439	-1.898	-2.425	No	No	No	41	0.068	0.556	0.473	-2.55	No	No	No	No	No	No	No	0.302	No	No	0.066	0.631	No	0.186	0.387	1.89	1.958	0.844	No	No	0.696	0.443	3532	0.7
266	443322	CC1CCC2C1C(OC=C2C(=O)O)OC3C(C(C(C(O3)CO)O)O)O	7-Deoxyloganic acid	C16H24O9	360.36	333.46	1.08	0.235	9	5	146000	-	-	28	-0.421	-2.409	-2.735	No	No	No	21	-0.528	0.616	-1.11	-3.715	No	No	No	No	No	No	No	1.196	No	No	0.051	0.922	No	0.324	0.029	1.919	3.31	0.214	No	No	0.202	0.417	4597	0.812
267	443334	CC1CCC2C1C(OC=C2C)O	8-Epiiridodial	C10H16O2	168.23	179.35	0.94	0.0	2	1	29500	1	1	94	1.526	-2.11	-2.66	No	No	No	59	0.174	0.466	0.527	-2.253	No	No	No	No	No	No	No	0.103	No	No	0.099	0.965	No	0.643	0.096	1.72	2.36	0.576	No	No	0.9	0.598	4464	0.8
268	443522	CC(=C)C1CCC(C(=O)C1)(C)O	(1S,4R)-1-Hydroxy-2-oxolimonene	C10H16O2	168.23	185.27	0.91	0.125	2	1	37300	1	1	94	1.601	-1.522	-3.204	No	No	No	52	0.074	0.624	0.392	-2.876	No	No	No	No	No	No	No	0.198	No	No	0.187	0.476	No	0.206	0.083	1.75	2.391	0.938	No	No	0.69	0.605	3828	0.7
269	443529	CC1CCC(C(=O)C1)C(=C)C	(+)-cis-Isopulegone	C10H16O	152.23	176.48	0.86	0.0	1	0	17100	2	2	97	1.412	-2.403	-2.103	No	No	No	81	0.182	0.524	0.589	-2.468	No	No	No	No	No	No	No	0.275	No	No	0.044	0.841	No	0.135	0.84	1.869	1.964	0.777	No	No	0.953	0.488	3193	0.7
270	444294	CC1(C2CCC1(C(=O)C2)C)C	(-)-Camphor	C10H16O	152.23	170.56	0.89	0.0	1	0	17100	2	2	95	1.499	-2.895	-2.002	No	No	No	79	0.331	0.459	0.612	-2.158	No	No	No	No	No	No	No	0.109	No	No	0.025	0.425	No	0.218	0.051	1.653	1.981	0.473	No	No	0.926	0.521	4.12	0.9
271	447414	CC1(C2CC(=O)C1(CC2O)C)C	5-Exo-Hydroxycamphor	C10H16O2	168.23	179.35	0.94	0.0	2	1	37300	1	1	96	1.498	-1.429	-3.289	No	No	No	60	0.143	0.613	-0.159	-2.783	No	No	No	No	No	No	No	0.117	No	No	0.143	0.075	No	0.159	0.04	1.773	2.368	0.751	No	No	0.594	0.593	4672	0.9
272	449290	CC(=C)C1CCC2(C(C1)O2)C	(+)-trans-Limonene oxide	C10H16O	152.23	170.56	0.89	0.111	1	0	12500	2	2	96	1.497	-2.503	-3.069	Yes	No	No	52	0.353	0.547	0.359	-2.736	No	No	No	No	No	No	No	1.159	No	No	0.032	0.675	No	0.318	0.243	1.758	1.964	0.639	No	No	0.932	0.415	3909	0.8
273	517827	CC(C)C1=CC=C(C=C1)CC(C)C=O	3-(4-Isopropylphenyl)-2-methylpropanal	C13H18O	190.28	223.09	0.85	0.571	1	0	17100	3	3	94	1.586	-4.113	-1.49	No	No	No	63	0.671	0.118	0.597	-1.452	Yes	No	No	No	No	No	Yes	0.317	No	No	0.067	0.356	No	0.045	0.96	1.782	1.24	0.745	No	No	0.086	0.666	2435	0.462
274	519195	CCC(C)C1=CC=C(C=C1)C	1-Methyl-4-(1-methylpropyl)-benzene	C11H16	148.24	182.35	0.81	0.333	0	0	0.000	4	4	95	1.505	-4.184	-0.929	No	No	No	95	0.585	0.233	0.508	-1.64	Yes	No	No	No	No	No	No	0.274	No	No	0.026	0.214	Yes	0.054	0.179	1.802	2.464	0.898	No	No	0.092	0.602	1885	0.455
275	520440	CC1=CCC(CC1)C(C)C=O	P-Menth-1-en-9-al	C10H16O	152.23	176.48	0.86	0.286	1	0	17100	2	2	97	1.505	-2.544	-2.094	Yes	No	No	55	0.223	0.52	0.609	-2.517	No	No	No	No	No	No	No	0.263	No	No	0.031	0.853	No	0.171	0.967	1.833	1.984	0.743	No	No	0.31	0.439	3825	0.7
276	521281	CC1=C(C(C(C1=O)(C)C)(C)C(=O)C)C	4-Acetyl-2,3,4,5,5-pentamethyl-2-cyclopenten-1-one	C12H18O2	194.27	217.22	0.89	0.143	2	0	34100	2	2	96	1.621	-2.54	-2.449	No	No	No	78	0.07	0.481	0.456	-2.441	No	No	No	No	No	No	No	0.162	No	Yes	0.029	0.064	No	0.222	0.117	1.652	1.988	0.549	No	No	0.771	0.642	3706	0.667
277	522673	CC1=CCC(CC1)C(C)(C)OC(=O)C(C)C	Terpinyl isobutyrate	C14H24O2	224.34	254.45	0.88	0.571	2	0	26300	4	3	95	1.534	-3.26	-2.206	No	No	No	95	0.15	0.395	0.542	-2.514	No	No	No	No	No	No	No	1.21	No	No	0.002	0.629	No	0.627	0.66	1.932	1.993	0.595	No	No	0.385	0.539	3263	0.786
278	524005	CC(C)C1CCC(CC1O)(C)O	p-Menthane-1,3-diol	C10H20O2	172.26	190.54	0.90	0.167	2	2	40500	1	0	93	1.587	-1.513	-3.344	No	No	No	37	0.025	0.59	-0.168	-2.695	No	No	No	No	No	No	No	1.163	No	No	0.016	0.037	No	0.143	0.09	1.486	2.609	1.045	No	No	0.016	0.63	3843	1.0
279	526657	CC(C)C1CCC(C=C1)(C)O	2-Cyclohexen-1-ol, 1-methyl-4-(1-methylethyl)-, cis-	C10H18O	154.25	179.11	0.86	0.167	1	1	20200	2	2	93	1.496	-2.22	-2.202	Yes	No	No	78	0.196	0.527	0.566	-2.443	No	No	No	No	No	No	No	0.173	No	No	0.014	0.119	No	0.021	0.046	1.756	1.938	0.797	No	No	0.018	0.575	3833	0.8
280	527143	CC1=CCC(CC1)C(=C)CO	4-Methyl-beta-methylenecyclohex-3-ene-1-ethanol	C10H16O	152.23	176.48	0.86	0.286	1	1	20200	2	2	94	1.491	-2.046	-2.3	Yes	No	No	67	0.225	0.55	0.592	-2.69	No	No	No	No	No	No	No	0.229	No	No	0.305	0.931	No	0.342	0.63	1.855	1.873	0.871	No	No	0.716	0.602	3.57	0.6
281	527144	CC1=CCC(CC1)C(C)COC(=O)C	P-Menth-1-en-9-yl acetate	C12H20O2	196.29	219.86	0.89	0.571	2	0	26300	3	3	96	1.628	-2.799	-2.307	No	No	No	90	0.175	0.492	0.549	-2.73	No	No	No	No	No	No	No	0.337	No	No	0.022	0.787	No	0.184	0.921	1.89	2.043	0.657	No	No	0.058	0.512	3437	0.75
282	527427	CC(=C)C1CCC(=C)C(C1)O	(2S,4R)-p-Mentha-1(7),8-dien-2-ol	C10H16O	152.23	176.48	0.86	0.125	1	1	20200	2	2	94	1.499	-2.025	-2.344	Yes	No	No	48	0.202	0.552	0.565	-2.637	No	No	No	No	No	No	No	0.214	No	No	0.023	0.894	No	0.365	0.056	1.848	1.926	0.901	No	No	0.752	0.571	3828	0.6
283	527428	CC1=CCC(CC1)(C(=C)C)O	p-Mentha-1,8-dien-4-ol	C10H16O	152.23	176.48	0.86	0.143	1	1	20200	2	2	93	1.489	-1.995	-2.406	Yes	No	No	57	0.203	0.57	0.297	-2.797	No	No	No	No	No	No	No	0.23	No	No	0.008	0.921	No	0.677	0.197	1.912	1.938	0.887	No	No	0.047	0.572	3776	0.6
284	527822	CC1=CC(C(CC1)C(=C)C)O	Isopiperitenol	C10H16O	152.23	176.48	0.86	0.143	1	1	20200	2	2	94	1.497	-2.025	-2.344	Yes	No	No	64	0.202	0.548	0.571	-2.637	No	No	No	No	No	No	No	0.302	No	No	0.05	0.581	No	0.723	0.058	1.849	1.893	0.909	No	No	0.372	0.571	3738	0.6
285	527839	CC1=CC(=C(C=C1C(C)C)C(C)C)O	2,4-Diisopropyl-5-methylphenol	C13H20O	192.3	225.73	0.85	0.333	1	1	20200	4	4	90	1.6	-4.328	-2.016	No	No	No	97	0.93	0.036	0.474	-1.51	Yes	No	No	No	No	No	Yes	1.104	No	No	0.037	0.1	No	0.029	0.207	2.247	1.387	0.821	No	No	0.556	0.752	2128	0.538
286	534962	CC(C)CC(=O)C1=C(C(C(C1=O)(C(=O)CC=C(C)C)O)(CC=C(C)C)O)O	Humulinone	C21H30O6	378.5	400.14	0.95	0.727	6	3	112000	4	2	68	0.897	-3.341	-3.37	Yes	Yes	No	87	-0.281	0.306	-0.827	-2.946	No	No	No	No	No	No	No	1.402	No	No	0.31	0.292	No	0.506	0.067	2.003	1.892	0.556	No	No	0.979	0.495	4507	0.619
287	535217	CC1C(CC(CC1(C)C)C(=C)C)C(=C)C	1,1,2-Trimethyl-3,5-bis(1-methylethenyl)cyclohexane	C15H26	206.37	254.17	0.81	0.25	0	0	0.000	5	4	94	1.42	-6.254	-1.226	No	No	No	84	0.59	0.182	0.778	-1.831	No	No	No	No	No	No	No	1.228	No	No	0.008	0.097	No	0.265	0.033	1.554	1.323	0.201	No	No	0.197	0.568	4067	0.733
288	535269	CC1CCCC23C1(C4C(C4(C)C)CC2O3)C	Aristolene epoxide	C15H24O	220.35	242.56	0.91	0.0	1	0	12500	4	4	96	1.496	-4.162	-3.097	No	No	No	88	0.693	0.338	0.691	-2.635	Yes	Yes	Yes	No	No	No	Yes	0.791	No	No	0.025	0.04	No	0.193	0.662	1.565	1.175	0.043	No	No	0.939	0.568	5209	1.0
289	556998	CC1CCC(C(C1)O)C(C)(C)O	p-Menthane-3,8-diol	C10H20O2	172.26	190.54	0.90	0.167	2	2	40500	1	1	94	1.587	-1.343	-3.574	No	No	No	54	0.039	0.623	-0.205	-3.059	No	No	No	No	No	No	No	1.158	No	No	0.013	0.104	No	0.075	0.228	1.798	2.521	1.027	No	No	0.031	0.63	3.6	1.0
290	561870	CC(C)C12CC1C(C=C2)(C)O	cis-2-Thujen-4-ol	C10H16O	152.23	170.56	0.89	0.143	1	1	20200	2	1	93	1.487	-2.413	-2.106	No	No	No	62	0.341	0.479	0.669	-2.21	No	No	No	No	No	No	No	0.139	No	No	0.008	0.521	No	0.059	0.08	1.637	1.82	0.571	No	No	0.106	0.569	4754	0.8
291	564550	CCCCCC(=O)OC(C)(CCC=C(C)C)C=C	Linalyl hexanoate	C16H28O2	252.39	294.96	0.86	3333	2	0	26300	5	4	93	1.747	-5.196	-1.894	No	No	No	95	0.3	0.208	0.639	-2.142	No	No	No	No	No	No	No	1.774	No	No	0.004	0.136	No	0.468	0.938	1.653	2.431	0.565	No	No	0.256	0.335	3143	0.688
292	564572	CC1=CCC(CC1OC)C(C)C	6-Methoxy-1-methyl-4-propan-2-ylcyclohexene	C11H20O	168.28	196.41	0.86	0.333	1	0	9200	3	3	96	1.401	-3.169	-1.728	No	No	No	92	0.263	0.436	0.687	-2.254	No	No	No	No	No	No	No	0.307	No	No	0.009	0.192	No	0.222	0.144	1.744	2.143	0.73	No	No	0.059	0.576	3647	0.818
293	564673	CC1C(C2(CC1=C)C(C2C)C)C	1,2,4,5-Tetramethyl-6-methylenespiro[2.4]heptane	C12H20	164.29	196.36	0.84	0.0	0	0	0.000	3	3	95	1.403	-4.819	-1.448	No	No	No	87	0.593	0.305	0.789	-1.831	No	No	No	No	No	No	No	0.039	No	No	0.033	0.195	No	0.213	0.022	1.556	2.286	0.31	No	No	0.87	0.481	5075	0.833
294	564727	CC1CC2C(C2(C)C)C(C1)O	Bicyclo[4.1.0]heptan-2-ol, 4,7,7-trimethyl-	C10H18O	154.25	173.19	0.89	0.0	1	1	20200	2	3	94	1.488	-2.194	-2.383	No	No	No	60	0.325	0.527	0.629	-2.517	No	No	No	No	No	No	No	0.013	No	No	0.005	0.04	No	0.121	0.266	1.766	1.823	0.708	No	No	0.813	0.566	3.89	1.0
295	564779	CC1CCC(=C(C)C)C(=C)C1	4-Methyl-2-methylene-1-(1methylethylidene)-cyclohexane	C11H18	150.26	184.98	0.81	0.0	0	0	0.000	3	3	95	1.423	-4.813	-1.271	No	No	No	84	0.445	0.317	0.736	-1.708	No	No	No	No	No	No	No	0.197	No	No	0.013	0.556	No	0.101	0.922	1.611	2.541	0.533	No	No	0.903	0.494	3686	0.636
296	572165	CC1CC(CC(C1C)C(=C)C)C(=C)C	1,2-Dimethyl-3,5-bis(1-methylethenyl)cyclohexane	C14H24	192.34	236.87	0.81	0.25	0	0	0.000	4	4	95	1.418	-5.924	-1.182	No	No	No	84	0.569	0.211	0.784	-1.785	No	No	No	No	No	No	No	0.197	No	No	0.006	0.24	No	0.261	0.028	1.555	1.389	0.248	No	No	0.121	0.567	4193	0.714
297	574674	CC1CCC(CC1)(C(C)C)O	p-Menthan-4-ol	C10H20O	156.26	181.75	0.86	0.167	1	1	20200	3	3	93	1.502	-2.357	-2.166	No	No	No	79	0.213	0.509	0.56	-2.473	No	No	No	No	No	No	No	1.194	No	No	0.007	0.074	No	0.021	0.15	1.821	2.027	0.855	No	No	0.187	0.618	2652	1.0
298	578221	CC1(C2CC3C1(C3C2)C)CO	Teresantalol	C10H16O	152.23	164.64	0.92	0.111	1	1	20200	1	2	92	1.442	-2.634	-2.358	No	No	No	57	0.597	0.439	0.92	-2.245	No	No	No	No	No	No	Yes	0.014	No	No	0.014	0.103	No	0.223	0.179	1.638	1.641	0.101	No	No	0.781	0.606	5379	1.0
299	578423	CCCC(=O)OC(C)(C)C1CCC(=CC1)C	Terpinyl butyrate	C14H24O2	224.34	254.45	0.88	0.714	2	0	26300	4	4	95	1.653	-3.685	-2.139	No	No	No	96	0.268	0.398	0.538	-2.723	No	No	No	No	No	No	No	1.318	No	No	0.002	0.696	No	0.308	0.941	2.009	2.156	0.492	No	No	0.584	0.535	3153	0.786
300	598367	CCCCCCCNC(=O)C1CC2CCC1C2	n-Heptylbicyclo[2.2.1]heptane-2-carboxamide	C15H27NO	237.38	268.03	0.89	0.889	1	1	29100	4	3	91	0.947	-3.906	-2.515	No	No	No	92	0.139	0.172	0.712	-1.341	No	No	No	No	No	No	Yes	1.308	Yes	No	0.021	0.071	No	0.349	0.926	1.957	1.319	-0.301	No	No	0.838	0.675	3665	0.933
301	636475	CC1(C2CC=C(C1C2)CO)C	Darwinol	C10H16O	152.23	170.56	0.89	0.125	1	1	20200	2	2	94	1.464	-2.382	-2.347	No	No	No	51	0.488	0.499	0.773	-2.511	No	No	No	No	No	No	No	0.054	No	No	0.004	0.339	No	0.084	0.436	1.746	1.8	0.439	No	No	0.949	0.569	4435	0.8
302	636823	CC1(CCC2C1C(OC=C2C(=O)O)OC3C(C(C(C(O3)COC4C(C(CO4)(CO)O)O)O)O)O)O	(1S,4aS,7S,7aS)-1-[(2S,3R,4R,5S,6S)-6-[[(2R,3S,4R)-3,4-dihydroxy-4-(hydroxymethyl)oxolan-2-yl]oxymethyl]-3,4,5-trihydroxyoxan-2-yl]oxy-7-hydroxy-7-methyl-4a,5,6,7a-tetrahydro-1H-cyclopenta[c]pyran-4-carboxylic acid	C21H32O14	508.5	455.34	1.12	0.318	14	8	225000	-	-	0	-0.629	-2.383	-2.735	Yes	No	No	21	-0.094	0.607	-1.834	-4.446	No	No	No	No	No	No	No	1.127	No	No	0.074	0.673	No	0.197	0.01	2.389	2.984	0.446	No	No	0.01	0.166	5283	0.857
303	637566	CC(=CCCC(=CCO)C)C	Geraniol	C10H18O	154.25	185.03	0.83	2.0	1	1	20200	3	2	92	1.49	-2.866	-1.511	No	No	No	88	0.17	0.447	0.606	-2.159	No	No	No	No	No	No	No	0.437	No	No	0.004	0.539	No	0.928	0.934	1.636	2.03	0.65	No	No	0.023	0.617	2681	0.6
304	637759	CC(=O)C=CC1=CC=CC=C1	Benzylideneacetone	C10H10O	146.19	168.57	0.87	0.25	1	0	17100	2	1	96	1.421	-2.505	-1.735	No	No	No	92	0.207	0.291	0.431	-1.703	Yes	No	No	No	No	No	No	0.203	No	Yes	0.834	0.589	No	0.39	0.958	1.915	1.997	1.012	No	No	0.908	0.585	1675	0.1
305	638011	CC(=CCCC(=CC=O)C)C	Citral	C10H16O	152.23	182.40	0.83	1333	1	0	17100	2	1	95	1.504	-3.377	-2.413	No	No	No	85	0.166	0.42	0.626	-1.986	No	No	No	No	No	No	No	0.376	No	No	0.114	0.76	No	0.645	0.95	1.815	2.133	0.543	No	No	0.921	0.344	2876	0.5
306	638012	CC1CCC(=C(C)C)C(=O)C1	(-)-Pulegone	C10H16O	152.23	176.48	0.86	0.0	1	0	17100	2	2	96	1.514	-2.587	-2.172	Yes	No	No	81	0.18	0.513	0.551	-2.411	No	No	No	No	No	No	No	0.195	No	No	0.044	0.841	No	0.135	0.84	1.807	2.108	0.752	No	No	0.953	0.488	3193	0.7
307	638014	CC1=C(C(CCC1)(C)C)C=CC(=O)C	beta-Ionone	C13H20O	192.3	225.73	0.85	0.25	1	0	17100	3	2	95	1.513	-4.004	-1.672	No	No	No	93	0.319	0.373	0.594	-2.304	No	No	No	No	No	No	No	1.315	No	No	0.089	0.815	No	0.358	0.805	1.678	1.277	0.416	No	No	0.973	0.61	2719	0.615
308	639640	CC1(C2C1C=C(CC2)C(=O)O)C	(-)-Isochaminic acid	C10H14O2	166.22	176.71	0.94	0.111	2	1	37300	2	1	96	1.573	-1.984	-2.725	No	No	No	66	-0.495	0.549	0.393	-2.639	No	No	No	No	No	No	No	0.587	No	No	0.006	0.866	Yes	0.134	0.064	1.859	2.487	0.554	No	No	0.95	0.605	4039	0.7
309	641916	CC1(C2CCC1(C(=O)C2=O)C)C	(1R)-(-)-Camphorquinone	C10H14O2	166.22	176.71	0.94	0.0	2	0	34100	2	1	97	1.606	-2.134	-2.519	No	No	No	84	0.169	0.495	0.452	-2.236	No	No	No	No	No	No	No	0.025	No	No	0.158	0.315	No	0.131	0.171	1.703	2.384	0.562	No	No	0.871	0.512	4122	0.8
310	643779	CC(=CCCC(=CC=O)C)C	Neral	C10H16O	152.23	182.40	0.83	1333	1	0	17100	2	1	95	1.504	-3.377	-2.413	No	No	No	85	0.166	0.42	0.626	-1.986	No	No	No	No	No	No	No	0.376	No	No	0.114	0.76	No	0.645	0.95	1.815	2.133	0.543	No	No	0.921	0.344	2876	0.5
311	643820	CC(=CCCC(=CCO)C)C	Nerol	C10H18O	154.25	185.03	0.83	2.0	1	1	20200	3	2	92	1.49	-2.866	-1.511	No	No	No	88	0.17	0.447	0.606	-2.159	No	No	No	No	No	No	No	0.437	No	No	0.004	0.539	No	0.928	0.934	1.636	2.03	0.65	No	No	0.023	0.617	2681	0.6
312	644434	CC12CCC3C1(COC2(C3)C(=O)NC4=CN=CC=C4)C	Cambridge id 6987162	C16H20N2O2	272.34	280.10	0.97	0.167	3	1	51200	2	2	94	1.291	-3.489	-2.912	No	No	No	74	0.233	0.297	0.383	-2.955	No	Yes	Yes	No	No	No	No	0.004	No	No	0.029	0.303	Yes	0.299	0.854	2.436	1.763	0.168	No	No	0.286	0.9	4944	0.625
313	665453	CC1(C2CCC1(C(=O)C2N=CC3=C(N(C(=O)N(C3=O)C)C)O)C)C	1,3-Dimethyl-5-[[(4,7,7-trimethyl-3-oxo-2-bicyclo[2.2.1]heptanyl)amino]methylidene]-1,3-diazinane-2,4,6-trione	C17H23N3O4	333.4	331.89	1.00	0.111	5	1	90300	1	1	79	0.421	-3.932	-3.422	No	No	No	59	-0.15	0.404	-0.473	-3.01	No	No	No	No	No	No	Yes	0.6	No	Yes	0.014	0.047	Yes	0.121	0.025	1.983	1.057	-0.006	No	No	0.354	0.802	4927	0.647
314	688492	CC1=CC(=O)CC(C1(C=CC(=O)C)O)(C)C	Dehydrovomifoliol	C13H18O3	222.28	240.67	0.92	0.222	3	1	54400	1	1	96	1.258	-1.888	-3.316	No	No	No	78	-0.067	0.507	-0.043	-2.862	No	No	No	No	No	No	No	0.239	No	No	0.085	0.935	No	0.687	0.929	1.944	2.515	0.629	No	No	0.924	0.725	3759	0.538
315	688494	CC1=CC(=O)CC(C1(C=CC(=O)C)O)(C)C	(6R)-dehydrovomifoliol	C13H18O3	222.28	240.67	0.92	0.222	3	1	54400	1	1	96	1.258	-1.888	-3.316	No	No	No	78	-0.067	0.507	-0.043	-2.862	No	No	No	No	No	No	No	0.239	No	No	0.085	0.935	No	0.687	0.929	1.944	2.515	0.629	No	No	0.924	0.725	3759	0.538
316	706367	CC1=CC(=C(C=C1NS(=O)(=O)C2=CC=C(C=C2)OC)C(C)C)O	N-(4-hydroxy-2-methyl-5-propan-2-ylphenyl)-4-methoxybenzenesulfonamide	C17H21NO4S	335.4	334.32	1.00	0.357	5	2	84000	3	1	90	1.286	-3.908	-2.862	Yes	No	No	99	-0.107	0	-0.266	-2.154	Yes	Yes	Yes	No	Yes	No	Yes	0.471	No	Yes	0.011	0.264	No	0.374	0.087	1.894	1.899	0.207	No	Yes	0.031	0.818	2004	0.294
317	747923	CC1=CC(=C(C=C1NS(=O)(=O)C2=CC=CC=C2)C(C)C)O	N-(4-hydroxy-2-methyl-5-propan-2-ylphenyl)benzenesulfonamide	C16H19NO3S	305.4	308.24	0.99	0.286	4	2	74800	3	1	89	1.234	-3.653	-2.831	Yes	No	No	98	-0.196	0	-0.245	-2.049	Yes	Yes	Yes	No	Yes	No	Yes	0.515	No	Yes	0.009	0.117	No	0.305	0.116	1.959	2.225	0.186	No	Yes	0.034	0.848	1968	0.25
318	789538	CC1=C(NC(=C(C#N)C#N)C(=C1C)C#N)C	2-(3-cyano-4,5,6-trimethyl-1H-pyridin-2-ylidene)propanedinitrile	C12H10N4	210.23	227.81	0.92	0.111	4	1	83400	3	1	94	0.935	-3.092	-2.78	No	No	No	67	-0.068	0.45	0.106	-2.832	No	No	No	No	No	No	No	0.854	No	No	0.896	0.42	No	0.992	0.873	2.823	1.243	0.599	No	No	0.991	0.709	3218	0.333
319	887858	CC(C)C1=CC=C(C=C1)C(=O)NC2=CN=CC=C2	4-propan-2-yl-N-(3-pyridinyl)benzamide	C15H16N2O	240.3	263.21	0.91	0.308	2	1	42000	3	3	94	1.755	-3.998	-2.226	No	Yes	No	90	0.313	0.153	0.478	-1.806	Yes	Yes	No	No	Yes	No	No	0.138	No	No	0.015	0.183	No	0.054	0.709	2.255	1.899	0.586	No	No	0.271	0.892	1587	0.2
320	927461	CC(=CCCC1=CCC(C(C1)C(=O)O)C(=O)O)C	(1S,2R)-4-(4-methylpent-3-enyl)cyclohex-4-ene-1,2-dicarboxylic acid	C14H20O4	252.31	266.76	0.95	0.4	4	2	74600	2	4	96	0.782	-1.608	-2.735	No	No	No	89	-0.999	0.441	-0.132	-2.936	No	No	No	No	No	No	No	0.311	No	No	0.004	0.845	No	0.735	0.219	1.925	2.293	0.336	No	No	0.462	0.754	3784	0.571
321	1002798	CC1=C(C(=C(S1)NC(=O)C=CC(=O)O)C(=O)OC)C2=CC=C(C=C2)C(C)C	4-{[4-(4-Isopropylphenyl)-3-(methoxycarbonyl)-5-methyl-2-thienyl]amino}-4-oxo-2-butenoic acid	C20H21NO5S	387.5	387.09	1.00	0.533	6	2	121000	4	3	60	-0.17	-4.281	-2.735	Yes	No	No	98	-1.073	0	-0.415	-2.281	No	No	No	No	No	No	Yes	0.165	No	No	0.013	0.1	Yes	0.218	0.818	2.434	2.113	0.04	No	No	0.534	0.572	2341	0.25
322	1201518	CC1(C2CCC1(C(C2)O)C)C	Borneol, (-)-	C10H18O	154.25	173.19	0.89	0.0	1	1	20200	2	2	93	1.484	-2.462	-2.174	No	No	No	77	0.337	0.486	0.646	-2.331	No	No	No	No	No	No	No	1.035	No	No	0.011	0.071	No	0.055	0.59	1.707	1.877	0.577	No	No	0.89	0.567	4.28	1.0
323	1201521	CC1(C2CCC(C2)(C1=O)C)C	(+)-Fenchone	C10H16O	152.23	170.56	0.89	0.0	1	0	17100	2	2	95	1.501	-3.097	-1.872	No	No	No	76	0.341	0.423	0.624	-1.988	No	No	No	No	No	No	No	0.085	No	No	0.018	0.348	No	0.26	0.058	1.603	1.994	0.406	No	No	0.973	0.521	4468	0.9
324	1201530	CC1(C2CC1C(=C)C(C2)O)C	Pinocarveol, trans-(-)-	C10H16O	152.23	170.56	0.89	0.0	1	1	20200	2	1	93	1.465	-2.43	-2.361	No	No	No	39	0.464	0.497	0.756	-2.438	No	No	No	No	No	No	No	0.034	No	No	0.003	0.112	No	0.146	0.053	1.71	1.804	0.402	No	No	0.954	0.526	4694	0.8
325	1272250	CC1(C2CC=C(C1C2)CCO)C	(-)-Nopol	C11H18O	166.26	187.85	0.88	0.25	1	1	20200	2	2	93	1.462	-2.862	-2.145	No	No	No	49	0.54	0.434	0.669	-2.44	No	No	No	No	No	No	No	0.138	No	No	0.005	0.27	No	0.079	0.074	1.715	1.853	0.285	No	No	0.789	0.624	4362	0.818
326	1294694	CC1(C2CCC1(C(C2)OC(=O)C3=CC(=C(C=C3)O)OC)C)C	(1S,2R,4S)-1,7,7-trimethylbicyclo[2.2.1]heptan-2-yl 4-hydroxy-3-methoxybenzoate	C18H24O4	304.4	318.83	0.95	0.267	4	1	55800	4	4	91	1.341	-4.007	-3.141	No	Yes	No	98	0.393	0.168	0.25	-2.038	Yes	Yes	Yes	No	No	No	Yes	0.756	Yes	No	0.013	0.084	No	0.027	0.697	2.028	1.991	-0.083	No	No	0.547	0.864	3934	0.611
327	1549025	CC(=CCCC(=CCOC(=O)C)C)C	Neryl acetate	C12H20O2	196.29	225.78	0.87	2.0	2	0	26300	4	3	94	1.627	-3.466	-1.665	No	No	No	87	0.103	0.395	0.566	-2.199	No	No	No	No	No	No	No	0.587	No	No	0.012	0.3	No	0.917	0.926	1.683	2.272	0.474	No	No	0.044	0.498	2548	0.583
328	1549026	CC(=CCCC(=CCOC(=O)C)C)C	Geranyl acetate	C12H20O2	196.29	225.78	0.87	2.0	2	0	26300	4	3	94	1.627	-3.466	-1.665	No	No	No	87	0.103	0.395	0.566	-2.199	No	No	No	No	No	No	No	0.587	No	No	0.012	0.3	No	0.917	0.926	1.683	2.272	0.474	No	No	0.044	0.498	2548	0.583
329	1549179	CC1(C2CCC1(C(=O)C2=O)C)C	(1S,4R)-1,7,7-trimethylbicyclo[2.2.1]heptane-2,3-dione	C10H14O2	166.22	176.71	0.94	0.0	2	0	34100	2	1	97	1.606	-2.134	-2.519	No	No	No	84	0.169	0.495	0.452	-2.236	No	No	No	No	No	No	No	0.025	No	No	0.158	0.315	No	0.131	0.171	1.703	2.384	0.562	No	No	0.871	0.512	4122	0.8
330	1550607	CC(=CCCC(=CCOC1=CC2=C(C=C1)C=CC(=O)O2)C)C	Auraptene	C19H22O3	298.4	327.98	0.91	0.429	3	0	35500	5	4	95	1.634	-5.376	-2.222	No	Yes	No	88	0.491	0.011	0.129	-1.88	Yes	Yes	Yes	No	No	No	Yes	1.083	No	No	0.067	0.744	Yes	0.942	0.665	2.274	2.221	0.384	No	No	0.062	0.564	2498	0.316
331	1712086	CC1CCOC(C1)C=C(C)C	(+)-trans-Rose oxide	C10H18O	154.25	179.11	0.86	0.143	1	0	9200	3	3	96	1.33	-2.72	-1.957	No	No	No	90	0.237	0.512	0.654	-2.451	No	No	No	No	No	No	No	0.277	No	No	0.338	0.403	No	0.814	0.717	1.825	2.071	0.82	No	No	0.153	0.528	3744	0.8
332	1712087	CC1CCOC(C1)C=C(C)C	(2S,4R)-4-methyl-2-(2-methylprop-1-en-1-yl)tetrahydro-2H-pyran	C10H18O	154.25	179.11	0.86	0.143	1	0	9200	3	3	96	1.33	-2.72	-1.957	No	No	No	90	0.237	0.512	0.654	-2.451	No	No	No	No	No	No	No	0.277	No	No	0.338	0.403	No	0.814	0.717	1.825	2.071	0.82	No	No	0.153	0.528	3744	0.8
333	1713001	CC(=CCCC(=CCCC(=O)C)C)C	Nerylacetone	C13H22O	194.31	234.29	0.83	2.0	1	0	17100	4	3	94	1.505	-4.98	-1.273	No	No	No	94	0.307	0.276	0.653	-1.922	No	No	No	No	No	No	No	1.588	No	No	0.002	0.427	No	0.939	0.905	1.559	1.284	0.266	No	No	0.016	0.583	2564	0.615
334	1784202	CC1(C2CCC1C(C2)(C)O)C	(1R,2R,4R)-2,7,7-Trimethylbicyclo[2.2.1]heptan-2-ol	C10H18O	154.25	173.19	0.89	0.0	1	1	20200	2	2	93	1.484	-2.462	-2.174	No	No	No	62	0.337	0.486	0.646	-2.331	No	No	No	No	No	No	No	0.964	No	No	0.005	0.03	No	0.048	0.176	1.707	1.877	0.577	No	No	0.822	0.567	4395	1.0
335	2078831	CC(C)C1=CC=C(C=C1)C(=S)N	4-Isopropylbenzenecarbothioamide	C10H13NS	179.28	191.92	0.93	0.286	1	1	58100	2	2	93	1.452	-3.125	-1.432	No	No	No	82	0.437	0.287	0.4	-1.685	Yes	No	No	No	No	No	No	0.125	No	No	0.049	0.099	Yes	0.113	0.073	2.264	1.239	0.865	No	No	0.017	0.706	1695	0.3
336	2724508	CC(=CC1C(C1(C)C)CO)C	(R,R)-chrysanthemol	C10H18O	154.25	179.11	0.86	0.5	1	1	20200	3	3	93	1.486	-2.385	-1.933	No	No	No	81	0.243	0.495	0.572	-2.33	No	No	No	No	No	No	No	0.225	No	No	0.021	0.037	No	0.5	0.081	1.655	1.849	0.632	No	No	0.212	0.605	3849	0.8
337	2742006	CC(C)CC1=CC=C(C=C1)C(C)C2=NN=C(O2)C3=CC(=CC=C3)[N+](=O)[O-]	2-[1-[4-(2-Methylpropyl)phenyl]ethyl]-5-(3-nitrophenyl)-1,3,4-oxadiazole	C20H21N3O3	351.4	364.44	0.96	0.333	5	0	84700	5	5	92	1.16	-5.956	-2.726	No	Yes	Yes	99	0.155	0.047	-0.641	-1.86	Yes	Yes	Yes	No	No	No	Yes	0.228	No	Yes	0.771	0.719	Yes	0.557	0.207	2.832	1.197	0.563	No	Yes	0.941	0.461	2741	0.3
338	2829153	CC(C)CC1=CC=C(C=C1)C(C)C(=O)OCC(=O)C2=CNC3=CC=CC=C32	2-[4-(2-methylpropyl)phenyl]propanoic acid [2-(1H-indol-3-yl)-2-oxoethyl] ester	C23H25NO3	363.4	394.33	0.92	0.444	3	1	59200	5	4	91	1.425	-6.078	-2.73	No	Yes	Yes	92	0.356	0	0.167	-2.035	Yes	Yes	Yes	No	Yes	No	Yes	0.49	No	No	0.302	0.223	Yes	0.642	0.224	2.269	1.914	0.507	No	Yes	0.058	0.48	2593	0.304
339	2836994	C1CC2CC1CC2C(=O)NNC(=O)C3=C(C4=CC=CC=C4S3)Cl	N'-(bicyclo[2.2.1]hept-2-ylcarbonyl)-3-chloro-1-benzothiophene-2-carbohydrazide	C17H17ClN2O2S	348.8	325.84	1.07	0.25	3	2	86400	4	4	87	1.403	-4.772	-2.833	Yes	Yes	No	98	-0.054	0	0.254	-1.958	Yes	Yes	Yes	No	No	No	Yes	-0.259	No	Yes	0.212	0.857	No	0.562	0.143	2.277	1.894	-0.496	No	Yes	0.482	0.812	3945	0.412
340	2852569	CC(C)C1=CC=C(C=C1)NC(=O)C2CC3CCC2C3	N-(4-propan-2-ylphenyl)-3-bicyclo[2.2.1]heptanecarboxamide	C17H23NO	257.37	286.16	0.90	0.267	1	1	29100	4	4	92	1.037	-3.992	-2.535	No	No	No	96	0.552	0.048	0.557	-0.835	Yes	Yes	Yes	No	No	No	Yes	0.849	No	No	0.129	0.2	No	0.533	0.858	2.521	1.016	0.1	No	No	0.814	0.864	3546	0.588
341	2883391	CC(=CC1C(C1(C)C)C(=O)NC2=NC=C(C=C2)Br)C	N-(5-bromo-2-pyridinyl)-2,2-dimethyl-3-(2-methylprop-1-enyl)-1-cyclopropanecarboxamide	C15H19BrN2O	323.23	287.77	1.12	0.25	2	1	42000	4	4	91	1.751	-4.781	-2.478	No	No	No	97	0.212	0.213	0.413	-2.625	Yes	Yes	No	No	No	No	No	-0.229	No	No	0.017	0.023	Yes	0.877	0.046	2.602	2.077	0.571	No	No	0.938	0.833	4313	0.467
342	2893758	COC1=C(C=C(C=C1)S(=O)(=O)NC2CC3CCC2C3)Br	N-(3-bicyclo[2.2.1]heptanyl)-3-bromo-4-methoxybenzenesulfonamide	C14H18BrNO3S	360.27	292.28	1.23	0.25	4	1	63800	3	3	91	1.428	-3.978	-3.254	No	Yes	No	95	0.03	0.127	-0.086	-2.232	No	Yes	No	No	No	No	Yes	-0.162	No	No	0.007	0.136	Yes	0.25	0.062	2.296	1.725	0.236	No	No	0.673	0.898	3829	0.571
343	2894402	C1CC2CC1CC2NS(=O)(=O)C3=CC=C(C=C3)Cl	N-(3-bicyclo[2.2.1]heptanyl)-4-chlorobenzenesulfonamide	C13H16ClNO2S	285.79	262.12	1.09	0.188	3	1	54600	3	3	91	1.347	-3.804	-3.232	No	No	No	95	0.061	0.106	0.181	-1.612	Yes	Yes	No	No	No	No	Yes	-0.253	No	No	0.007	0.26	No	0.324	0.068	2.718	2.056	0.439	No	No	0.729	0.928	3649	0.538
344	2898262	CC1CC2=CC=CC=C2N1C(=O)C34CCC(C3(C)C)(C(=O)C4)C	1,7,7-Trimethyl-4-[(2-methyl-2,3-dihydroindol-1-yl)-oxomethyl]-2-bicyclo[2.2.1]heptanone	C20H25NO2	311.4	335.65	0.93	0.1	2	0	37400	3	2	97	1.291	-4.573	-2.696	No	Yes	No	85	0.582	0.07	0.311	-2.205	No	Yes	No	No	No	No	Yes	0.881	Yes	No	0.283	0.569	No	0.21	0.049	1.986	1.606	-0.094	No	No	0.923	0.792	4318	0.6
345	2927570	CC(C)CN(CC(C)C)C(=O)C12CCC(C1(C)C)(C(=O)C2)C	1,7,7-trimethyl-N,N-bis(2-methylpropyl)-2-oxo-4-bicyclo[2.2.1]heptanecarboxamide	C19H33NO2	307.5	343.37	0.90	0.6	2	0	37400	3	4	95	1.152	-4.238	-2.929	No	Yes	No	86	0.086	0.111	0.104	-1.704	No	No	No	No	No	No	Yes	0.77	Yes	No	0.603	0.064	No	0.515	0.025	2.021	2.017	-0.315	No	No	0.901	0.772	4341	0.895
346	2954977	CC1=CC=C(C=C1)C(CC(=O)N2CCOCC2)C3=CC=CO3	3-(2-Furanyl)-3-(4-methylphenyl)-1-(4-morpholinyl)-1-propanone	C18H21NO3	299.4	315.76	0.95	0.278	3	0	42700	2	2	93	1.737	-3.498	-2.513	No	No	No	82	0.398	0.153	0.482	-1.952	Yes	Yes	No	No	No	No	Yes	0.485	No	No	0.318	0.648	Yes	0.75	0.072	2.546	1.099	-0.066	No	No	0.018	0.871	2587	0.389
347	2998140	CC1C2=CC=CN2CCN1CC(COCC3=CCC4CC3C4(C)C)O	1-[(6,6-dimethyl-4-bicyclo[3.1.1]hept-3-enyl)methoxy]-3-(1-methyl-3,4-dihydro-1H-pyrrolo[1,2-a]pyrazin-2-yl)-2-propanol	C21H32N2O2	344.5	369.21	0.93	0.333	3	1	37600	3	3	93	1.043	-2.948	-3.145	No	No	No	62	0.882	0.482	0.108	-3.694	No	No	No	No	No	Yes	Yes	1.277	No	No	0.107	0.87	Yes	0.065	0.061	2.812	0.485	-0.57	No	No	0.769	0.805	4.82	0.714
348	3022213	CC1CCC(C(=S)C1)C(C)C	5-Methyl-2-(1-methylethyl)cyclohexanethione	C10H18S	170.32	188.83	0.90	0.143	1	0	32100	4	4	95	1.422	-5.156	-1.179	No	No	No	91	0.431	0.25	0.789	-1.434	No	No	No	No	No	No	No	-0.039	No	No	0.045	0.481	No	0.135	0.246	1.798	2.144	0.22	No	No	0.313	0.543	3821	0.9
349	3052765	C1=CC=NC(=C1)C(=C2C=CC(=C2)C(C3=CC=CC=N3)(C4=CC=CC=N4)O)C5=CC=CC=N5	Pyrinoline	C27H20N4O	416.5	446.00	0.93	0.167	5	1	71800	1	1	100	0.805	-3.949	-2.758	No	No	Yes	87	0.412	0.252	-0.375	-2.799	No	Yes	Yes	No	Yes	No	Yes	0.125	No	No	0.099	0.059	Yes	0.761	0.937	2.847	1.154	-0.281	No	Yes	0.97	0.519	3062	0.037
350	3081930	CC1=COC2=C1C(=O)C(C(C2)(C)C=C)C(=C)C	4(5H)-Benzofuranone, 6-ethenyl-6,7-dihydro-3,6-dimethyl-5-(1-methylethenyl)-, trans-	C15H18O2	230.3	255.28	0.90	0.077	2	0	30200	3	4	97	1.427	-3.641	-2.046	No	No	No	95	0.48	0.285	0.047	-2.499	Yes	Yes	No	No	No	No	No	0.341	No	No	0.058	0.916	Yes	0.265	0.169	1.994	0.967	0.675	No	No	0.98	0.541	4158	0.4
351	3111211	CC1=CC(=C(C(=C1)C)NC(=O)C2CC3CCC2C3)C	N-mesitylbicyclo[2.2.1]heptane-2-carboxamide	C17H23NO	257.37	286.16	0.90	0.2	1	1	29100	3	4	92	1.093	-4.099	-2.453	No	No	No	95	0.594	0.07	0.444	-1.26	Yes	Yes	No	No	No	No	Yes	0.852	No	No	0.337	0.147	Yes	0.513	0.484	2.491	0.901	0.186	No	No	0.895	0.853	3731	0.588
352	3156173	CC(C)C1=CC=C(C=C1)C2C3CN(CC=C3C(C(=C2C#N)N)(C#N)C#N)C	6-Amino-2-methyl-8-(4-propan-2-ylphenyl)-1,3,8,8a-tetrahydroisoquinoline-5,5,7-tricarbonitrile	C22H23N5	357.5	389.38	0.92	0.095	5	1	101000	2	2	86	1.017	-3.955	-3.057	Yes	Yes	Yes	69	1.38	0.166	0.035	-1.944	No	Yes	No	Yes	No	No	Yes	0.132	Yes	No	0.033	0.272	No	0.111	0.863	2.82	1.328	-0.524	No	No	0.997	0.818	4193	0.455
353	3210926	CC(C)C1=CC=C(C=C1)C(C(=O)NCC2=CC=C(C=C2)OC)N(CCOC)C(=O)CC3=CC=CS3	2-(4-Isopropyl-phenyl)-N-(4-methoxy-benzyl)-2-[(2-methoxy-ethyl)-(2-thiophen-2-yl-acetyl)-amino]-acetamide	C28H34N2O4S	494.6	516.47	0.96	0.737	5	1	96100	4	3	89	0.595	-6.953	-2.73	Yes	Yes	Yes	97	-0.166	0	-0.242	-2.407	No	Yes	Yes	No	Yes	No	Yes	0.298	No	No	0.058	0.015	Yes	0.854	0.041	1.844	1.388	0.14	No	Yes	0.022	0.387	2.78	0.357
354	3239875	C1CC2CC1C3C2SC4=C(C3C5=CC=CO5)SC(=O)N4	9-(2-furyl)-3,4a,5,6,7,8,8a,9-octahydro-2H-5,8-methanothiochromeno[2,3-d][1,3]thiazol-2-one	C15H15NO2S2	305.4	280.26	1.09	0.043	4	1	92800	3	3	92	1.359	-4.535	-2.802	No	No	No	97	0.476	0.122	0.277	-2.086	Yes	Yes	Yes	No	No	No	Yes	0.002	No	No	0.052	0.097	No	0.238	0.026	2.887	1.166	-0.357	No	No	0.914	0.874	4871	0.533
355	3243512	C1CC2CC1C3C2SC4=C(C3C5=CC=CC=C5)SC(=O)N4	9-phenyl-3,4a,5,6,7,8,8a,9-octahydro-2H-5,8-methanothiochromeno[2,3-d][1,3]thiazol-2-one	C17H17NOS2	315.5	303.43	1.04	0.042	3	1	79700	4	4	94	1.533	-4.928	-2.796	Yes	No	No	97	0.651	0.022	0.086	-1.698	Yes	Yes	Yes	No	No	No	Yes	-0.176	No	Yes	0.42	0.088	No	0.264	0.042	2.542	0.879	-0.082	No	Yes	0.8	0.86	4507	0.471
356	3314979	CC1CCC(C(C1)OCC(CNC(C)C2=CC=CC=C2)O)C(C)C	1-(5-Methyl-2-propan-2-ylcyclohexyl)oxy-3-(1-phenylethylamino)-2-propanol	C21H35NO2	333.5	375.33	0.89	0.667	3	2	41500	4	3	92	1.116	-4.083	-2.734	Yes	No	No	91	1.177	0.292	0.105	-1.886	No	No	No	Yes	No	Yes	Yes	0.896	Yes	No	0.068	0.036	Yes	0.359	0.141	2.438	1.444	-0.339	No	Yes	0.855	0.75	3506	0.714
357	3473417	CC1=CC(=C(C=C1)NC(=O)C2CC3CCC2C3)C	N-(2,4-dimethylphenyl)-3-bicyclo[2.2.1]heptanecarboxamide	C16H21NO	243.34	268.86	0.90	0.2	1	1	29100	3	3	92	1.081	-3.195	-2.506	No	No	No	94	0.65	0.115	0.45	-1.214	Yes	Yes	No	No	No	No	Yes	0.042	No	No	0.664	0.277	Yes	0.68	0.632	2.588	0.953	-0.034	No	No	0.891	0.843	3559	0.562
358	3515873	COC(=O)C1=COC(C2C1CC=C2CO)OC3C(C(C(C(O3)CO)O)O)O	Methyl 7-(hydroxymethyl)-1-[3,4,5-trihydroxy-6-(hydroxymethyl)oxan-2-yl]oxy-1,4a,5,7a-tetrahydrocyclopenta[c]pyran-4-carboxylate	C17H24O10	388.4	356.91	1.09	0.353	10	5	155000	-	0	41	0.35	-2.814	-2.898	Yes	No	No	25	-0.22	0.665	-1.281	-3.784	No	No	No	No	No	No	No	1.404	No	No	0.344	0.948	No	0.183	0.033	2.188	3.087	0.528	No	No	0.602	0.258	4635	0.706
359	3583297	CC1(C2(CCC1(CC2=O)C(=O)NNC3=CC=C(C=C3)[N+](=O)[O-])C)C	1,7,7-trimethyl-N'-(4-nitrophenyl)-2-oxo-4-bicyclo[2.2.1]heptanecarbohydrazide	C17H21N3O4	331.4	329.25	1.01	0.294	5	2	104000	2	3	86	1.09	-4.404	-2.792	Yes	Yes	No	79	-0.159	0.067	-0.105	-2.397	No	Yes	Yes	No	No	No	Yes	-0.032	No	Yes	0.941	0.912	Yes	0.697	0.124	2.719	2.028	-1.033	No	No	0.957	0.652	4131	0.529
360	3612673	CC1(C2CC1C(=C)C(C2)N)C	6,6-Dimethyl-4-methylene-3-bicyclo[3.1.1]heptanamine	C10H17N	151.25	172.76	0.88	0.0	1	1	26000	1	0	91	1.331	-1.748	-2.414	No	No	No	24	0.903	0.692	0.712	-2.419	No	No	No	No	No	No	No	0.853	No	No	0.002	0.093	No	0.395	0.045	2.584	1.682	0.462	No	No	0.964	0.526	4941	0.8
361	3843095	CC1=C(C(=CC=C1)NC(=O)C2CC3CCC2C3)C	N-(2,3-dimethylphenyl)bicyclo[2.2.1]heptane-2-carboxamide	C16H21NO	243.34	268.86	0.90	0.2	1	1	29100	3	3	92	1.08	-3.189	-2.455	No	No	No	94	0.662	0.11	0.439	-1.329	Yes	Yes	No	No	No	No	Yes	0.047	No	No	0.601	0.29	Yes	0.608	0.725	2.649	0.964	0.055	No	No	0.872	0.843	3594	0.562
362	4194805	CC12COC3(C1(CCC2C3)CP(=O)(C4=CC=CC=C4)C5=CC=CC=C5)P(=O)(C6=CC=CC=C6)C7=CC=CC=C7	3-Diphenylphosphoryl-7-(diphenylphosphorylmethyl)-6-methyl-4-oxatricyclo[4.3.0.03,7]nonane	C34H34O3P2	552.6	571.11	0.97	0.189	3	0	43400	3	2	100	1.2	-3.122	-2.735	No	Yes	Yes	98	-1.437	0.419	-0.969	-1.485	No	Yes	Yes	No	Yes	No	Yes	-0.03	No	No	0.036	0.577	Yes	0.323	0.505	2.219	0.949	0.544	No	Yes	0.073	0.244	5457	0.294
363	4430509	CC1C(CC2C1C(OC=C2C(=O)O)OC3C(C(C(C(O3)CO)O)O)O)O	6-Hydroxy-7-methyl-1-[3,4,5-trihydroxy-6-(hydroxymethyl)oxan-2-yl]oxy-1,4a,5,6,7,7a-hexahydrocyclopenta[c]pyran-4-carboxylic acid	C16H24O10	376.36	342.25	1.10	0.235	10	6	166000	-	-	16	-0.365	-2.365	-2.735	No	No	No	18	-0.161	0.641	-1.248	-3.809	No	No	No	No	No	No	No	1.225	No	No	0.035	0.925	No	0.267	0.024	1.995	3.668	0.587	No	No	0.19	0.316	4729	0.812
364	4464271	CC(C)CC1=CC=C(C=C1)C(C)C(=O)OC2=CC=CC=C2OC	Metoxibutropate	C20H24O3	312.4	345.28	0.90	0.538	3	0	35500	5	4	94	1.854	-6.059	-2.398	No	Yes	No	95	0.291	0	0.313	-1.191	Yes	Yes	Yes	No	No	No	Yes	0.273	No	No	0.022	0.336	No	0.04	0.882	2.312	2.344	1.007	No	No	0.156	0.577	2.32	0.35
365	4488497	CC1CCC(COC1=O)C(=C)C	6-Isopropenyl-3-methyloxepan-2-one	C10H16O2	168.23	185.27	0.91	0.111	2	0	26300	2	1	97	1.439	-1.898	-2.425	No	No	No	41	0.068	0.556	0.473	-2.55	No	No	No	No	No	No	No	0.302	No	No	0.066	0.631	No	0.186	0.387	1.89	1.958	0.844	No	No	0.696	0.443	3532	0.7
366	4490284	CC1CCC2C1C(OC=C2C(=O)O)OC3C(C(C(C(O3)CO)O)O)O	7-Methyl-1-[3,4,5-trihydroxy-6-(hydroxymethyl)oxan-2-yl]oxy-1,4a,5,6,7,7a-hexahydrocyclopenta[c]pyran-4-carboxylic acid	C16H24O9	360.36	333.46	1.08	0.235	9	5	146000	-	-	28	-0.421	-2.409	-2.735	No	No	No	21	-0.528	0.616	-1.11	-3.715	No	No	No	No	No	No	No	1.196	No	No	0.051	0.922	No	0.324	0.029	1.919	3.31	0.214	No	No	0.202	0.417	4597	0.812
367	4658599	CC1=CC=C(C=C1)NC(=O)C2CC3CCC2C3	N-(4-methylphenyl)-3-bicyclo[2.2.1]heptanecarboxamide	C15H19NO	229.32	251.57	0.91	0.2	1	1	29100	3	3	92	1.079	-2.973	-2.506	No	No	No	93	0.623	0.134	0.457	-1.169	Yes	Yes	No	No	No	No	Yes	0.027	No	No	0.587	0.313	No	0.575	0.93	2.575	1.004	0	No	No	0.859	0.827	3453	0.533
368	4678529	CC1(CC(C2(C1C(OC=C2)OC3C(C(C(C(O3)CO)O)O)O)O)O)O	7-Methyl-1-[3,4,5-trihydroxy-6-(hydroxymethyl)oxan-2-yl]oxy-1,5,6,7a-tetrahydrocyclopenta[c]pyran-4a,5,7-triol	C15H24O10	364.34	327.59	1.11	0.188	10	7	169000	-	-	16	-0.213	-2.03	-2.74	Yes	No	No	16	0.217	0.748	-1.076	-3.88	No	No	No	No	No	No	No	1.239	No	No	0.097	0.931	No	0.167	0.017	2.513	3.4	1.349	No	No	0.491	0.267	4969	0.867
369	4870494	C1CC2CC1C3C2SC4=C(C3C5=CN=CC=C5)SC(=O)N4	(4aR,5S,8R)-9-(pyridin-3-yl)-3,4a,5,6,7,8,8a,9-octahydro-2H-5,8-methanothiochromeno[2,3-d]thiazol-2-one	C16H16N2OS2	316.4	297.13	1.06	0.042	4	1	92600	3	3	94	1.37	-4.398	-2.847	No	No	No	94	0.536	0.087	0.192	-1.844	Yes	Yes	Yes	No	No	No	Yes	-0.257	No	No	0.045	0.037	Yes	0.334	0.064	2.852	1.342	-0.363	No	No	0.907	0.876	4723	0.5
370	5275520	CC(=CCCC(=CC(=O)O)C)C	Geranic acid	C10H16O2	168.23	191.19	0.88	1333	2	1	37300	3	2	94	1.584	-2.544	-2.693	No	No	No	82	-0.783	0.438	0.305	-2.237	No	No	No	No	No	No	No	0.978	No	No	0.119	0.734	No	0.919	0.92	1.592	2.452	0.312	No	No	0.931	0.655	2931	0.5
371	5280462	CC1=CC(=O)CC(C1(C=CC(C)O)O)(C)C	Vomifoliol	C13H20O3	224.3	243.31	0.92	0.25	3	2	57500	1	1	94	1.253	-1.637	-3.631	No	No	No	68	-0.241	0.553	-0.084	-3.273	No	No	No	No	No	No	No	1.355	No	No	0.023	0.886	No	0.163	0.188	1.672	2.555	0.863	No	No	0.348	0.7	4159	0.615
372	5280654	CC1=CC(=O)CC(C1(C=CC(C)O)O)(C)C	4-Hydroxy-4-(3-hydroxy-1-butenyl)-3,5,5-trimethyl-2-cyclohexen-1-one	C13H20O3	224.3	243.31	0.92	0.25	3	2	57500	1	1	94	1.253	-1.637	-3.631	No	No	No	68	-0.241	0.553	-0.084	-3.273	No	No	No	No	No	No	No	1.355	No	No	0.023	0.886	No	0.163	0.188	1.672	2.555	0.863	No	No	0.348	0.7	4159	0.615
373	5280662	CC1=CC(=O)CC(C1(C=CC(=O)C)O)(C)C	4-hydroxy-3,5,5-trimethyl-4-[(1E)-3-oxobut-1-en-1-yl]cyclohex-2-en-1-one	C13H18O3	222.28	240.67	0.92	0.222	3	1	54400	1	1	96	1.258	-1.888	-3.316	No	No	No	78	-0.067	0.507	-0.043	-2.862	No	No	No	No	No	No	No	0.239	No	No	0.085	0.935	No	0.687	0.929	1.944	2.515	0.629	No	No	0.924	0.725	3759	0.538
374	5280739	CCC1(C(O1)CCC(=CCCC(=CC(=O)O)C)C)C	10,11-epoxy-3,7,11-trimethyl-2E,6E-tridecadienoic acid	C16H26O3	266.38	295.20	0.90	1333	3	1	49800	4	2	95	1.486	-3.364	-2.726	No	No	No	92	-0.72	0.247	0.016	-2.34	No	No	No	No	No	No	No	1.488	No	No	0.313	0.868	No	0.548	0.925	1.624	2.264	-0.198	No	No	0.849	0.531	4046	0.688
375	5280829	CC(=CCCC(=CCC1=CC=CC=C1O)C)C	Phenol, 2-(3,7-dimethylocta-2,6-dienyl)-	C16H22O	230.34	272.34	0.85	0.625	1	1	20200	5	4	91	1.621	-4.082	-1.924	No	No	No	97	0.816	0.12	0.627	-1.515	Yes	Yes	No	No	No	No	Yes	0.298	No	No	0.011	0.262	No	0.614	0.811	2.183	1.324	0.681	No	Yes	0.03	0.731	2363	0.375
376	5281378	CCCCCCCCCC=CC=CC=CC(=O)OC12CC(C3(C4C=C(C(=O)C4(C(C5(C(C3C1C2(C)C)O5)CO)O)O)C)O)C	Mancinellin	C36H52O8	612.8	642.93	0.95	0.56	8	4	137000	6	4	77	0.18	-5.07	-2.743	Yes	Yes	Yes	97	-1.182	0.082	-1.079	-3.275	No	No	No	No	No	No	Yes	0.682	No	No	0.492	0.086	No	0.696	0.941	3.065	2.703	-0.88	No	No	0.939	0.078	5567	0.722
377	5281393	CC1CC2(CC(=CCCC2C1(CCC(=CCO)CO)CO)C)C=O	Portulal	C20H32O4	336.5	364.62	0.92	0.538	4	3	77800	1	1	96	0.944	-3.665	-3.486	No	Yes	No	56	-0.034	0.253	-0.679	-2.784	No	No	No	No	No	No	Yes	1.336	No	No	0.046	0.773	No	0.355	0.794	1.755	1.799	-0.354	No	No	0.852	0.493	5103	0.75
378	5281544	CC=C1C(C(=COC1OC2C(C(C(C(O2)CO)O)O)O)C(=O)OC)CC(=O)OCCC3=CC(=C(C=C3)O)O	Oleuropein	C25H32O13	540.5	511.10	1.06	0.524	13	6	202000	1	1	44	0.067	-2.722	-2.735	Yes	No	No	74	0.54	0.485	-1.921	-4.375	No	No	No	No	No	No	No	1.176	No	No	0.781	0.953	No	0.127	0.028	2.862	4.682	-0.118	No	Yes	0.72	0.131	4677	0.52
379	5281560	CC(=CCC1CC2(C(=O)C(=C(C3=CC(=C(C=C3)O)O)O)C(=O)C(C2=O)(C1(C)C)CC=C(C)C)CC(CC=C(C)C)C(=C)C)C	CID 5281560	C38H50O6	602.8	663.88	0.91	0.458	6	3	112000	8	5	87	0.131	-3.308	-2.735	Yes	Yes	Yes	98	0.215	0.006	-1.345	-1.747	No	No	No	No	Yes	No	Yes	0.157	No	No	0.017	0.411	No	0.41	0.004	2.615	2.564	0.062	No	No	0.928	0.114	5756	0.526
380	5281562	CC(=CCC1(C(=O)C(=C(C(=C(C2=CC=CC=C2)O)C1=O)O)CC3C(CCC3(C)O)C(=C)C)CC=C(C)C)C	Hypercalin B	C33H42O5	518.7	571.24	0.91	0.375	5	3	94800	6	1	94	0.691	-4.963	-2.762	Yes	Yes	Yes	95	0.071	0	-0.845	-1.513	No	No	No	No	Yes	No	Yes	0.611	No	No	0.008	0.203	No	0.459	0.023	2.902	1.735	-0.517	No	No	0.972	0.237	4723	0.515
381	5281817	CC(=CC1=CC2=C(C=C1)OCO2)C3(C=C(C(=O)C=C3OC)CC=C)OC	Futoquinol	C21H22O5	354.4	368.96	0.96	0.316	5	0	54000	3	3	97	1.195	-4.375	-3.121	No	Yes	No	95	0.152	0.051	-0.602	-2.215	No	Yes	No	No	No	No	Yes	0.28	No	No	0.027	0.823	No	0.831	0.891	2.217	1.188	0.13	No	No	0.961	0.727	3862	0.286
382	5282108	CC1=CCCC(C1C=CC(=O)C)(C)C	alpha-IONONE	C13H20O	192.3	225.73	0.85	0.25	1	0	17100	3	2	95	1.513	-3.914	-1.692	No	No	No	93	0.314	0.38	0.601	-2.304	No	No	No	No	No	No	No	0.213	No	No	0.089	0.815	No	0.358	0.805	1.651	1.26	0.413	No	No	0.973	0.61	2719	0.615
383	5282140	CCCCC(C)CC(C=CC1C2CC(CC2CC1O)CCOCC(=O)OC)O	Pimilprost	C23H40O5	396.6	427.93	0.93	1182	5	2	76000	3	3	93	0.938	-5.043	-3.206	Yes	Yes	Yes	89	-0.163	0.16	-0.417	-2.991	No	No	No	No	No	No	Yes	1.349	No	No	0.006	0.042	No	0.063	0.477	1.88	1.885	-0.519	No	No	0.236	0.299	4389	0.87
384	5283284	CC(C)C(CCC=C)CC=C(C)CCO	3-Methyl-6-(1-methyl-ethyl)-3,9-decadien-1-ol	C14H26O	210.36	254.22	0.83	4.0	1	1	20200	4	3	93	1.504	-5.237	-1.583	No	No	No	95	0.36	0.201	0.724	-1.8	No	No	No	No	No	No	No	1.774	No	No	0.007	0.38	No	0.035	0.896	1.577	1.218	0.291	No	No	0.02	0.602	3528	0.714
385	5287884	CC1C(=O)CC(C1(C)C)CC(O)O	(2S,4S)-alpha-Campholinic acid	C10H18O3	186.25	196.69	0.95	0.333	3	2	57500	1	-	72	1.193	-0.935	-3.984	No	No	No	32	-0.245	0.585	-0.245	-3.309	No	No	No	No	No	No	No	0.298	No	No	0.015	0.181	No	0.163	0.204	1.72	2.641	1.243	No	No	0.367	0.631	4115	0.9
386	5311044	CCC#CCC(C)C(C#CC1C(CC2C1CC(=CCOCC(=O)O)C2)O)O	Cicaprost	C22H30O5	374.5	400.09	0.94	0.462	5	3	87000	2	2	93	0.902	-3.629	-2.735	Yes	No	Yes	86	-0.786	0.229	-0.412	-2.735	No	No	No	No	No	No	Yes	1.378	No	No	0.004	0.854	No	0.187	0.18	1.819	2.211	-0.494	No	No	0.688	0.377	5095	0.682
387	5311244	CCCCCC(C=CC1C(CC2C1CC(=C2)CCCCC(=O)O)O)O	Isocarbacyclin	C21H34O4	350.5	381.91	0.92	1.0	4	3	77800	3	2	93	0.64	-4.141	-2.726	No	No	No	96	-0.877	0.153	-0.811	-2.91	No	No	No	No	No	No	Yes	1.484	No	No	0.008	0.135	No	0.033	0.043	1.564	2.55	-0.711	No	No	0.19	0.388	4033	0.762
388	5312138	C1CC2CC1C(C2NS(=O)(=O)C3=CC=CC=C3)CC=CCCCC(=O)O	Domitroban	C20H27NO4S	377.5	380.29	0.99	0.5	5	2	91800	3	2	92	1.132	-4.153	-2.734	Yes	No	No	97	-0.876	0	-0.259	-2.64	No	No	No	No	No	No	Yes	1.43	No	No	0.002	0.272	No	0.26	0.042	2.855	2.287	-0.554	No	No	0.106	0.509	4.24	0.55
389	5312583	CC(=CCCC(=CC(=O)O)C)C	Nerolic acid	C10H16O2	168.23	191.19	0.88	1333	2	1	37300	3	2	94	1.584	-2.544	-2.693	No	No	No	82	-0.783	0.438	0.305	-2.237	No	No	No	No	No	No	No	0.978	No	No	0.119	0.734	No	0.919	0.92	1.592	2.452	0.312	No	No	0.931	0.655	2931	0.5
390	5315607	CC1CCC(=C(C1=O)CCC(=C)C)C(C)C	Calacone	C15H24O	220.35	260.32	0.85	0.5	1	0	17100	4	4	97	1.268	-4.907	-1.629	No	No	No	96	0.37	0.194	0.662	-1.971	No	No	No	No	No	No	No	1.415	No	No	0.014	0.579	No	0.096	0.113	1.629	1.277	0.432	No	No	0.281	0.646	3651	0.667
391	5316534	CC(=CCCC(=CCCC1=COC=C1)C)C	Dendrolasin	C15H22O	218.33	257.68	0.85	0.857	1	0	13100	6	4	93	1.538	-5.77	-1.335	No	No	No	96	0.602	0.15	0.594	-1.893	Yes	No	No	No	No	No	No	1.549	No	No	0.007	0.684	No	0.847	0.184	2.023	1.208	0.433	No	No	0.572	0.619	2.76	0.467
392	5319360	CC(C)C1(CCC(=C)C=C1)O	xi-p-Mentha-1(7),2-dien-4-ol	C10H16O	152.23	176.48	0.86	0.143	1	1	20200	2	1	94	1.502	-2.126	-2.276	Yes	No	No	59	0.193	0.531	0.572	-2.463	No	No	No	No	No	No	No	0.216	No	No	0.086	0.89	No	0.135	0.929	1.777	1.947	0.862	No	No	0.768	0.611	4132	0.6
393	5319361	CC(C)C1CC(C(=C)C=C1)O	(2S,4R)-p-Mentha-1(7),5-dien-2-ol	C10H16O	152.23	176.48	0.86	0.143	1	1	20200	2	1	94	1.506	-2.205	-2.15	No	No	No	52	0.196	0.51	0.538	-2.29	No	No	No	No	No	No	No	0.205	No	No	0.139	0.876	No	0.07	0.866	1.685	1.91	0.809	No	No	0.958	0.61	4257	0.6
394	5319723	CC(=CCCC(=C)C=C)CO	(Z)-2-Methyl-6-methylene-2,7-octadien-1-ol	C10H16O	152.23	182.40	0.83	1667	1	1	20200	2	2	93	1.489	-2.745	-1.577	No	No	No	69	0.184	0.463	0.641	-2.222	No	No	No	No	No	No	No	0.467	No	No	0.038	0.842	No	0.161	0.95	1.613	1.944	0.699	No	No	0.955	0.474	3299	0.4
395	5319847	CC1(CC(C2C1C(OC(C2)OC)OC)OC)O	(5R,7S)-1,3,5-trimethoxy-7-methyl-3,4,4a,5,6,7a-hexahydro-1H-cyclopenta[c]pyran-7-ol	C12H22O5	246.3	242.95	1.01	0.3	5	1	57200	2	0	92	1.217	-1.6	-3.884	No	No	No	12	-0.093	0.648	-0.251	-3.015	No	No	No	No	No	No	No	1.209	No	No	0.122	0.467	No	0.363	0.115	2.07	0.923	0.741	No	No	0.012	0.796	4585	1.0
396	5319992	CC(C)CC(=O)OCC1=CCC2CC1C2(C)C	Myrtenyl isovalerate	C15H24O2	236.35	263.19	0.90	0.556	2	0	26300	4	4	95	1.675	-4.115	-2.311	No	Yes	No	81	0.489	0.248	0.66	-2.166	No	No	No	No	No	No	Yes	1	No	No	0.004	0.78	No	0.037	0.18	1.72	2.125	0.241	No	No	0.939	0.551	4127	0.8
397	5321816	CC1(C2CC3C1(C3C2)C)C(=O)O	alpha-Teresantalic acid	C10H14O2	166.22	170.79	0.97	0.1	2	1	37300	2	2	100	1.529	-2.289	-2.729	No	No	No	61	-0.766	0.473	0.396	-2.323	No	No	No	No	No	No	No	-0.037	No	No	0.01	0.341	Yes	0.293	0.067	1.859	2.497	-0.233	No	No	0.486	0.644	5263	0.9
398	5325830	CC1=CCC(CC1)(C(C)C)O	(-)-Terpinen-4-ol	C10H18O	154.25	179.11	0.86	0.167	1	1	20200	3	2	94	1.502	-2.296	-2.182	No	No	No	85	0.21	0.514	0.563	-2.473	No	No	No	No	No	No	No	1.269	No	No	0.007	0.688	No	0.109	0.456	1.811	2.02	0.857	No	No	0.024	0.575	3665	0.8
399	5326310	CC(C)C1(CCC(C(C1)O)(C)O)O	Mullilam diol	C10H20O3	188.26	199.33	0.94	0.167	3	3	60700	5	-	69	1.219	-1.367	-4.254	No	No	No	23	-0.222	0.687	-0.255	-3.342	No	No	No	No	No	No	No	1.218	No	No	0.025	0.017	No	0.07	0.068	1.215	2.719	1.448	No	No	0.018	0.567	4087	1.0
400	5331325	CC(C)C1=CC=C(C=C1)C=NNC(=O)C2=CC=C(C=C2)O	4-hydroxy-N-[(E)-(4-propan-2-ylphenyl)methylideneamino]benzamide	C17H18N2O2	282.34	303.96	0.93	0.357	3	2	61700	3	2	91	1.266	-3.914	-3.042	Yes	Yes	No	97	0.209	0.037	0.186	-2	Yes	Yes	Yes	No	No	No	Yes	0.567	No	No	0.501	0.742	No	0.035	0.329	2.043	1.497	0.275	No	No	0.256	0.667	1832	0.176
401	5352088	CC(=CCC1CC2(C(=O)C(=C(C3=CC(=C(C=C3)O)O)O)C(=O)C(C2=O)(C1(C)C)CC=C(C)C)CC(CC=C(C)C)C(=C)C)C	Guttiferone E	C38H50O6	602.8	663.88	0.91	0.458	6	3	112000	8	5	87	0.131	-3.308	-2.735	Yes	Yes	Yes	98	0.215	0.006	-1.345	-1.747	No	No	No	No	Yes	No	Yes	0.157	No	No	0.017	0.411	No	0.41	0.004	2.615	2.564	0.062	No	No	0.928	0.114	5756	0.526
402	5352090	CC(=CCCC1(C(CC2(C(=O)C(=C(C3=CC(=C(C=C3)O)O)O)C(=O)C1(C2=O)CC=C(C)C)CC=C(C)C)CC=C(C)C)C)C	Guttiferone A	C38H50O6	602.8	663.88	0.91	0.458	6	3	112000	8	5	87	0.067	-3.297	-2.735	Yes	Yes	Yes	91	-0.136	0	-1.352	-1.821	No	No	No	No	Yes	No	Yes	0.207	No	No	0.019	0.317	No	0.611	0.006	2.536	2.45	0.184	No	No	0.887	0.114	5728	0.526
403	5352435	CC(=CCCC(=CC(OC)OC)C)C	Citral dimethyl acetal	C12H22O2	198.3	228.42	0.87	3.0	2	0	18500	3	2	94	1.633	-3.637	-1.605	No	No	No	89	0.152	0.396	0.663	-2.242	No	No	No	No	No	No	No	0.656	No	No	0.005	0.171	No	0.892	0.696	1.678	2.246	0.448	No	No	0.016	0.481	3036	0.667
404	5352452	CC(=CCCC(C)(C=C)O)CO	(2Z)-2,6-Dimethyl-2,7-octadiene-1,6-diol	C10H18O2	170.25	193.82	0.88	2.5	2	2	40500	1	1	91	1.582	-1.258	-2.633	No	No	No	61	-0.032	0.557	-0.045	-2.659	No	No	No	No	No	No	No	0.472	No	No	0.007	0.062	No	0.056	0.839	1.644	2.78	0.88	No	No	0.073	0.616	3647	0.6
405	5352478	CC=C(C)CCC=C(C)C	cis-2,6-Dimethyl-2,6-octadiene	C10H18	138.25	176.24	0.78	1.5	0	0	0.000	5	4	94	1.412	-4.59	-1.059	No	No	No	92	0.349	0.372	0.756	-1.858	No	No	No	No	No	No	No	0.422	No	No	0.004	0.077	No	0.864	0.852	1.713	2.509	0.692	No	No	0.034	0.522	2691	0.6
406	5352481	CC(=O)C=CC12C(CCCC1(O2)C)(C)C	beta-Ionone epoxide	C13H20O2	208.3	228.60	0.91	0.2	2	0	29600	2	2	96	1.326	-2.674	-3.264	No	No	No	87	0.243	0.482	0.485	-2.846	No	No	No	No	No	No	No	1.125	No	Yes	0.109	0.941	No	0.536	0.824	1.849	1.847	0.435	No	No	0.966	0.516	3979	0.769
407	5353011	CC(=CCCC(=CCOC(=O)C1=CC=CC=C1)C)C	Geranyl benzoate	C17H22O2	258.35	295.79	0.87	0.778	2	0	26300	5	4	93	1.297	-5.396	-2.181	No	No	No	92	0.376	0.051	0.424	-1.629	Yes	Yes	No	No	No	No	Yes	0.877	No	No	0.005	0.211	No	0.656	0.935	1.679	2.524	1.102	No	No	0.126	0.553	2143	0.353
408	5353914	CC(=CCCC(=CCC1=CNC(=C1)C(=O)O)C)C	Pyrrolostatin	C15H21NO2	247.33	274.84	0.90	0.75	2	2	53100	4	3	91	1.338	-2.935	-2.735	No	No	No	89	-0.94	0.367	0.163	-2.169	No	No	No	No	No	No	No	0.848	No	No	0.002	0.09	Yes	0.926	0.329	2.427	1.875	0.457	No	No	0.188	0.748	2915	0.4
409	5361997	CC1(C2CCC1(C(=NOCC#C)C2)C)C	1,7,7-Trimethyl-bicyclo[2.2.1]heptan-2-one O-prop-2-ynyl-oxime	C13H19NO	205.3	228.17	0.90	0.2	2	0	21600	3	4	95	1.409	-3.612	-1.969	No	No	No	94	0.337	0.376	0.615	-2.317	No	No	No	No	No	No	No	0.157	No	No	0.606	0.835	No	0.882	0.242	1.813	1.117	0.185	No	No	0.959	0.386	4716	0.769
410	5362595	CC1CCC(C(C1)OCC(CO)O)C(C)C	Menthoxypropanediol	C13H26O3	230.34	251.22	0.92	0.833	3	2	49700	2	2	94	1.289	-1.725	-3.389	No	No	No	78	-0.159	0.474	-0.125	-3.263	No	No	No	No	No	No	No	1.345	No	No	0.23	0.12	No	0.211	0.42	2.188	2.599	1.055	No	No	0.06	0.757	3578	1.0
411	5362876	CC(=CCC=C(C)CCO)C	Isogeraniol	C10H18O	154.25	185.03	0.83	2.0	1	1	20200	3	2	93	1.495	-2.838	-1.54	No	No	No	84	0.167	0.448	0.61	-2.169	No	No	No	No	No	No	No	0.51	No	No	0.048	0.891	No	0.948	0.887	1.656	2.038	0.719	No	No	0.06	0.617	2.95	0.6
412	5363397	CC(=CCO)CCC=C(C)CO	2,6-Dimethyl-2,6-octadiene-1,8-diol, (2E,6E)-	C10H18O2	170.25	193.82	0.88	2.5	2	2	40500	1	1	92	1.511	-1.168	-2.191	No	No	No	69	-0.121	0.512	-0.057	-2.223	No	No	No	No	No	No	No	0.464	No	No	0.005	0.757	No	0.638	0.943	1.862	2.768	0.691	No	No	0.034	0.616	2921	0.6
413	5363741	CC(=O)C=CC1C(=C)CCCC1(C)C	gamma-Ionone	C13H20O	192.3	225.73	0.85	0.25	1	0	17100	3	2	96	1.324	-4.004	-1.644	No	No	No	93	0.243	0.283	0.638	-1.877	No	No	No	No	No	No	No	0.199	No	No	0.089	0.815	No	0.358	0.805	1.73	1.298	0.527	No	No	0.973	0.61	2719	0.615
414	5365794	CCOC(C=C(C)CCC=C(C)C)OCC	Citral diethyl acetal	C14H26O2	226.35	263.01	0.86	4.0	2	0	18500	4	3	95	1.563	-4.088	-1.809	No	No	No	93	0.213	0.33	0.668	-2.498	No	No	No	No	No	No	No	1.787	No	No	0.005	0.098	No	0.805	0.36	1.864	2.236	0.487	No	No	0.013	0.458	3032	0.714
415	5365847	CCOCC=C(C)CCC=C(C)C	Ethyl geranyl ether	C12H22O	182.3	219.63	0.83	3.0	1	0	9200	4	3	95	1.449	-4.102	-1.342	No	No	No	92	0.287	0.36	0.73	-2.216	No	No	No	No	No	No	No	0.576	No	No	0.003	0.344	No	0.875	0.899	1.79	1.265	0.632	No	No	0.015	0.449	2.64	0.667
416	5365898	CC=C(C)CCC=C(C)C	2,6-Octadiene, 2,6-dimethyl-	C10H18	138.25	176.24	0.78	1.5	0	0	0.000	5	4	94	1.412	-4.59	-1.059	No	No	No	92	0.349	0.372	0.756	-1.858	No	No	No	No	No	No	No	0.422	No	No	0.004	0.077	No	0.864	0.852	1.713	2.509	0.692	No	No	0.034	0.522	2691	0.6
417	5365910	CC(=CCCC(=CC(=O)OC)C)C	Methyl geranate	C11H18O2	182.26	208.48	0.87	1667	2	0	26300	3	2	95	1.626	-3.05	-1.674	No	No	No	90	0.053	0.409	0.557	-2.1	No	No	No	No	No	No	No	1.003	No	No	0.003	0.074	No	0.896	0.947	1.73	2.269	0.562	No	No	0.134	0.379	2545	0.545
418	5366074	CC=CC(=O)C1=C(C=CCC1(C)C)C	Damascenone	C13H18O	190.28	223.09	0.85	0.25	1	0	17100	3	3	96	1.229	-3.505	-1.803	No	No	No	95	0.265	0.402	0.604	-2.345	No	No	No	No	No	No	No	0.265	No	No	0.057	0.869	No	0.698	0.955	1.772	1.232	0.593	No	No	0.978	0.61	3343	0.462
419	5368743	CC1=CCC2CC1C2(C)CCC=C(C)CO	alpha-Bergamotenol	C15H24O	220.35	254.40	0.87	0.444	1	1	20200	4	3	94	1.484	-4.469	-2.078	No	No	No	93	0.663	0.217	0.72	-2.309	No	No	No	No	No	No	Yes	1.244	No	No	0.004	0.149	No	0.378	0.845	1.761	1.199	0.034	No	No	0.298	0.716	4952	0.733
420	5460369	CC1=CC(=O)CC(C1(C=CC(C)O)O)(C)C	(6R)-vomifoliol	C13H20O3	224.3	243.31	0.92	0.25	3	2	57500	1	1	94	1.253	-1.637	-3.631	No	No	No	68	-0.241	0.553	-0.084	-3.273	No	No	No	No	No	No	No	1.355	No	No	0.023	0.886	No	0.163	0.188	1.672	2.555	0.863	No	No	0.348	0.7	4159	0.615
421	5464156	CC(=CCC(CO)C(=C)C)C	Lavandulol	C10H18O	154.25	185.03	0.83	2.0	1	1	20200	3	2	93	1.392	-2.227	-1.554	No	No	No	74	0.102	0.492	0.601	-2.27	No	No	No	No	No	No	No	0.573	No	No	0.006	0.423	No	0.876	0.125	1.745	1.937	0.703	No	No	0.201	0.617	3461	0.6
422	5467407	CC1=CC(=C(C(=C1CCC(=CCC2=C(C=CC(=C2)O)O)C)C)C=O)O	3-[(E)-5-(2,5-dihydroxyphenyl)-3-methylpent-3-enyl]-6-hydroxy-2,4-dimethylbenzaldehyde	C21H24O4	340.4	368.73	0.92	0.429	4	3	77800	5	3	87	0.629	-3.863	-2.741	Yes	No	Yes	99	0.195	0.033	-0.787	-2.223	Yes	Yes	Yes	No	Yes	No	Yes	0.129	No	No	0.53	0.617	No	0.092	0.925	2.19	1.464	0.436	No	Yes	0.596	0.415	2891	0.286
423	5467408	CC1=C(C(=C(C(=C1C=O)O)O)C)CCC(=CCC2=C(C=CC(=C2)O)O)C	Panicein C	C21H24O5	356.4	377.52	0.94	0.429	5	4	98000	4	2	70	-0.183	-3.646	-2.736	Yes	Yes	Yes	99	0.02	0.098	-0.902	-2.238	No	Yes	Yes	No	No	No	Yes	0.083	No	No	0.464	0.346	No	0.105	0.933	2.101	1.672	0.261	No	Yes	0.274	0.271	2992	0.286
424	5467409	CC1=CC(=C(C(=C1CCC(=CCC2=C(C=CC(=C2)O)O)C)C)C)OC	2-[(E)-5-(4-methoxy-2,3,6-trimethylphenyl)-3-methylpent-2-enyl]benzene-1,4-diol	C22H28O3	340.5	379.87	0.90	0.462	3	2	49700	5	4	89	1.126	-4.432	-2.74	Yes	Yes	Yes	99	0.366	0	0.1	-1.922	Yes	Yes	Yes	No	Yes	No	Yes	0.941	No	No	0.049	0.274	No	0.192	0.806	2.309	1.69	0.427	No	Yes	0.065	0.564	2583	0.364
425	5702197	CC(=C)C1CCC(=CC1)C(=O)O	Perillic acid (-)	C10H14O2	166.22	182.63	0.91	0.25	2	1	37300	2	1	94	1.576	-1.906	-2.744	No	No	No	55	-0.42	0.562	0.337	-2.769	No	No	No	No	No	No	No	0.764	No	No	0.004	0.123	No	0.087	0.057	1.889	2.257	1.037	No	No	0.67	0.639	4049	0.5
426	5956805	CC(=CCCC(=CCOC(=O)CC(=O)C)C)C	Geranyl acetoacetate	C14H22O3	238.32	266.53	0.89	2.0	3	0	43400	3	2	95	1.459	-3.286	-2.07	No	No	No	86	0.013	0.372	0.201	-2.307	No	No	No	No	No	No	No	1.699	No	No	0.013	0.394	No	0.914	0.942	1.686	2.132	0.517	No	No	0.47	0.388	2664	0.571
427	6086514	CC(C)C(=O)OCC=C(C)CCC=C(C)C	Geranyl isobutyrate	C14H24O2	224.34	260.37	0.86	2333	2	0	26300	5	4	96	1.548	-4.262	-1.679	No	No	No	93	0.161	0.253	0.608	-1.925	No	No	No	No	No	No	No	1.583	No	No	0.008	0.233	No	0.894	0.756	1.733	2.347	0.691	No	No	0.069	0.505	2602	0.643
428	6325127	CC1(CC(C2C1C(OC=C2)OC3C(C(C(C(O3)CO)O)O)O)O)O	Ajugol	C15H24O9	348.34	318.80	1.09	0.188	9	6	149000	-	-	31	0.4	-2.412	-2.762	Yes	No	No	15	0.154	0.733	-1.021	-3.781	No	No	No	No	No	No	No	1.231	No	No	0.074	0.96	No	0.233	0.017	2.699	3.401	1.324	No	No	0.109	0.323	4938	0.867
429	6325645	CC1(C2CCC(C1C2)CO)CO	6alpha-Methyl-2alpha,6beta-dihydroxymethylbicyclo[3.1.1]heptane	C10H18O2	170.25	181.98	0.94	0.25	2	2	40500	9	0	74	1.553	-1.949	-3.044	No	No	No	43	0.31	0.488	-0.084	-2.462	No	No	No	No	No	No	No	0.177	No	No	0.009	0.067	No	0.258	0.66	1.565	2.646	0.247	No	No	0.093	0.649	4798	1.0
430	6365572	CC(=CCCC(=CCS)C)C	Thiogeraniol	C10H18S	170.32	194.75	0.87	2.0	1	1	1000	4	3	91	1.398	-4.519	-0.957	No	No	No	97	0.369	0.355	0.783	-1.953	No	No	No	No	No	No	No	0.206	No	No	0.173	0.48	No	0.899	0.895	1.901	2.137	0.508	No	No	0.895	0.483	3137	0.6
431	6420039	CC1=CC(=C(C=C1OC(=O)C)C(C)C)OCCN(C)C.Cl	Moxisylyte hydrochloride	C16H26ClNO3	315.83	303.56	0.92	1.0	4	1	38800	3	2	90	1.717	-3.003	-2.526	Yes	No	No	28	0.888	0.376	0.032	-2.499	Yes	No	No	Yes	No	No	Yes	1.063	Yes	No	0.042	0.161	Yes	0.024	0.427	2.788	1.579	0.427	No	No	0.957	0.593	2207	0.562
432	6427105	CC1C2CC(C2(C)C)CC1=O	Pinocamphone	C10H16O	152.23	170.56	0.89	0.0	1	0	17100	2	2	96	1.485	-2.847	-2.212	No	No	No	55	0.464	0.465	0.784	-2.285	No	No	No	No	No	No	No	0.094	No	No	0.003	0.066	No	0.215	0.098	1.692	1.932	0.374	No	No	0.327	0.52	4361	0.9
433	6427135	CC1=CCC(CC1)C(C)(C)S	1-p-Menthene-8-thiol	C10H18S	170.32	188.83	0.90	0.167	1	1	1000	4	3	92	1.402	-3.507	-1.73	Yes	No	No	99	0.394	0.476	0.729	-2.584	No	No	No	No	No	No	No	0.087	No	No	0.006	0.353	No	0.81	0.27	2.16	2.044	0.805	No	No	0.463	0.452	3633	0.8
434	6428573	CC1(CCC(O1)C(C)(C)O)C=C	2-[(2R,5S)-5-ethenyl-5-methyloxolan-2-yl]propan-2-ol	C10H18O2	170.25	187.90	0.91	0.333	2	1	29500	1	1	94	1.403	-1.233	-2.684	No	No	No	60	0.084	0.63	0.217	-3.03	No	No	No	No	No	No	No	1.297	No	No	0.02	0.131	No	0.056	0.175	1.917	2.221	0.891	No	No	0.041	0.641	4037	0.8
435	6428928	CC(=CCC=C(C)CC=O)C	3,6-Octadienal, 3,7-dimethyl-	C10H16O	152.23	182.40	0.83	1333	1	0	17100	3	2	95	1.51	-3.347	-1.394	No	No	No	66	0.164	0.422	0.63	-1.996	No	No	No	No	No	No	No	0.505	No	No	0.599	0.9	No	0.928	0.957	1.618	2.141	0.609	No	No	0.937	0.447	3356	0.5
436	6429195	CC1(C2CC=C(C1C2)COC=O)C	Myrtenyl formate	C11H16O2	180.24	194.01	0.93	0.333	2	0	26300	3	3	96	1.592	-2.664	-2.423	No	No	No	42	0.417	0.476	0.762	-2.559	No	No	No	No	No	No	No	-0.023	No	No	0.004	0.946	No	0.074	0.181	1.744	2.033	0.249	No	No	0.972	0.491	4.68	0.727
437	6429196	CC1=CCC(CC1OC=O)C(=C)C	trans-Carvyl formate	C11H16O2	180.24	199.93	0.90	0.375	2	0	26300	3	2	97	1.429	-2.204	-2.333	No	No	No	59	0.128	0.54	0.558	-2.702	No	No	No	No	No	No	No	0.17	No	No	0.011	0.915	No	0.846	0.187	1.894	2.005	0.719	No	No	0.906	0.492	4094	0.545
438	6430755	CC1=CC2C(C2(C)C)CC1	(-)-2-Carene	C10H16	136.23	161.77	0.84	0.0	0	0	0.000	4	3	95	1.392	-3.58	-1.782	No	No	No	93	0.519	0.463	0.753	-2.25	No	No	No	No	No	No	No	0.045	No	No	0.007	0.048	No	0.334	0.086	1.771	2.258	0.609	No	No	0.839	0.449	3659	0.8
439	6431022	CC1CCC2C1C(=O)OC=C2C	Cyclopenta(c)pyran-1(4aH)-one, 5,6,7,7a-tetrahydro-4,7-dimethyl-, (4aR,7S,7aS)-	C10H14O2	166.22	176.71	0.94	0.0	2	0	26300	2	1	96	1.433	-2.519	-2.212	No	No	No	30	0.188	0.434	0.596	-2.084	No	No	No	No	No	No	No	0.108	No	No	0.011	0.939	No	0.373	0.906	1.767	2.297	0.626	No	No	0.534	0.515	4123	0.7
440	6432154	CC1CCOC(C1)C=C(C)C	(+)-cis-Rose oxide	C10H18O	154.25	179.11	0.86	0.143	1	0	9200	3	3	96	1.33	-2.72	-1.957	No	No	No	90	0.237	0.512	0.654	-2.451	No	No	No	No	No	No	No	0.277	No	No	0.338	0.403	No	0.814	0.717	1.825	2.071	0.82	No	No	0.153	0.528	3744	0.8
441	6432223	CC(=CC1C(C1(C)C)C=O)C	trans-Chrysanthemal	C10H16O	152.23	176.48	0.86	0.4	1	0	17100	3	2	96	1.5	-2.857	-1.755	No	No	No	56	0.238	0.469	0.624	-2.157	No	No	No	No	No	No	No	0.216	No	No	0.087	0.054	No	0.345	0.583	1.612	1.952	0.519	No	No	0.623	0.438	4042	0.7
442	6432469	CC1CCC(C(=O)C1)C(C)C	Isomenthone, (+/-)-	C10H18O	154.25	179.11	0.86	0.143	1	0	17100	2	2	97	1.229	-2.668	-1.872	No	No	No	74	0.174	0.458	0.607	-2.155	No	No	No	No	No	No	No	0.244	No	No	0.066	0.412	No	0.389	0.208	1.796	2.028	0.821	No	No	0.151	0.567	3289	0.9
443	6432474	CC1CCC(CC1=O)C(C)C	(-)-Carvomenthone	C10H18O	154.25	179.11	0.86	0.143	1	0	17100	2	2	97	1.39	-2.737	-1.893	No	No	No	84	0.197	0.462	0.6	-2.165	No	No	No	No	No	No	No	0.242	No	No	0.058	0.361	No	0.359	0.127	1.766	2.06	0.798	No	No	0.164	0.567	3256	0.9
444	6432475	CC1=CCC(CC1=O)C(C)C	Carvotanacetone	C10H16O	152.23	176.48	0.86	0.143	1	0	17100	2	2	97	1.39	-2.675	-1.905	No	No	No	72	0.194	0.467	0.603	-2.165	No	No	No	No	No	No	No	0.192	No	No	0.007	0.493	No	0.291	0.924	1.755	2.053	0.799	No	No	0.499	0.564	3247	0.7
445	6432702	CC(C)CC(=O)OC1CC2CCC1(C2(C)C)C	Hysterol	C15H26O2	238.37	265.83	0.90	0.444	2	0	26300	4	4	93	1.875	-4.384	-2.072	No	No	No	94	0.36	0.239	0.605	-1.992	No	No	No	No	No	No	Yes	0.954	No	No	0.008	0.115	No	0.233	0.893	1.599	2.085	0.333	No	No	0.386	0.699	4148	0.933
446	6434217	CC1=CC=C(C=C1)C=C2C3CCC(C2=O)(C3(C)C)C	Enzacamene	C18H22O	254.4	289.82	0.88	0.062	1	0	17100	4	4	95	1.544	-5.503	-2.012	No	No	No	98	1.055	0	0.508	-1.579	Yes	Yes	Yes	No	No	No	Yes	-0.021	No	No	0.049	0.33	No	0.528	0.445	2.041	1.045	0.04	No	No	0.97	0.679	3803	0.5
447	6434488	CCC=C(C)C(C#C)OC(=O)C1C(C1(C)C)C=C(C)C	Empenthrin	C18H26O2	274.4	315.73	0.87	0.857	2	0	26300	5	4	96	1.298	-4.49	-2.184	No	Yes	No	95	0.221	0.198	0.595	-2.171	No	No	No	No	No	No	No	1.333	Yes	No	0.136	0.028	No	0.991	0.333	1.57	1.923	0.279	No	Yes	0.966	0.428	4297	0.611
448	6436010	CC(CCC1=CC=CC=C1)C=C(C)C(C(C)C=C(C)C=CC=CC=CC=C(C)C(=O)NC(C)CO)O	(2E,4E,6Z,8E,10E,12R,13R,14E,16S)-13-hydroxy-N-[(2S)-1-hydroxypropan-2-yl]-2,10,12,14,16-pentamethyl-18-phenyloctadeca-2,4,6,8,10,14-hexaenamide	C32H45NO3	491.7	564.47	0.87	1154	3	3	69600	5	4	91	0.846	-6.529	-2.767	Yes	Yes	Yes	99	0.005	0	-0.556	-2.472	No	No	No	No	No	No	Yes	1.665	No	No	0.887	0.036	Yes	0.928	0.964	2.241	2.304	-0.252	No	Yes	0.663	0.163	4389	0.406
449	6436206	CC1C(=O)N(C(=CC2=CC=C(C=C2)OCC=C(C)CCC=C(C)C)C(=O)N1O)O	Mycelianamide	C22H28N2O5	400.5	416.81	0.96	0.412	5	2	90300	4	2	92	1.192	-4.833	-2.969	Yes	Yes	Yes	96	-0.16	0.081	-0.23	-2.459	No	No	No	No	No	No	No	1.486	No	No	0.773	0.787	Yes	0.977	0.599	2.483	2.478	0.548	No	No	0.045	0.411	3626	0.364
450	6436546	CCOCC=C(C)CCC=C(C)C	(2Z)-1-ethoxy-3,7-dimethylocta-2,6-diene	C12H22O	182.3	219.63	0.83	3.0	1	0	9200	4	3	95	1.449	-4.102	-1.342	No	No	No	92	0.287	0.36	0.73	-2.216	No	No	No	No	No	No	No	0.576	No	No	0.003	0.344	No	0.875	0.899	1.79	1.265	0.632	No	No	0.015	0.449	2.64	0.667
451	6437428	CC(=CCCC(=CCC1CCCC1=O)C)C	Apritone	C15H24O	220.35	260.32	0.85	0.625	1	0	17100	5	3	94	1.502	-5.355	-1.475	No	No	No	97	0.453	0.229	0.654	-2.078	No	No	No	No	No	No	No	1.469	No	No	0.008	0.684	No	0.881	0.787	1.571	1.202	0.031	No	No	0.225	0.626	3257	0.667
452	6439619	CC(CC(C)C=C(C)C)C=CC(=O)NC1=CC(C2C(C1=O)O2)(CCCCC(=O)O)O	Antibiotic U-62162	C23H33NO6	419.5	437.17	0.96	0.786	6	3	116000	3	1	42	0.472	-3.275	-2.735	Yes	No	No	91	-1.035	0.259	-1.076	-3.238	No	No	No	No	No	No	Yes	1.064	No	No	0.014	0.711	No	0.742	0.119	2.094	2.322	-0.45	No	No	0.041	0.318	4851	0.652
453	6439874	C1CCC(CC1)C(C=CC2C(CC3C2CC(=CC4=CC(=CC=C4)C(=O)O)C3)O)O	3-[(E)-[(3aR,4S,5S,6aR)-4-[(E,3R)-3-cyclohexyl-3-hydroxyprop-1-enyl]-5-hydroxy-3,3a,4,5,6,6a-hexahydro-1H-pentalen-2-ylidene]methyl]benzoic acid	C25H32O4	396.5	426.07	0.93	0.208	4	3	77800	4	3	100	0.628	-3.023	-2.735	Yes	No	No	96	-1.43	0	-0.417	-2.086	No	No	No	No	No	No	No	0.661	No	No	0.003	0.054	Yes	0.785	0.136	2.837	1.591	0.282	No	No	0.067	0.632	4074	0.56
454	6440420	CCCCCCCC(CC=CCCC(=O)N(C)CC(=CCl)C12C(O1)CC(C(C2=O)C)OC(=O)C)OC	[(1S,3R,4R,6S)-6-[(Z)-1-chloro-3-[[(E,7S)-7-methoxytetradec-4-enoyl]-methylamino]prop-1-en-2-yl]-4-methyl-5-oxo-7-oxabicyclo[4.1.0]heptan-3-yl] acetate	C28H44ClNO6	526.1	541.50	0.97	1385	6	0	85400	4	4	92	0.755	-5.589	-2.801	Yes	Yes	Yes	94	-0.263	0.004	-1.088	-3.079	No	No	No	No	No	No	Yes	0.865	No	No	0.196	0.927	Yes	0.216	0.053	3.701	0.413	-0.082	No	No	0.099	0.117	4853	0.75
455	6442730	CCCCCCCCCCCCCCCCCC(=O)OC(CC=C(C)C)C(=CCOC1=CC=C(C=C1)CCNC(=O)C2=CC=CC=C2)C	Acidissiminin	C43H65NO4	660	754.96	0.87	1812	4	1	64599	1	5	85	0.968	-4.228	-2.735	No	Yes	Yes	10	-0.295	0.083	-0.846	-2.315	No	Yes	No	No	No	No	Yes	1.352	No	No	0.029	0.07	Yes	0.918	0.965	1.76	2.008	0.289	No	Yes	0.531	0.059	3298	0.581
456	6443774	CC(=CC=O)CCC=C(C)C(=O)C=CC(=O)C	3,7-Dimethyl-8,11-dioxo-2E,6E,9E-dodecatrienal	C14H18O3	234.29	261.25	0.90	1167	3	0	51200	1	0	98	1.463	-2.562	-2.672	No	No	No	83	-0.164	0.368	-0.111	-2.818	No	No	No	No	No	No	No	0.354	No	No	0.235	0.747	No	0.802	0.984	1.728	2.033	0.518	No	No	0.966	0.502	3291	0.357
457	6446653	C1CCC(CC1)C(C=CC2C(CC3C2CC(=CC4=CC(=CC=C4)C(=O)O)C3)O)O	Naxaprostene	C25H32O4	396.5	426.07	0.93	0.208	4	3	77800	4	3	100	0.628	-3.023	-2.735	Yes	No	No	96	-1.43	0	-0.417	-2.086	No	No	No	No	No	No	No	0.661	No	No	0.003	0.054	Yes	0.785	0.136	2.837	1.591	0.282	No	No	0.067	0.632	4074	0.56
458	6536347	CC(=CCC=C(C)CCO)C	(3E)-3,7-dimethylocta-3,6-dien-1-ol	C10H18O	154.25	185.03	0.83	2.0	1	1	20200	3	2	93	1.495	-2.838	-1.54	No	No	No	84	0.167	0.448	0.61	-2.169	No	No	No	No	No	No	No	0.51	No	No	0.048	0.891	No	0.948	0.887	1.656	2.038	0.719	No	No	0.06	0.617	2.95	0.6
459	6537192	CC(CCC1=CC=CC=C1)C=C(C)C(C(C)C=C(C)C=CC=CC=CC=C(C)C(=O)NC(C)CO)O	(2E,4E,6E,8E,10E,12R,13R,14E,16S)-13-hydroxy-N-[(2S)-1-hydroxypropan-2-yl]-2,10,12,14,16-pentamethyl-18-phenyloctadeca-2,4,6,8,10,14-hexaenamide	C32H45NO3	491.7	564.47	0.87	1154	3	3	69600	5	4	91	0.846	-6.529	-2.767	Yes	Yes	Yes	99	0.005	0	-0.556	-2.472	No	No	No	No	No	No	Yes	1.665	No	No	0.887	0.036	Yes	0.928	0.964	2.241	2.304	-0.252	No	Yes	0.663	0.163	4389	0.406
460	6537927	CC=CC1=C(C=CC(=C1)C(C)C)C	1-Methyl-4-(1-methyl-2-propenyl)-benzene	C13H18	174.28	214.30	0.81	0.286	0	0	0.000	4	4	93	1.536	-5.43	-1.383	No	No	No	97	0.936	0.045	0.538	-1.32	Yes	No	No	No	No	No	Yes	0.287	No	No	0.018	0.206	No	0.261	0.829	1.912	1.477	0.804	No	No	0.043	0.631	2194	0.385
461	6552009	CC1(C2CCC1(C(C2)O)C)C	Borneol	C10H18O	154.25	173.19	0.89	0.0	1	1	20200	2	2	93	1.484	-2.462	-2.174	No	No	No	77	0.337	0.486	0.646	-2.331	No	No	No	No	No	No	No	1.035	No	No	0.011	0.071	No	0.055	0.59	1.707	1.877	0.577	No	No	0.89	0.567	4.28	1.0
462	6553876	CC1C2CC2(CC1=O)C(C)C	(-)-beta-Thujone	C10H16O	152.23	170.56	0.89	0.125	1	0	17100	2	1	98	1.375	-2.995	-1.818	No	No	No	62	0.345	0.396	0.71	-1.939	No	No	No	No	No	No	No	0.135	No	No	0.029	0.169	No	0.341	0.053	1.618	1.934	0.493	No	No	0.125	0.563	4208	0.9
463	6857346	CC1(C2CCC(O1)(C(=O)C2)C)C	6-Oxocineole	C10H16O2	168.23	179.35	0.94	0.0	2	0	26300	1	1	97	1.593	-2.081	-2.897	No	No	No	70	0.34	0.588	0.182	-3.051	No	No	No	No	No	No	No	1.046	No	No	0.543	0.851	No	0.229	0.077	2.085	2.126	0.563	No	No	0.853	0.552	4688	0.9
464	6857383	CC1(C2CCC(O1)(C(C2)O)C)C	2-Exo-hydroxy-1,8-cineole	C10H18O2	170.25	181.98	0.94	0.0	2	1	29500	1	1	95	1.583	-1.951	-3.312	No	No	No	65	0.371	0.636	0.145	-3.224	No	No	No	No	No	No	No	1.035	No	No	0.029	0.672	No	0.384	0.122	1.899	2.175	0.688	No	No	0.845	0.599	4687	1.0
465	6857470	CC1(C2CCC(O1)(C(C2)O)C)C	2-Endo-hydroxy-1,8-cineole	C10H18O2	170.25	181.98	0.94	0.0	2	1	29500	1	1	95	1.583	-1.951	-3.312	No	No	No	65	0.371	0.636	0.145	-3.224	No	No	No	No	No	No	No	1.035	No	No	0.029	0.672	No	0.384	0.122	1.899	2.175	0.688	No	No	0.845	0.599	4687	1.0
466	6857487	CC(=C)C1CCC2(C(C1)O2)C	(1R,4R,6S)-1-methyl-4-(prop-1-en-2-yl)-7-oxabicyclo[4.1.0]heptane	C10H16O	152.23	170.56	0.89	0.111	1	0	12500	2	2	96	1.497	-2.503	-3.069	Yes	No	No	52	0.353	0.547	0.359	-2.736	No	No	No	No	No	No	No	1.159	No	No	0.032	0.675	No	0.318	0.243	1.758	1.964	0.639	No	No	0.932	0.415	3909	0.8
467	6857559	CC(=CCCC1(C2CC3C1(C3C2)C)C)CO	Sandal	C15H24O	220.35	248.48	0.89	0.4	1	1	20200	3	3	92	1.448	-4.396	-2.457	No	No	No	92	0.648	0.202	0.76	-2.066	Yes	No	No	No	No	No	Yes	1.058	No	No	0.008	0.096	No	0.213	0.534	1.666	1.19	-0.441	No	No	0.884	0.72	5353	0.867
468	6857681	CC(=CCCC1(C2CCC(C2)C1=C)C)CO	beta-SANTALOL	C15H24O	220.35	254.40	0.87	0.4	1	1	20200	3	3	92	1.483	-4.893	-1.962	No	No	No	83	0.472	0.186	0.697	-1.838	Yes	No	No	No	No	No	Yes	1.271	No	No	0.009	0.361	No	0.363	0.41	1.589	1.24	-0.352	No	No	0.805	0.716	4908	0.733
469	6875560	CC(=CCCC(=CC=NNC(=O)C1=CC=CC=C1[N+](=O)[O-])C)C	N'-(3,7-dimethyl-2,6-octadienylidene)-2-nitrobenzohydrazide	C17H21N3O3	315.37	332.30	0.95	0.727	4	1	87300	3	2	89	0.554	-5.203	-2.694	Yes	Yes	No	99	0.166	0	-0.271	-2.185	Yes	Yes	No	No	No	No	Yes	0.821	No	Yes	0.983	0.744	Yes	0.686	0.884	2.489	2.057	-0.192	No	No	0.937	0.357	2624	0.294
470	6894877	CC(=CCCC(=CC=NNC(=O)C1=CC=C(C=C1)[N+](=O)[O-])C)C	N'-(3,7-dimethyl-2,6-octadien-1-ylidene)-4-nitrobenzohydrazide	C17H21N3O3	315.37	332.30	0.95	0.727	4	1	87300	4	3	88	0.551	-5.325	-2.685	Yes	Yes	No	99	0.199	0	-0.289	-2.18	Yes	Yes	No	No	No	No	Yes	0.909	No	Yes	0.986	0.758	Yes	0.727	0.911	2.524	2.086	-0.109	No	No	0.942	0.357	2555	0.294
471	6950274	CC(=O)OC1CC2CCC1(C2(C)C)C	(+)-Bornyl acetate	C12H20O2	196.29	213.94	0.92	0.222	2	0	26300	3	3	95	1.855	-3.03	-2.233	No	No	No	84	0.307	0.412	0.553	-2.399	No	No	No	No	No	No	No	1.029	No	No	0.009	0.128	No	0.124	0.795	1.904	1.875	0.526	No	No	0.33	0.603	4086	0.917
472	6971264	CC1(C2CC(=O)C1(CC2=O)C)C	(1R)-bornane-2,5-dione	C10H14O2	166.22	176.71	0.94	0.0	2	0	34100	1	-	98	1.512	-1.661	-2.879	No	No	No	55	0.119	0.579	0.419	-2.611	No	No	No	No	No	No	No	0.2	No	No	0.238	0.309	No	0.122	0.05	1.788	2.3	0.672	No	No	0.901	0.547	4558	0.8
473	6971265	CC1(C2CC(=O)C1(CC2=O)C)C	(1S)-bornane-2,5-dione	C10H14O2	166.22	176.71	0.94	0.0	2	0	34100	1	-	98	1.512	-1.661	-2.879	No	No	No	55	0.119	0.579	0.419	-2.611	No	No	No	No	No	No	No	0.2	No	No	0.238	0.309	No	0.122	0.05	1.788	2.3	0.672	No	No	0.901	0.547	4558	0.8
474	6973640	CC1(C2CCC1(C(C2)O)C)C	(+)-Isoborneol	C10H18O	154.25	173.19	0.89	0.0	1	1	20200	2	2	93	1.484	-2.462	-2.174	No	No	No	77	0.337	0.486	0.646	-2.331	No	No	No	No	No	No	No	1.035	No	No	0.011	0.071	No	0.055	0.59	1.707	1.877	0.577	No	No	0.89	0.567	4.28	1.0
475	6995517	CC(=CCCC(=CC(=O)[O-])C)C	3,7-Dimethylocta-2,6-dienoate	C10H15O2-	167.22	191.19	0.88	1333	2	0	40100	3	2	100	1.466	-2.435	-2.697	No	No	No	82	-0.802	0.487	-0.06	-2.062	No	No	No	No	No	No	No	0.495	No	No	0.119	0.734	No	0.919	0.92	1.49	1.399	0.309	No	No	0.931	0.655	2931	0.5
476	6999955	CC(CCC=C(C)C)CC(=O)O	(S)-(-)-Citronellic acid	C10H18O2	170.25	193.82	0.88	2.5	2	1	37300	3	2	96	1.583	-2.524	-2.69	No	No	No	91	-0.852	0.441	0.274	-2.301	No	No	No	No	No	No	No	0.494	No	No	0.004	0.413	No	0.646	0.606	1.586	2.503	0.319	No	No	0.107	0.644	2788	0.7
477	6999957	CC(CCC=C(C)C)CC(=O)O	(R)-(+)-Citronellic acid	C10H18O2	170.25	193.82	0.88	2.5	2	1	37300	3	2	96	1.583	-2.524	-2.69	No	No	No	91	-0.852	0.441	0.274	-2.301	No	No	No	No	No	No	No	0.494	No	No	0.004	0.413	No	0.646	0.606	1.586	2.503	0.319	No	No	0.107	0.644	2788	0.7
478	6999980	CC(=CCCC(C)(C=C)OC(=O)C)C	(+)-Linalyl acetate	C12H20O2	196.29	225.78	0.87	2.0	2	0	26300	3	2	95	1.635	-3.138	-1.968	No	No	No	82	0.069	0.423	0.516	-2.379	No	No	No	No	No	No	No	1.627	No	No	0.006	0.297	No	0.667	0.877	1.729	2.256	0.547	No	No	0.073	0.498	3408	0.583
479	7057942	CC1CCC(C(C1)O)C(=C)C	(1R,2R,5S)-5-Methyl-2-(1-methylethenyl)cyclohexanol	C10H18O	154.25	179.11	0.86	0.143	1	1	20200	2	2	95	1.4	-1.833	-2.067	No	No	No	51	0.17	0.532	0.561	-2.578	No	No	No	No	No	No	No	0.264	No	No	0.036	0.345	No	0.232	0.237	1.918	1.935	0.935	No	No	0.611	0.575	3611	0.8
480	7093102	CC1CCOC(C1)C=C(C)C	trans-Rose oxide	C10H18O	154.25	179.11	0.86	0.143	1	0	9200	3	3	96	1.33	-2.72	-1.957	No	No	No	90	0.237	0.512	0.654	-2.451	No	No	No	No	No	No	No	0.277	No	No	0.338	0.403	No	0.814	0.717	1.825	2.071	0.82	No	No	0.153	0.528	3744	0.8
481	7168192	CC1CCC2=C(C1)OC=C2C	(-)-Menthofuran	C10H14O	150.22	167.92	0.89	0.0	1	0	13100	3	3	95	1.346	-3.44	-1.333	No	No	No	94	0.486	0.321	0.428	-1.781	Yes	No	No	No	No	No	No	0.294	No	No	0.019	0.735	Yes	0.417	0.209	1.984	2.138	0.573	No	No	0.742	0.554	3337	0.6
482	9548907	C=C(C=O)C1CC(C2(C1C(OC2)O)O)OC(=O)C=CC3=CC=C(C=C3)O	Luzonial A	C19H20O7	360.4	354.59	1.02	0.316	7	3	113000	1	1	71	0.778	-2.643	-2.866	Yes	Yes	No	78	0.155	0.353	-0.922	-3.274	No	No	No	No	No	No	No	0.161	No	No	0.313	0.724	Yes	0.057	0.839	2.179	2.043	-0.275	No	No	0.888	0.404	4571	0.368
483	9548910	C=C(C=O)C1CC(C2(C1C(OC2)O)O)OC(=O)C=CC3=CC=C(C=C3)O	Luzonial B	C19H20O7	360.4	354.59	1.02	0.316	7	3	113000	1	1	71	0.778	-2.643	-2.866	Yes	Yes	No	78	0.155	0.353	-0.922	-3.274	No	No	No	No	No	No	No	0.161	No	No	0.313	0.724	Yes	0.057	0.839	2.179	2.043	-0.275	No	No	0.888	0.404	4571	0.368
484	9548911	C=C(C=O)C1CC(C(=C1C=O)CO)OC(=O)C=CC2=CC=C(C=C2)O	Luzonidial B	C19H18O6	342.3	349.08	0.98	0.5	6	2	101000	1	1	80	0.603	-2.758	-2.904	Yes	No	No	83	0.022	0.275	-0.464	-3.154	No	No	No	No	No	No	Yes	0.453	Yes	No	0.699	0.715	No	0.041	0.949	2.134	1.916	-0.123	No	No	0.936	0.443	4085	0.211
485	9583315	COC1=CC=CC(=C1OC)C=NNC(=S)NC2CC3CCC2C3	N-bicyclo[2.2.1]hept-2-yl-2-[(2,3-dimethoxyphenyl)methylene]-1-hydrazinecarbothioamide	C17H23N3O2S	333.5	332.82	1.00	0.438	4	2	87000	3	3	90	1.327	-4.35	-3.308	Yes	No	No	95	0.268	0.163	0.301	-2.351	No	No	No	No	No	No	Yes	-0.003	No	No	0.125	0.743	No	0.224	0.148	2.612	1.313	-0.215	No	No	0.628	0.493	4034	0.529
486	9653430	CC1(C2CCC1(C(=NNC(=S)NC3=CC(=CC=C3)OC)C2)C)C	1-(3-Methoxyphenyl)-3-[(1,7,7-trimethylnorbornan-2-ylidene)amino]thiourea	C18H25N3OS	331.5	341.32	0.97	0.312	3	2	77700	4	4	88	1.449	-5.201	-2.838	Yes	Yes	No	98	0.336	0.061	0.246	-1.445	No	Yes	Yes	No	No	No	Yes	-0.193	No	No	0.036	0.951	No	0.627	0.045	2.555	1.02	-0.519	No	No	0.952	0.644	3921	0.556
487	9666114	CC(C)NC(=S)NN=CC1=CCC2CC1C2(C)C	1-[(E)-(6,6-Dimethyl-2-bicyclo[3.1.1]hept-2-enyl)methylideneamino]-3-propan-2-ylthiourea	C14H23N3S	265.42	277.18	0.96	0.5	2	2	68500	4	3	91	1.354	-4.465	-2.626	Yes	No	No	97	0.4	0.327	0.164	-2.091	No	Yes	No	No	No	No	Yes	-0.296	No	No	0.021	0.942	No	0.17	0.08	3.042	0.716	-0.008	No	No	0.97	0.468	4509	0.714
488	9795169	CC(=CCCC(=CCC1=C(C=C(C=C1)CO)O)C)C	Nocarasin A	C17H24O2	256	298.43	0.87	0.75	2	2	40500	4	3	91	1.696	-3.715	-2.552	No	No	No	97	0.477	0.172	0.21	-1.865	Yes	Yes	Yes	No	No	No	Yes	1.287	No	No	0.008	0.237	No	0.665	0.689	2.065	2.318	1.117	No	No	0.021	0.755	2566	0.412
489	9834711	CC1CCC(C(C1)OCC(C)(CO)O)C(C)C	3-(L-Menthoxy)-2-methylpropane-1,2-diol	C14H28O3	244.37	268.51	0.91	0.833	3	2	49700	2	2	94	1.312	-2.049	-3.372	No	No	No	83	-0.137	0.444	-0.112	-3.244	No	No	No	No	No	No	No	1.235	No	No	0.019	0.069	No	0.364	0.159	2.234	1.913	0.992	No	No	0.014	0.779	3834	1.0
490	9837728	CC1CCC(C(C1)OC(=O)OCCO)C(C)C	Menthyl ethylene glycol carbonate	C13H24O4	244.33	257.37	0.95	0.857	4	1	55800	2	2	93	1.408	-2.218	-3.398	No	No	No	72	0.013	0.474	0.068	-2.821	No	No	No	No	No	No	No	1.143	No	No	0.009	0.093	No	0.133	0.873	2.404	1.858	0.672	No	No	0.41	0.772	3394	0.923
491	9838712	CC(C)CC1=CC=C(C=C1)C(C)C(=O)NS(=O)(=O)C	Reparixin	C14H21NO3S	283.39	287.47	0.99	0.667	3	1	71600	2	0	93	0.938	-3.081	-2.597	No	No	No	90	0.083	0.192	0.3	-2.501	No	Yes	No	No	No	No	Yes	0.631	No	No	0.009	0.047	No	0.764	0.111	2.305	2.015	0.868	No	No	0.011	0.899	2528	0.5
492	9861730	COC1=C(C=C(C=C1)C2CNC(=O)NC2)OC3CC4CCC3C4	Atizoram	C18H24N2O3	316.4	323.48	0.98	0.19	3	2	59600	2	3	91	1.266	-3.683	-3.16	Yes	No	No	81	0.568	0.092	-0.174	-2.366	No	Yes	No	No	No	No	Yes	0.423	No	Yes	0.047	0.107	Yes	0.436	0.399	2.345	1.827	-0.057	No	No	0.61	0.898	4.35	0.611
493	9920491	CC1CCC(C(C1)O)C(C)(C)O	Neomenthoglycol	C10H20O2	172.26	190.54	0.90	0.167	2	2	40500	1	1	94	1.587	-1.343	-3.574	No	No	No	54	0.039	0.623	-0.205	-3.059	No	No	No	No	No	No	No	1.158	No	No	0.013	0.104	No	0.075	0.228	1.798	2.521	1.027	No	No	0.031	0.63	3.6	1.0
494	9963735	CCC(C)C(=O)C12C(=O)C(=C(C(C1=O)(CC(C2(C)CCC=C(C)C)CC=C(C)C)CC=C(C)C)O)CC=C(C)C	4-Hydroxy-8-methyl-1-(2-methylbutanoyl)-3,5,7-tris(3-methylbut-2-enyl)-8-(4-methylpent-3-enyl)bicyclo[3.3.1]non-3-ene-2,9-dione	C36H54O4	550.8	628.17	0.88	0.667	4	1	71400	9	6	97	1.04	-3.93	-2.715	No	Yes	Yes	89	-0.515	0	-0.24	-1.298	No	No	No	No	No	No	Yes	0.751	No	No	0.031	0.53	No	0.78	0.005	1.983	2.165	0.817	No	No	0.966	0.18	5.94	0.667
495	9964606	CC1CCC(C2(C1)OCC(O2)CO)C(C)C	L-Menthone 1,2-glycerol ketal	C13H24O3	228.33	242.66	0.94	0.182	3	1	38700	2	2	95	1.763	-2.352	-3.257	No	No	No	82	0.169	0.46	0.387	-2.558	No	No	No	No	No	No	No	1.099	No	No	0.458	0.878	No	0.297	0.908	2.224	1.726	0.485	No	No	0.033	0.787	4486	1.0
496	9969062	CC1CCC(C(C1)OCC2COC(O2)C3=CC(=C(C=C3)O)OC)C(C)C	Vanillin 3-(L-menthoxy)propane-1,2-diol acetal	C21H32O5	364.5	382.15	0.95	0.353	5	1	57200	3	3	93	1.371	-4.34	-3.14	No	Yes	No	96	0.473	0.132	-0.13	-2.173	No	Yes	No	No	Yes	No	Yes	0.854	Yes	No	0.934	0.729	No	0.239	0.931	2.003	1.966	-0.009	No	No	0.808	0.816	3847	0.714
497	9972177	CC(=CCC1=C(C=CC(=C1)C(=O)N)N)CCC(=C(C)CO)C	Benzastatin I	C18H26N2O2	302.4	335.08	0.90	0.778	3	3	89300	2	2	90	0.829	-3.541	-2.906	Yes	No	No	92	0.251	0.154	-0.539	-2.589	Yes	Yes	Yes	No	No	No	Yes	0.405	No	No	0.029	0.252	Yes	0.288	0.441	2.548	1.236	0.572	No	Yes	0.023	0.534	2966	0.389
498	9978650	CC(=O)OC1(CC(C2(C1C(OC=C2)OC3C(C(C(C(O3)CO)O)O)O)O)O)C	8-O-Acetylharpagide	C17H26O11	406.4	368.34	1.10	0.294	11	6	175000	-	-	37	0.42	-2.297	-2.74	Yes	No	No	18	0.165	0.692	-1.275	-3.872	No	No	No	No	No	No	No	1.236	No	No	0.085	0.95	No	0.178	0.015	2.681	3.474	1.163	No	No	0.428	0.264	4.97	0.824
499	9994583	CCC(C)C(=O)C(C)C1=CC(=C(C(=C1C=O)O)C(=O)O)O	Ascochital	C15H18O6	294.3	296.36	0.99	0.667	6	3	112000	3	0	62	0.773	-2.47	-2.735	Yes	No	No	96	-1.452	0.439	-1.064	-3.282	No	No	No	No	No	No	No	0.335	No	No	0.014	0.098	No	0.12	0.417	2.546	2.727	0.857	No	No	0.948	0.694	3745	0.4
500	10006061	CC1CC2=C3C1=CC4(CC(C(C4C3CCC2=CBr)(C)CC(C(C(C)(CO)O)O)O)O)C	Neomangicol B	C25H37BrO5	497.5	462.06	1.07	0.263	5	5	101000	2	2	57	0.492	-3.97	-2.782	Yes	Yes	No	90	-0.623	0.26	-1.236	-2.757	No	No	No	No	No	No	No	-0.114	No	No	0.055	0.451	Yes	0.272	0.183	2.214	3.255	0.072	No	No	0.933	0.402	5.67	0.76
501	10007022	CC1CC2C(C1COC3C(C(C(C(O3)COC(=O)C=CC4=CC(=C(C=C4)O)O)O)O)O)C(C(=O)O2)CO	Gelsemiol-6'-trans-caffeoyl-1-glucoside	C25H32O12	524.5	496.39	1.06	0.375	12	6	192000	-	0	36	0.269	-2.763	-2.735	Yes	No	No	63	1.175	0.455	-1.538	-4.14	No	No	No	No	No	No	No	0.646	No	No	0.235	0.162	No	0.105	0.065	2.262	2.749	-0.255	No	No	0.025	0.142	4844	0.6
502	10011292	CC1C(CC2(C(C(C(O2)C(CC(C(C)C(C(C)C=C(C)C(=CC=CC(=CC(=O)N)C)C)O)O)OC)OP(=O)(O)O)(C)C)OC1CC=CC3=COC(=N3)C(C)CCNC(=O)C(C(C(COC)N(C)C)O)O)O	Calyculinamide A	C50H83N4O16P	1027.2	1028416	1.00	1.12	18	9	306000	8	0	60	0.426	-2.985	-2.735	Yes	Yes	No	72	-0.959	0.379	-2.679	-4.799	No	No	No	No	No	No	Yes	-0.194	No	No	0.007	0.431	Yes	0.661	0.18	2.875	3.273	0.258	No	Yes	0.902	0.026	7625	0.7
503	10025771	CCCCCCCC(CC=CCCC(=O)NCCC(=C)C12C(O1)CC=C(C2=O)C)OC	Malyngamide H	C26H41NO4	431.6	474.12	0.91	1417	4	1	67900	4	3	92	0.562	-5.567	-3.57	Yes	Yes	Yes	95	0.027	0.042	-0.509	-2.923	No	No	No	No	No	No	Yes	1.474	No	No	0.473	0.379	No	0.072	0.153	1.836	0.327	-0.263	No	No	0.366	0.211	4514	0.692
504	10038922	CC1(CC2C=C(C(C2C1O)(C)C(=O)CCl)CO)C	Chloriolin A	C14H21ClO3	272.77	269.90	1.01	0.3	3	2	57500	1	1	94	1.259	-2.725	-2.931	No	No	No	55	0.029	0.469	0.117	-2.945	No	No	No	No	No	No	No	0.461	No	Yes	0.258	0.714	No	0.037	0.099	2.353	2.31	0.445	No	No	0.984	0.608	4.88	0.786
505	10039652	CC(=C(C)CCC(=CCC1=C(C=CC(=C1)C(=O)N)N)C)C	Benzastatin B	C18H26N2O	286.4	326.29	0.88	0.667	2	2	69100	4	3	92	0.751	-4.34	-2.866	No	No	No	96	0.367	0.09	0.115	-2.176	Yes	Yes	Yes	No	No	No	Yes	1.163	No	No	0.017	0.317	No	0.666	0.123	2.461	0.823	0.744	No	Yes	0.026	0.613	2779	0.389
506	10044294	CC1(CC(C2(C1C(OC=C2)OC3C(C(C(C(O3)CO)O)O)O)O)O)O	CID 10044294	C15H24O10	364.34	327.59	1.11	0.188	10	7	169000	-	-	16	-0.213	-2.03	-2.74	Yes	No	No	16	0.217	0.748	-1.076	-3.88	No	No	No	No	No	No	No	1.239	No	No	0.097	0.931	No	0.167	0.017	2.513	3.4	1.349	No	No	0.491	0.267	4969	0.867
507	10088987	C1CCC(CC1)(C#CC2C(CC3C2CC(=CCCCC(=O)O)C3)O)O	13,14-dehydro-15-cyclohexyl Carbaprostacyclin	C21H30O4	346.5	370.72	0.93	0.222	4	3	77800	3	2	96	0.832	-3.543	-2.723	No	No	No	88	-0.787	0.179	-0.463	-2.351	No	No	No	No	No	No	Yes	1.087	No	No	0.004	0.911	No	0.207	0.034	1.92	1.963	-0.546	No	No	0.743	0.415	4397	0.762
508	10090950	CC(CC1(C(O1)C=C)C)C(=CC=C(C)C=C(C(=CC(=O)OC)OC)OC)C	Haliangicin	C22H32O5	376.5	408.64	0.92	1222	5	0	57300	4	3	97	1.251	-4.614	-3.658	No	Yes	Yes	94	-0.01	0.162	-0.184	-2.845	No	No	No	No	No	No	Yes	1.754	Yes	No	0.021	0.079	Yes	0.855	0.963	2.076	0.471	0.206	No	No	0.919	0.14	4791	0.5
509	10199004	CC1CCC(C(C1)OC(=O)CCC(=O)O)C(C)C	Monomenthyl succinate	C14H24O4	256<NL>	272.03	0.94	0.75	4	1	63600	2	2	95	1.072	-1.838	-2.734	No	No	No	90	-0.632	0.393	-0.103	-2.837	No	No	No	No	No	No	No	1.224	No	No	0.005	0.438	No	0.426	0.397	2.085	1.965	1.029	No	No	0.049	0.768	3184	0.857
510	10199055	CC1CCC(C(C1)OC(=O)OCC(C)O)C(C)C	Carbonic acid, 2-hydroxypropyl 5-methyl-2-(1-methylethyl)cyclohexyl ester	C14H26O4	258.35	274.67	0.94	0.857	4	1	55800	3	2	93	1.44	-2.492	-3.195	No	No	No	79	-0.005	0.411	-0.192	-2.821	No	No	No	No	No	No	No	1.102	No	No	0.014	0.07	No	0.113	0.594	2.406	1.898	0.732	No	No	0.313	0.788	3627	0.929
511	10220444	CC1CCC(C(C1)OC(=O)CC(C)O)C(C)C	L-Menthyl (R,S)-3-hydroxybutyrate	C14H26O3	242.35	265.88	0.91	0.714	3	1	46500	3	3	94	1.373	-2.442	-3.017	No	No	No	82	0.032	0.429	0.214	-2.472	No	No	No	No	No	No	No	1.268	No	No	0.016	0.327	No	0.371	0.428	1.998	1.948	0.774	No	No	0.034	0.771	3545	0.929
512	10220780	CC1=CC(C(CC1)C(=C)C)C2=C(C=C(C=C2O)C)O	5-methyl-2-[(6R)-3-methyl-6-prop-1-en-2-ylcyclohex-2-en-1-yl]benzene-1,3-diol	C17H22O2	258.35	289.87	0.89	0.154	2	2	40500	4	3	91	1.701	-3.045	-2.423	No	Yes	No	98	0.765	0.262	0.353	-2.261	Yes	Yes	No	No	No	No	No	0.236	No	No	0.106	0.102	Yes	0.59	0.406	2.471	2.057	-0.273	No	No	0.925	0.771	3534	0.412
513	10243131	CC1CCC=C2C1(C(CC2)C(=O)C(=C)CO)C	12-Hydroxy-chiloscyphone	C15H22O2	234.33	260.55	0.90	0.25	2	1	37300	2	2	94	1.506	-3.46	-2.612	No	No	No	67	0.312	0.352	0.333	-2.508	No	No	No	No	No	No	No	0.274	Yes	No	0.184	0.861	No	0.102	0.38	1.629	1.973	0.186	No	No	0.926	0.602	4394	0.667
514	10246418	CC(=C)C1CCC(C(C1C2=CNC3=CC=CC=C32)N=C=S)(C)C=C	Hapalindole Q	C21H24N2S	336.5	365.51	0.92	0.2	2	1	60200	5	4	92	1.171	-6.156	-2.67	Yes	Yes	No	90	1.142	0	0.263	-1.753	Yes	Yes	Yes	Yes	Yes	Yes	Yes	0.247	Yes	No	0.025	0.111	Yes	0.056	0.338	2.555	1.357	0.238	No	Yes	0.962	0.42	4.46	0.381
515	10247563	CC1=CC(=C(C(=C1CCC2(C=CC3=C(O2)C=CC(=C3)O)C)C)CO)OC	Panicein F2	C22H26O4	354.4	380.10	0.93	0.294	4	2	58900	3	3	89	1.147	-4.006	-2.829	Yes	Yes	Yes	98	0.656	0.025	0.362	-2	Yes	Yes	Yes	No	Yes	No	Yes	0.726	No	No	0.068	0.451	No	0.725	0.804	2.406	1.37	-0.045	No	Yes	0.656	0.84	3436	0.364
516	10262598	CC1CCC2C1C(OC=C2C(=O)OC)O	7-Deoxyloganetin	C11H16O4	212.24	211.59	1.00	0.182	4	1	55800	1	1	81	1.213	-1.846	-3.675	No	No	No	56	-0.026	0.523	-0.157	-2.921	No	No	No	No	No	No	No	0.536	No	No	0.79	0.95	No	0.661	0.235	1.758	2.549	0.696	No	No	0.946	0.66	4142	0.727
517	10335565	CC1CC(C2C(CC(C2(C1C=O)O)(C)C=O)(C)C)OC(=O)C	1-Epibotrydial	C17H26O5	310.4	321.52	0.97	0.308	5	1	80700	1	1	97	1.223	-2.887	-3.649	No	No	No	60	-0.185	0.416	-0.306	-2.966	No	No	No	No	No	No	No	0.887	No	No	0.236	0.051	No	0.129	0.754	2.223	1.291	0.295	No	No	0.75	0.634	4929	0.824
518	10352414	CC(CCC=C(C)C(=O)O)CCO	(2E,6R)-8-hydroxy-2,6-dimethyl-2-octenoic acid	C10H18O3	186.25	202.61	0.92	3.0	3	2	57500	1	0	93	1.21	-1.576	-2.704	No	No	No	57	-0.882	0.532	-0.115	-2.964	No	No	No	No	No	No	No	0.963	No	No	0.002	0.079	No	0.48	0.935	1.588	2.906	0.642	No	No	0.035	0.622	3013	0.7
519	10358414	CC(=C(C)CCC(=CCC1=C(C=CC(=C1)C(=O)N)N)COC)C	Benzastatin A	C19H28N2O2	316.4	352.38	0.90	0.889	3	2	78300	3	2	93	0.863	-4.22	-2.858	No	No	No	94	0.227	0.119	-0.139	-2.52	Yes	Yes	Yes	No	No	No	Yes	0.532	No	No	0.034	0.897	No	0.38	0.122	2.498	1.312	0.682	No	Yes	0.014	0.568	3033	0.421
520	10367008	CC(C)C=CC(C)C1CCC(C1(C)CCOC(=O)C)C2=CC(C3CC(CCC3(C2=O)C)O)O	24-Nor-9,11-seco-11-acetoxy-3,6-dihydroxycholest-7,22-dien-9-one	C28H44O5	460.6	500.58	0.92	0.4	5	2	83800	4	4	95	0.895	-5.659	-3.577	Yes	Yes	Yes	95	-0.184	0	-0.29	-2.257	No	No	No	No	No	No	Yes	0.763	No	No	0.021	0.081	No	0.095	0.023	2.061	1.761	-0.549	No	No	0.068	0.42	4896	0.821
521	10401147	CC(=CCCC(=CCC(C)(CCC=C(C)C)C=C)C)C	Isodigeranyl	C20H34	274.5	343.93	0.80	2.25	0	0	0.000	8	5	92	1.425	-8.439	-2.073	No	No	No	87	0.677	0	0.865	-1.557	Yes	No	No	No	No	No	Yes	1.785	No	No	0.002	0.097	No	0.909	0.941	1.501	1.176	0.041	No	Yes	0.013	0.397	3773	0.6
522	10403738	CC(=CCCC(=CCC1=C(C=C(C(=C1O)CO)CO)OC)C)C	Hericenol A	C19H28O4	320.4	350.60	0.91	1.0	4	3	69900	4	2	91	0.943	-2.895	-2.739	No	No	No	88	0.636	0.405	-1.084	-2.579	No	No	No	No	No	No	Yes	1.238	No	No	0.032	0.135	No	0.784	0.748	2.232	2.224	0.043	No	No	0.031	0.64	2854	0.474
523	10428346	CC1=CC(=C(C(=C1CCC(C)(C=CC2=C(C=CC(=C2)O)O)O)C)C=O)O	Panicein D	C21H24O5	356.4	377.52	0.94	0.429	5	4	98000	3	3	73	-0.113	-3.445	-2.735	Yes	Yes	Yes	98	0.397	0.162	-1.004	-2.464	Yes	Yes	Yes	No	Yes	No	Yes	0.076	No	No	0.334	0.282	Yes	0.106	0.939	2.346	2.856	0.284	No	Yes	0.798	0.468	3567	0.286
524	10432364	CC(=CCC1=C(C(=O)C(=O)C(=C1O)C2=CNC3=CC=CC=C32)C4=CNC5=CC=CC=C54)C	Ochrindole D	C27H22N2O3	422.5	446.86	0.95	0.143	3	3	86000	6	3	88	0.541	-3.908	-2.735	Yes	Yes	Yes	10	0.028	0.01	-0.604	-1.749	No	Yes	Yes	No	Yes	No	Yes	0.807	No	No	0.874	0.047	Yes	0.693	0.931	3.042	1.347	0.399	No	Yes	0.789	0.127	3.03	0.037
525	10447663	CC(=C(CCC(=CCC1=C(C=CC(=C1)C(=O)N)N)C)CO)C	Benzastatin H	C18H26N2O2	302.4	335.08	0.90	0.778	3	3	89300	2	2	90	0.757	-3.547	-2.881	No	No	No	94	0.163	0.181	-0.553	-2.618	No	Yes	No	No	No	No	Yes	0.404	No	No	0.04	0.516	No	0.288	0.327	2.461	1.268	0.552	No	Yes	0.024	0.534	3015	0.389
526	10466307	CC1C(CC2C1C(OC=C2C(=O)OC)O)O	Loganetin	C11H16O5	228.24	220.38	1.04	0.182	5	2	76000	4	0	63	0.619	-1.591	-3.954	No	No	No	24	-0.056	0.634	-0.007	-3.048	No	No	No	No	No	No	No	0.462	No	Yes	0.178	0.951	No	0.57	0.138	1.991	2.288	0.857	No	No	0.942	0.619	4359	0.727
527	10470648	CC1CC(C2C(CC(C2(C1C=O)O)(C)C=O)(C)C)OC(=O)C	8,9-Epibotrydial	C17H26O5	310.4	321.52	0.97	0.308	5	1	80700	1	1	97	1.223	-2.887	-3.649	No	No	No	60	-0.185	0.416	-0.306	-2.966	No	No	No	No	No	No	No	0.887	No	No	0.236	0.051	No	0.129	0.754	2.223	1.291	0.295	No	No	0.75	0.634	4929	0.824
528	10501526	CC1CCC23C1=CC4(CCC(C4C2CCC3C)(C)CC(C(C(C)(CO)O)O)O)C	Mangicol D	C25H42O4	406.6	439.26	0.93	0.278	4	4	80900	3	3	100	0.837	-4.254	-2.899	Yes	Yes	Yes	93	-0.869	0.16	-0.867	-2.59	No	No	No	No	No	No	Yes	0.619	No	No	0.041	0.042	No	0.253	0.017	2.303	1.866	-0.87	No	Yes	0.048	0.525	5.91	0.92
529	10528184	CCCCCCCC(CC=CCCC(=O)N(C)CC(=CCl)C12C(O1)CC=C(C2=O)C)OC	Malyngamide N	C26H40ClNO4	466.1	489.33	0.95	1333	4	0	59100	5	4	91	1.086	-5.907	-3.012	Yes	Yes	Yes	96	-0.013	0.002	-0.618	-2.724	No	No	No	No	No	No	Yes	0.623	No	No	0.742	0.882	Yes	0.052	0.087	3.653	0.375	-0.31	No	No	0.509	0.18	4749	0.692
530	10537120	CC1=CC(=O)CC(C1(C=CC(C)O)O)(C)C	(6S,9S)-vomifoliol	C13H20O3	224.3	243.31	0.92	0.25	3	2	57500	1	1	94	1.253	-1.637	-3.631	No	No	No	68	-0.241	0.553	-0.084	-3.273	No	No	No	No	No	No	No	1.355	No	No	0.023	0.886	No	0.163	0.188	1.672	2.555	0.863	No	No	0.348	0.7	4159	0.615
531	10539696	CC(=CC(CC12COC3(C1CC2CC3)C)O)C(=O)O	Mabetaarinolin B	C15H22O4	266.33	272.22	0.98	0.385	4	2	66800	1	0	98	0.842	-2.154	-2.703	No	No	No	48	-0.821	0.469	-0.119	-3.02	No	No	No	No	No	No	No	1.052	No	No	0.019	0.22	No	0.21	0.043	1.982	2.704	-0.022	No	No	0.716	0.829	5561	0.867
532	10608259	CC(=CCCC(C)(C(CO)O)O)CO	(2xi,3xi,6E)-3,7-Dimethyl-6-octene-1,2,3,8-tetrol	C10H20O4	204.26	214.04	0.95	6.0	4	4	80900	-	-	56	0.778	-0.496	-3.844	No	No	No	24	-0.592	0.719	-0.897	-3.875	No	No	No	No	No	No	No	0.497	No	No	0.023	0.019	No	0.05	0.123	1.26	3.049	1.648	No	No	0.017	0.452	3.88	0.8
533	10611802	CC(=CC(CC1(C2CCC(=C)C1C2)CO)O)C(=O)O	Massarinolin C	C15H22O4	266.33	278.14	0.96	0.545	4	3	77800	1	0	96	0.725	-2.62	-2.734	No	No	No	47	-1.254	0.399	-0.616	-2.918	No	No	No	No	No	No	Yes	0.612	No	No	0.008	0.318	No	0.3	0.033	1.789	3.076	0.04	No	No	0.602	0.721	5087	0.733
534	10650360	CC(C)C(=O)C12C3=C(C(=O)C(C1=O)(CC(C2(CCC(O3)C(C)(C)O)C)CC=C(C)C)CC=C(C)C)CC=C(C)C	Oxepahyperforin	C35H52O5	552.8	613.74	0.90	0.429	5	1	80700	7	5	98	1.235	-4.639	-2.697	Yes	Yes	Yes	87	-0.216	0	-0.231	-1.386	No	No	No	No	No	No	Yes	0.441	Yes	No	0.022	0.577	No	0.925	0.013	2.688	0.542	0.584	No	No	0.925	0.235	5929	0.686
535	10652058	CCC(=O)OC1C(CC2(C1C(C3(C(CC4C(C3C(C2=O)(C)OC(=O)C)C4(C)C)OC(=O)C)COC(=O)C)OC(=O)C5=CC=CC=C5)O)C	Premyrsinol-3-propanoate-5-benzoate-7,13,17-triacetate	C36H46O12	670.7	670.18	1.00	0.433	12	1	169000	3	3	100	0.029	-4.547	-2.738	No	Yes	No	77	0.304	0.018	-1.678	-3.571	No	No	No	No	Yes	No	Yes	0.157	No	No	0.015	0.038	Yes	0.458	0.008	3.197	2.166	-0.596	No	No	0.071	0.316	5403	0.667
536	10658990	CC1=C(C2C=C(C3(CC3(C2C1)C)C=O)C=O)C(=O)O	Hydrogrammic acid	C15H16O4	256	264.31	0.98	0.2	4	1	71400	1	1	100	0.825	-2.533	-2.735	No	No	No	69	-0.86	0.457	-0.081	-2.558	No	No	No	No	No	No	Yes	0.402	No	No	0.856	0.531	No	0.091	0.804	2.089	2.865	0.163	No	No	0.967	0.785	4986	0.533
537	10669942	CC1CCC23C1=CC4(CCC(C4C2CC(C3C)O)(C)CC(C(C(C)(CO)O)O)O)C	Mangicol B	C25H42O5	422.6	448.05	0.94	0.278	5	5	101000	2	2	60	0.448	-3.895	-3.049	Yes	Yes	No	84	-0.831	0.245	-0.996	-2.893	No	No	No	No	No	No	Yes	0.652	No	No	0.043	0.043	No	0.225	0.017	2.341	2.598	-0.528	No	No	0.035	0.439	6056	0.92
538	10678694	CC1(C2CC1C(=O)CC2CO)C	Paeonilactinone	C10H16O2	168.23	179.35	0.94	0.111	2	1	37300	1	0	87	1.482	-1.74	-3.161	No	No	No	27	0.295	0.551	-0.112	-2.604	No	No	No	No	No	No	No	0.178	No	No	0.01	0.071	No	0.199	0.074	1.698	2.432	0.484	No	No	0.188	0.639	4546	0.9
539	10696213	CCCCCCCC(CC=CCCC(=O)N(C)CC(=CCl)C12C(O1)CC(C(C2=O)C)O)OC	Malyngamide I	C26H42ClNO5	484.1	500.75	0.97	1333	5	1	79400	4	3	90	0.604	-5.296	-2.878	Yes	Yes	Yes	93	-0.26	0.091	-0.778	-3.018	No	No	No	No	No	No	Yes	0.895	No	No	0.39	0.931	Yes	0.207	0.057	3.733	1.616	-0.12	No	No	0.226	0.206	4836	0.769
540	10726904	CC1CCC2C1C(C3C2(CC3)C)C(=C)C	Kelsoene	C15H24	204.35	239.69	0.85	0.077	0	0	0.000	4	4	94	1.379	-5.936	-2.122	No	No	No	93	0.679	0.112	0.872	-1.492	Yes	No	No	No	No	No	Yes	0.997	No	No	0.03	0.049	No	0.308	0.047	1.622	1.283	-0.425	No	No	0.844	0.559	4274	0.867
541	10787954	CC1CC2C=C(C(=CC(=O)CO)C(C2C(C1O)C)C=C(C)C=C(C)C=CC(=O)O)C	(2E,4E,6E)-7-[(1R,2E,4aS,6S,7R,8R,8aR)-7-hydroxy-2-(3-hydroxy-2-oxopropylidene)-3,6,8-trimethyl-4a,5,6,7,8,8a-hexahydro-1H-naphthalen-1-yl]-4,6-dimethylhepta-2,4,6-trienoic acid	C25H34O5	414.5	449.34	0.92	0.533	5	3	94800	3	1	59	0.631	-3.967	-2.734	Yes	No	Yes	97	-1.124	0.081	-0.622	-2.256	No	No	No	No	No	No	Yes	1.097	No	No	0.048	0.079	No	0.653	0.236	3.112	1.103	-0.669	No	No	0.953	0.447	4615	0.52
542	10793430	CCOC(COC(=O)CC1C(=COC(C1=CC)OC2C(C(C(C(O2)CO)O)O)O)C(=O)OC)C3=CC(=C(C=C3)O)O	Lucidumoside C	C27H36O14	584.6	554.49	1.05	0.619	14	6	211000	3	1	41	0.216	-2.833	-2.735	Yes	Yes	No	65	0.119	0.418	-2.16	-4.431	No	No	No	No	No	No	No	1.146	No	No	0.842	0.927	No	0.141	0.032	3.068	3.99	0.094	No	No	0.479	0.114	4948	0.556
543	10797292	CC1CCC(C(C1)O)C(C)(C)O	1alpha,3alpha,4beta-p-Menthane-3,8-diol	C10H20O2	172.26	190.54	0.90	0.167	2	2	40500	1	1	94	1.587	-1.343	-3.574	No	No	No	54	0.039	0.623	-0.205	-3.059	No	No	No	No	No	No	No	1.158	No	No	0.013	0.104	No	0.075	0.228	1.798	2.521	1.027	No	No	0.031	0.63	3.6	1.0
544	10810329	CC1CCC23C1=CC4(CCC(C4C2CCC3C)(C)CC(C(C5(CO5)C)O)O)C	Mangicol G	C25H40O3	388.6	421.91	0.92	0.19	3	2	53000	4	4	96	1.13	-5.112	-3.066	No	Yes	Yes	96	-0.1	0.05	0.104	-2.028	No	No	No	No	No	No	Yes	0.459	No	No	0.056	0.103	No	0.263	0.037	2.327	1.922	-0.942	No	No	0.515	0.541	6014	0.92
545	10834912	CCC(C)CC(C)C=C(C)C=CC=CC=CC(=O)C12C(O1)C(NC2=O)(C(C)C)O	CID 10834912	C24H35NO4	401.5	436.89	0.92	0.769	4	2	78900	5	5	94	1.113	-5.167	-3.176	Yes	Yes	Yes	95	-0.318	0.059	-0.081	-2.687	No	No	No	No	No	No	No	1.163	No	No	0.808	0.519	Yes	0.622	0.938	2.343	1.94	-0.222	No	No	0.681	0.252	5034	0.583
546	10847436	CC=C(CO)C1=C(C(CC1(C)CO)(C)C)C=C	Secobotrytriendiol	C15H24O2	236.35	269.11	0.88	0.571	2	2	40500	2	2	94	1.503	-2.753	-2.555	No	No	No	76	0.056	0.332	-0.021	-2.228	No	No	No	No	No	No	No	0.36	No	No	0.225	0.716	No	0.434	0.279	1.922	2.075	0.395	No	No	0.975	0.788	4387	0.6
547	10887985	CC(CCC=C(C)C)C=C	(3S)-3,7-dimethylocta-1,6-diene	C10H18	138.25	176.24	0.78	2.0	0	0	0.000	4	4	94	1.4	-4.561	-1.036	No	No	No	95	0.366	0.386	0.778	-1.902	No	No	No	No	No	No	No	0.429	No	No	0.01	0.132	No	0.392	0.358	1.654	2.414	0.617	No	No	0.044	0.521	3292	0.6
548	10888107	CC1=CCC(CC1=O)C(C)C	(5R)-5-isopropyl-2-methyl-2-cyclohexen-1-one	C10H16O	152.23	176.48	0.86	0.143	1	0	17100	2	2	97	1.39	-2.675	-1.905	No	No	No	72	0.194	0.467	0.603	-2.165	No	No	No	No	No	No	No	0.192	No	No	0.007	0.493	No	0.291	0.924	1.755	2.053	0.799	No	No	0.499	0.564	3247	0.7
549	10889124	CC1=CC(CC(C1C=CC(=O)C)(C)C)O	(3R,6R)-hydroxy-alpha-ionone	C13H20O2	208.3	234.52	0.89	0.25	2	1	37300	2	1	94	1.616	-2.513	-2.611	No	No	No	83	0.115	0.448	0.119	-2.571	No	No	No	No	No	No	No	0.218	No	No	0.221	0.874	No	0.301	0.554	1.708	2.001	0.519	No	No	0.965	0.708	3.37	0.615
550	10889657	CC(=O)OC(C)(C)C1CCC(C=C1)(C)OO	(1R,4S)-1-hydroperoxy-p-menth-2-en-8-ol acetate	C12H20O4	228.28	237.44	0.96	0.571	4	1	55800	2	1	93	1.299	-1.952	-3.415	No	No	No	80	-0.083	0.586	0.064	-2.932	No	No	No	No	No	No	No	1.365	No	No	0.919	0.955	No	0.416	0.173	1.984	1.86	0.669	No	No	0.941	0.349	4276	0.75
551	10958418	CC1CC(C2C(CC(C2(C1C(=O)O)O)(C)CO)(C)C)OC(=O)C	Botryoloic Acid	C17H28O6	328.4	332.94	0.99	0.333	6	3	104000	1	1	68	0.168	-2.294	-2.732	No	No	No	41	-0.95	0.497	-0.896	-3.456	No	No	No	No	No	No	No	0.868	No	No	0.008	0.03	No	0.191	0.026	1.834	2.793	0.165	No	No	0.198	0.677	4626	0.882
552	10975947	CC1=C(C(C(C1)O)CCO)CO	1-Deoxyeucommiol	C9H16O3	172.22	179.40	0.96	0.6	3	3	60700	-	0	68	1.138	-0.976	-3.951	No	No	No	21	-0.125	0.667	-0.269	-3.033	No	No	No	No	No	No	No	0.404	No	No	0.021	0.328	No	0.138	0.378	1.298	2.855	1.189	No	No	0.024	0.527	4122	0.778
553	10997578	CC1=CC=C(C=C1)C(C)CC(=O)C	4-(4-Methylphenyl)pentan-2-one	C12H16O	176.25	205.80	0.86	0.429	1	0	17100	2	2	94	1.639	-3.33	-1.333	No	No	No	89	0.504	0.202	0.454	-1.831	Yes	No	No	No	No	No	No	0.328	No	No	0.033	0.596	No	0.588	0.181	1.803	1.274	0.819	No	No	0.028	0.691	2187	0.417
554	11008266	CC1=C(C(=O)CC(C1)C(=C)C)C	(5R)-2,3-dimethyl-5-isopropenyl-2-cyclohexene-1-one	C11H16O	164.24	191.14	0.86	0.125	1	0	17100	2	1	96	1.315	-2.905	-1.894	No	No	No	68	0.213	0.471	0.582	-2.334	No	No	No	No	No	No	No	0.231	No	No	0.052	0.699	No	0.81	0.099	1.751	2.061	0.641	No	No	0.875	0.544	4268	0.545
555	11011465	CC(=CCCC(=CC(=O)OC)C)CCC1C(O1)(C)CO	methyl (2E,6E)-9-[(2R,3R)-3-(hydroxymethyl)-3-methyloxiran-2-yl]-3,7-dimethylnona-2,6-dienoate	C16H26O4	282.37	303.99	0.93	1.5	4	1	59100	2	1	93	1.424	-3.258	-4.037	No	Yes	No	92	-0.029	0.313	0.089	-2.717	No	No	No	No	No	No	No	1.551	No	Yes	0.009	0.198	No	0.645	0.949	1.981	1.973	0.093	No	No	0.064	0.322	3825	0.688
556	11062802	CC1(C2CCC1(C(C2)(C)O)C)C	(1R,2R,4R)-1,2,7,7-tetramethylbicyclo[2.2.1]heptan-2-ol	C11H20O	168.28	190.49	0.88	0.0	1	1	20200	2	2	93	1.486	-2.824	-2.12	No	No	No	88	0.361	0.455	0.581	-2.376	No	No	No	No	No	No	No	0.987	No	No	0.007	0.479	No	0.14	0.204	1.713	1.954	0.509	No	No	0.903	0.589	4763	1.0
557	11073781	CC(=CC=O)CCC=C(C)C=O	(2E,6E)-2,6-dimethylocta-2,6-dienedial	C10H14O2	166.22	188.55	0.88	1.25	2	0	34100	8	0	97	1.541	-2.08	-2.603	No	No	No	56	-0.041	0.472	-0.002	-2.169	No	No	No	No	No	No	No	0.346	No	No	0.651	0.81	No	0.702	0.967	1.83	2.528	0.644	No	No	0.964	0.462	3275	0.4
558	11105550	CC(=C)C1CCC(C=C1)(C)O	(1S,4R)-1-methyl-4-(prop-1-en-2-yl)cyclohex-2-enol	C10H16O	152.23	176.48	0.86	0.143	1	1	20200	2	1	94	1.489	-1.914	-2.436	Yes	No	No	49	0.199	0.577	0.283	-2.797	No	No	No	No	No	No	No	0.205	No	No	0.011	0.673	No	0.07	0.039	1.885	1.872	0.886	No	No	0.102	0.571	4127	0.6
559	11116489	CC1CCC(OC(=O)C1)C(C)C	(4R,7S)-7-isopropyl-4-methyloxepan-2-one	C10H18O2	170.25	187.90	0.91	0.125	2	0	26300	2	2	96	1.211	-2.033	-2.235	No	No	No	81	0.041	0.526	0.518	-2.392	No	No	No	No	No	No	No	1.173	No	No	0.048	0.587	No	0.238	0.782	1.943	1.986	0.843	No	No	0.131	0.565	3295	0.9
560	11127505	CC1=C(C(CC(C1)O)(C)C)C=CC(=O)C	(3R)-hydroxy-beta-ionone	C13H20O2	208.3	234.52	0.89	0.25	2	1	37300	2	1	94	1.579	-2.583	-2.466	No	No	No	83	0.057	0.427	0.123	-2.433	No	No	No	No	No	No	No	1.303	No	Yes	0.221	0.874	No	0.301	0.554	1.884	2.014	0.562	No	No	0.965	0.708	3.37	0.615
561	11147801	CC(=O)C=CC1=CC=CC=C1	cis-Benzylideneacetone	C10H10O	146.19	168.57	0.87	0.25	1	0	17100	2	1	96	1.421	-2.505	-1.735	No	No	No	92	0.207	0.291	0.431	-1.703	Yes	No	No	No	No	No	No	0.203	No	Yes	0.834	0.589	No	0.39	0.958	1.915	1.997	1.012	No	No	0.908	0.585	1675	0.1
562	11217495	CC(=C)C1CCC(C(C1)O)(C)O	(1R,2R,4S)-limonene-1,2-diol	C10H18O2	170.25	187.90	0.91	0.143	2	2	40500	1	1	93	1.58	-1.297	-3.569	No	No	No	41	0.035	0.639	-0.177	-3.049	No	No	No	No	No	No	No	1.293	No	No	0.022	0.323	No	0.18	0.065	1.605	2.529	1.134	No	No	0.526	0.585	3881	0.8
563	11228920	CC(C)C12CCC(C1C2)(C)O	4-Thujanol (cis-Sabinene hydrate)	C10H18O	154.25	173.19	0.89	0.143	1	1	20200	2	2	94	1.494	-2.51	-2.128	No	No	No	71	0.351	0.469	0.663	-2.24	No	No	No	No	No	No	No	1.011	No	No	0.033	0.123	No	0.084	0.14	1.703	1.926	0.637	No	No	0.112	0.614	4223	1.0
564	11229837	CC1=CC(=O)CC(C1(C=CC(C)O)O)(C)C	4-Hydroxy-4-(3-hydroxy-1-butenyl)-3,5,5-trimethyl-2-cyclohexen-1-one, (4R,3R)-(E)-(+/-)-	C13H20O3	224.3	243.31	0.92	0.25	3	2	57500	1	1	94	1.253	-1.637	-3.631	No	No	No	68	-0.241	0.553	-0.084	-3.273	No	No	No	No	No	No	No	1.355	No	No	0.023	0.886	No	0.163	0.188	1.672	2.555	0.863	No	No	0.348	0.7	4159	0.615
565	11246206	CC=C(C)C(C(C)C=C(C)C=CC=CC=CC=C(C)C(=O)NC(C)COC)O	(6E,10Z)-2'-O-Methylmyxalamide D	C24H37NO3	387.6	442.57	0.88	1714	3	2	58600	4	3	93	1.161	-5.677	-2.888	No	Yes	Yes	89	0.002	0.087	-0.167	-2.524	No	No	No	No	No	No	Yes	2.171	No	No	0.908	0.052	Yes	0.905	0.966	1.953	2.05	-0.003	No	No	0.814	0.308	4365	0.458
566	11344809	CC1=CC(CC(C1C=CC(=O)C)(C)C)O	3-Hydroxy-alpha-ionone	C13H20O2	208.3	234.52	0.89	0.25	2	1	37300	2	1	94	1.616	-2.513	-2.611	No	No	No	83	0.115	0.448	0.119	-2.571	No	No	No	No	No	No	No	0.218	No	No	0.221	0.874	No	0.301	0.554	1.708	2.001	0.519	No	No	0.965	0.708	3.37	0.615
567	11357243	CC(C(C(=CC=CC(=CC(=O)O)C)C)O)C(=O)O	Striatisporin A	C13H18O5	254.28	264.17	0.96	1.2	5	3	94800	1	3	27	-0.367	-2.129	-2.735	No	No	No	71	-1.842	0.486	-0.815	-2.957	No	No	No	No	No	No	No	0.891	No	No	0.012	0.218	No	0.881	0.912	1.704	1.363	-0.155	No	No	0.37	0.494	3817	0.385
568	11389922	CC(=O)C=CC1C(=C)CCCC1(C)C	(-)-gamma-Ionone	C13H20O	192.3	225.73	0.85	0.25	1	0	17100	3	2	96	1.324	-4.004	-1.644	No	No	No	93	0.243	0.283	0.638	-1.877	No	No	No	No	No	No	No	0.199	No	No	0.089	0.815	No	0.358	0.805	1.73	1.298	0.527	No	No	0.973	0.61	2719	0.615
569	11412603	CC(=CCO)CCC=C(C)C=O	(6E)-8-oxogeraniol	C10H16O2	168.23	191.19	0.88	1667	2	1	37300	1	1	94	1.526	-1.525	-2.591	No	No	No	62	-0.122	0.485	-0.025	-2.05	No	No	No	No	No	No	No	0.407	No	No	0.017	0.773	No	0.862	0.953	1.938	2.619	0.603	No	No	0.88	0.386	3099	0.5
570	11427730	CC1=CC(=C(C(=C1CCC(=CCC2=CC(=O)C=CC2=O)C)C)C)OC	Panicein A	C22H26O3	338.4	377.23	0.90	0.357	3	0	43400	5	4	95	1.103	-5.192	-2.516	No	Yes	No	99	0.796	0	0.175	-2.197	Yes	Yes	No	No	No	No	Yes	1.525	No	No	0.1	0.141	No	0.452	0.957	2.015	1.915	0.173	No	No	0.837	0.579	2727	0.273
571	11474697	CC=C(C)C(C(C)C=C(C)C=CC=CC=CC=C(C)C(=O)NC(C)COC)O	(6E)-2'-O-Methylmyxalamide D	C24H37NO3	387.6	442.57	0.88	1714	3	2	58600	4	3	93	1.161	-5.677	-2.888	No	Yes	Yes	89	0.002	0.087	-0.167	-2.524	No	No	No	No	No	No	Yes	2.171	No	No	0.908	0.052	Yes	0.905	0.966	1.953	2.05	-0.003	No	No	0.814	0.308	4365	0.458
572	11579163	CC1=CC(C(CC1)C(=C)C)O	(+)-trans-Isopiperitenol	C10H16O	152.23	176.48	0.86	0.143	1	1	20200	2	2	94	1.497	-2.025	-2.344	Yes	No	No	64	0.202	0.548	0.571	-2.637	No	No	No	No	No	No	No	0.302	No	No	0.05	0.581	No	0.723	0.058	1.849	1.893	0.909	No	No	0.372	0.571	3738	0.6
573	11601669	CCCC1=CC(=C(C(=C1)O)C2C=C(CCC2C(=C)C)C)O	Cannabidivarin	C19H26O2	286.4	324.47	0.88	0.308	2	2	40500	5	4	91	1.792	-4.178	-2.768	Yes	Yes	No	98	0.873	0.073	-0.027	-1.988	Yes	Yes	No	No	No	No	Yes	1.034	No	No	0.097	0.051	No	0.615	0.515	2.639	1.894	0.211	No	No	0.885	0.759	3531	0.474
574	11642081	CC1CCC(C(C1)OC(=O)OC(C)CO)C(C)C	1-Hydroxypropan-2-yl 2-isopropyl-5-methylcyclohexyl carbonate	C14H26O4	258.35	274.67	0.94	0.857	4	1	55800	3	2	93	1.432	-2.553	-3.386	No	No	No	86	0.038	0.444	0.081	-2.802	No	No	No	No	No	No	No	1.128	No	No	0.007	0.093	No	0.28	0.847	2.443	1.85	0.61	No	No	0.166	0.788	3712	0.929
575	11722329	CC1C(=O)C(C(=O)C(C1=O)(C)C)C(=O)CCC2=CC=CC=C2	Myrigalone A	C18H20O4	300.3	319.48	0.94	0.25	4	0	68300	2	-	100	1.26	-3.718	-2.859	No	Yes	No	72	-0.006	0.183	-0.209	-2.338	Yes	Yes	No	No	No	No	Yes	-0.004	No	No	0.02	0.09	No	0.136	0.16	1.909	1.441	0.869	No	No	0.938	0.799	3345	0.444
576	11728522	CCCCCCC(C)C(=O)C=C1C(=C2C=C(OCC2C1(C)O)C)C(=O)OC	Sequoiatone F	C22H32O5	376.5	402.72	0.93	0.692	5	1	72800	4	3	95	1.175	-4.26	-3.465	No	Yes	Yes	97	-0.12	0.121	-0.438	-2.486	No	No	No	No	No	No	Yes	1.475	Yes	No	0.224	0.738	No	0.114	0.72	1.981	1.872	-0.082	No	No	0.901	0.395	4419	0.636
577	11744620	CC1CC2=C3C1=CC4(CC(C(C4C3CCC2=CCl)(C)CC(C(C(C)(CO)O)O)O)O)C	Neomangicol A	C25H37ClO5	453	457.98	0.99	0.263	5	5	101000	2	2	57	0.492	-3.922	-2.782	Yes	Yes	No	89	-0.625	0.268	-1.209	-2.79	No	No	No	No	No	No	No	-0.048	No	No	0.058	0.378	Yes	0.294	0.098	2.212	3.265	0.091	No	No	0.933	0.441	5654	0.76
578	11745305	CC(CCC=C(C)C)CC(=O)OC	6-Octenoic acid, 3,7-dimethyl-, methyl ester, (S)-	C11H20O2	184.27	211.12	0.87	3.0	2	0	26300	3	3	95	1.625	-3.132	-1.693	No	No	No	90	0.078	0.408	0.578	-2.163	No	No	No	No	No	No	No	0.543	No	No	0.006	0.311	No	0.818	0.944	1.769	2.32	0.604	No	No	0.083	0.485	2803	0.727
579	11773628	CC=C(C)C(C(C)C=C(C)C=CC=CC=CC=C(C)C(=O)NC(C)COC)O	2'-O-Methylmyxalamide D	C24H37NO3	387.6	442.57	0.88	1714	3	2	58600	4	3	93	1.161	-5.677	-2.888	No	Yes	Yes	89	0.002	0.087	-0.167	-2.524	No	No	No	No	No	No	Yes	2.171	No	No	0.908	0.052	Yes	0.905	0.966	1.953	2.05	-0.003	No	No	0.814	0.308	4365	0.458
580	11778214	CC1=CC(=C(C=C1)C(C)C(C(C)C(=O)C)O)C=CCO	4-hydroxy-5-[2-[(E)-3-hydroxyprop-1-enyl]-4-methylphenyl]-3-methylhexan-2-one	C17H24O3	276.4	307.22	0.90	0.75	3	2	57500	2	2	91	1.272	-2.877	-2.729	Yes	No	No	93	0.442	0.176	0.063	-2.436	No	Yes	No	No	No	No	Yes	0.427	No	No	0.012	0.298	No	0.757	0.752	2.245	1.803	0.775	No	No	0.055	0.84	3.77	0.471
581	11788398	CC(=C)C1CCC(=CC1)CO	[(4R)-4-(prop-1-en-2-yl)cyclohex-1-en-1-yl]methanol	C10H16O	152.23	176.48	0.86	0.286	1	1	20200	2	2	94	1.492	-2.046	-2.3	Yes	No	No	53	0.225	0.554	0.585	-2.69	No	No	No	No	No	No	No	0.23	No	No	0.011	0.937	No	0.281	0.439	1.854	1.906	0.863	No	No	0.833	0.602	3.4	0.6
582	11800844	CC(C)C(=O)C12C(=O)C(=C3C(C1=O)(CC(C2(C)CCC=C(C)C)CC=C(C)C)CC(O3)C(C)(C)O)CC=C(C)C	Furohyperforin	C35H52O5	552.8	613.74	0.90	0.5	5	1	80700	7	6	98	1.161	-4.451	-2.672	Yes	Yes	Yes	88	-0.313	0	-0.314	-1.549	No	No	No	No	No	No	Yes	0.461	Yes	No	0.017	0.435	No	0.921	0.014	2.002	0.634	0.702	No	No	0.852	0.223	6377	0.686
583	11808409	CC=C(C)C(=O)OC1=C(C=CC(=C1)C)C(C)COC(=O)C	9-acetoxythymol 3-O-tiglate	C17H22O4	290.4	313.37	0.93	0.778	4	0	52600	3	3	96	1.421	-4.283	-2.542	No	Yes	No	92	-0.005	0.098	-0.035	-2.188	Yes	Yes	No	No	No	No	Yes	1.016	No	No	0.079	0.288	Yes	0.034	0.934	2.41	2.01	1.023	No	No	0.572	0.473	2986	0.412
584	11816951	CC1=CC(=O)CC(C1(C=CC(C)O)O)(C)C	(6R,9S)-vomifoliol	C13H20O3	224.3	243.31	0.92	0.25	3	2	57500	1	1	94	1.253	-1.637	-3.631	No	No	No	68	-0.241	0.553	-0.084	-3.273	No	No	No	No	No	No	No	1.355	No	No	0.023	0.886	No	0.163	0.188	1.672	2.555	0.863	No	No	0.348	0.7	4159	0.615
585	11830092	CC1=CCC(CC1=O)C(C)(CO)O	(4s,8r)-8,9-Dihydroxy-p-menth-1(6)-en-2-one	C10H16O3	184.23	194.06	0.95	0.286	3	2	57500	6	0	76	1.2	-0.843	-4.369	No	No	No	47	-0.202	0.661	-0.269	-3.341	No	No	No	No	No	No	No	0.293	No	No	0.005	0.369	No	0.476	0.913	1.728	2.671	1.318	No	No	0.041	0.662	3873	0.7
586	11840103	CC1C2CC(C2(C)C)CC1NC(=O)C3=CC=CC=C3	N-[(4S)-4,6,6-trimethyl-3-bicyclo[3.1.1]heptanyl]benzamide	C17H23NO	257.37	286.16	0.90	0.2	1	1	29100	3	4	93	1.179	-4.241	-2.937	No	No	No	91	0.671	0.09	0.257	-1.703	No	Yes	No	No	No	No	Yes	0.141	Yes	No	0.003	0.032	Yes	0.229	0.078	2.341	1.442	-0.079	No	No	0.401	0.863	3792	0.588
587	11953940	CC(=CCCC(=CCC1(C(=O)C(=C(C(=C(C2=CC=CC=C2)O)C1=O)O)CC=C(C)C)CC=C(C)C)C)C	Kolanone	C33H42O4	502.7	568.37	0.88	0.55	4	2	74600	8	2	91	0.72	-5.33	-2.743	Yes	Yes	Yes	93	-0.102	0	0.409	-1.331	No	No	No	No	Yes	No	Yes	0.863	No	No	0.007	0.271	No	0.704	0.055	2.411	1.949	-0.117	No	No	0.974	0.177	4.29	0.455
588	11968737	C1=COC(C2C1(C(C=C2CO)O)OC3C(C(C(C(O3)CO)O)O)O)OC4C(C(C(C(O4)CO)O)O)O	Melittoside	C21H32O15	524.5	464.13	1.13	0.318	15	10	248000	-	-	0	-0.691	-1.546	-2.735	Yes	No	No	11	-0.263	0.661	-1.843	-5.045	No	No	No	No	No	No	No	1.487	No	No	0.124	0.915	No	0.107	0.013	2.439	3.885	0.677	No	Yes	0.878	0.139	5435	0.81
589	11968867	CC(=O)OCC1=CC(C2C1C(OC=C2C(=O)O)OC3C(C(C(C(O3)CO)O)O)O)O	Asperulosidic acid	C18H24O12	432.4	389.15	1.11	0.389	12	6	192000	-	-	14	-0.41	-2.529	-2.735	Yes	No	No	18	-0.26	0.608	-1.58	-3.902	No	No	No	No	No	No	No	1.307	No	No	0.083	0.962	No	0.09	0.018	2.344	3.641	0.592	No	No	0.164	0.187	4.79	0.667
590	12180420	CC1(C2CC1CC(=C)C2)C	(1R,5S)-6,6-dimethyl-3-methylidenebicyclo[3.1.1]heptane	C10H16	136.23	161.77	0.84	0.0	0	0	0.000	3	3	95	1.379	-4.183	-1.653	No	No	No	50	0.682	0.354	0.811	-1.857	No	No	No	No	No	No	No	0.012	No	No	0.002	0.104	No	0.076	0.179	1.64	2.28	0.303	No	No	0.57	0.449	4568	0.8
591	12304609	CC1C2CC2(CC1O)C(C)C	(+)-Thujan-3-ol	C10H18O	154.25	173.19	0.89	0.143	1	1	20200	2	2	95	1.359	-2.566	-1.939	No	No	No	67	0.277	0.409	0.68	-1.893	No	No	No	No	No	No	No	0.052	No	No	0.025	0.113	No	0.141	0.12	1.857	1.867	0.38	No	No	0.077	0.613	4448	1.0
592	12304612	CC1C2CC2(CC1=O)C(C)C	(+)-alpha-Thujone	C10H16O	152.23	170.56	0.89	0.125	1	0	17100	2	1	98	1.375	-2.995	-1.818	No	No	No	62	0.345	0.396	0.71	-1.939	No	No	No	No	No	No	No	0.135	No	No	0.029	0.169	No	0.341	0.053	1.618	1.934	0.493	No	No	0.125	0.563	4208	0.9
593	12304693	CCC=CCC1=C(C(CC1=O)O)C	(Z,S)-jasmololone	C11H16O2	180.24	199.93	0.90	0.375	2	1	37300	2	0	94	1.592	-2.346	-2.469	No	No	No	44	0.139	0.456	0.323	-2.347	No	No	No	No	No	No	No	0.383	No	No	0.021	0.606	No	0.1	0.686	1.684	2.587	0.578	No	No	0.691	0.492	3.88	0.636
594	12309006	CC=CC(=O)C1=C(C=CCC1(C)C)C	2-Buten-1-one, 1-(2,6,6-trimethyl-1,3-cyclohexadien-1-yl)-, (2Z)-	C13H18O	190.28	223.09	0.85	0.25	1	0	17100	3	3	96	1.229	-3.505	-1.803	No	No	No	95	0.265	0.402	0.604	-2.345	No	No	No	No	No	No	No	0.265	No	No	0.057	0.869	No	0.698	0.955	1.772	1.232	0.593	No	No	0.978	0.61	3343	0.462
595	12313272	CC1CCC(C1C(=O)O)C(C)C=O	(1'R)-Nepetalic acid	C10H16O3	184.23	194.06	0.95	0.429	3	1	54400	1	0	100	1.21	-1.628	-2.713	No	No	No	42	-1.153	0.478	-0.129	-2.895	No	No	No	No	No	No	No	0.266	No	No	0.005	0.019	No	0.135	0.905	1.689	2.725	0.031	No	No	0.112	0.677	4003	0.8
596	12313716	CC(C)(C1CCC(=CC1)C(=O)O)O	(S)-Oleuropeic acid	C10H16O3	184.23	194.06	0.95	0.286	3	2	57500	1	0	94	1.212	-1.318	-2.754	No	No	No	62	-0.527	0.629	0.439	-3.308	No	No	No	No	No	No	No	0.657	No	No	0.005	0.075	No	0.056	0.07	1.657	2.722	1.034	No	No	0.035	0.638	4051	0.7
597	12315274	CC1C2CCC(C2)C1(C)O	Santene hydrate	C9H16O	140.22	155.90	0.90	0.0	1	1	20200	2	1	93	1.484	-2.293	-2.089	No	No	No	57	0.324	0.479	0.654	-2.115	No	No	No	No	No	No	No	0.052	No	No	0.01	0.092	No	0.128	0.133	1.654	1.813	0.569	No	No	0.256	0.544	4839	1.0
598	12443420	COC(=O)C1=COC(C2C1(CC=C2CO)O)OC3C(C(C(C(O3)CO)O)O)O	Methyl 4a-hydroxy-7-(hydroxymethyl)-1-[3,4,5-trihydroxy-6-(hydroxymethyl)oxan-2-yl]oxy-5,7a-dihydro-1H-cyclopenta[c]pyran-4-carboxylate	C17H24O11	404.4	365.70	1.11	0.353	11	6	175000	-	0	32	0.322	-2.427	-2.815	Yes	No	No	22	-0.216	0.709	-1.455	-4.251	No	No	No	No	No	No	No	1.405	No	No	0.353	0.937	No	0.102	0.029	2.449	3.166	1.021	No	No	0.766	0.202	4929	0.706
599	12444927	CC1=CC(=O)CC(C1(C=CC(C)O)O)(C)C	(6S)-vomifoliol	C13H20O3	224.3	243.31	0.92	0.25	3	2	57500	1	1	94	1.253	-1.637	-3.631	No	No	No	68	-0.241	0.553	-0.084	-3.273	No	No	No	No	No	No	No	1.355	No	No	0.023	0.886	No	0.163	0.188	1.672	2.555	0.863	No	No	0.348	0.7	4159	0.615
600	12454423	CC(=CCCC(=CC(=O)O)C)CCCO	10-Hydroxy-3,7-dimethyl-2E,6E-decadienoic acid	C12H20O3	212.28	234.57	0.90	2333	3	2	57500	2	0	92	1.395	-2.614	-2.692	No	No	No	83	-0.911	0.401	-0.031	-2.648	No	No	No	No	No	No	No	1.027	No	No	0.002	0.306	No	0.652	0.953	1.522	2.387	-0.186	No	No	0.024	0.503	2683	0.583
601	12456386	CC1=CC(=C(C=C1)C(C)C)OS(=O)(=O)O	Thymol sulfate	C10H14O4S	230.28	218.72	1.05	0.375	4	1	72000	1	1	93	0.913	-2.612	-2.735	No	No	No	98	-1.609	0.339	0.048	-2.35	No	No	No	No	No	No	No	0.224	No	No	0.004	0.211	Yes	0.203	0.088	2.059	2.419	0.802	No	No	0.31	0.809	2136	0.4
602	12504267	CC1CCC(C=C1)C(C)C	2-Menthene	C10H18	138.25	170.32	0.81	0.167	0	0	0.000	4	4	96	1.413	-3.913	-1.498	No	No	No	96	0.411	0.422	0.758	-2.049	No	No	No	No	No	No	No	0.173	No	No	0.019	0.08	No	0.007	0.047	1.75	2.336	0.752	No	No	0.039	0.488	3762	0.8
603	12504268	CC1CCC(C=C1)C(C)C	trans-p-Menth-2-ene	C10H18	138.25	170.32	0.81	0.167	0	0	0.000	4	4	96	1.413	-3.913	-1.498	No	No	No	96	0.411	0.422	0.758	-2.049	No	No	No	No	No	No	No	0.173	No	No	0.019	0.08	No	0.007	0.047	1.75	2.336	0.752	No	No	0.039	0.488	3762	0.8
604	12634575	CC(=C)C1CC=C(C1)C(=O)C	1-Acetyl-4-isopropenylcyclopentene	C10H14O	150.22	173.84	0.86	0.286	1	0	17100	2	1	97	1.507	-2.482	-2.108	Yes	No	No	57	0.219	0.529	0.605	-2.517	No	No	No	No	No	No	No	0.161	No	No	0.007	0.3	No	0.079	0.07	1.822	2.009	0.735	No	No	0.904	0.552	4256	0.5
605	12818200	CC1=CC=C(C=C1)S(=O)(=O)NC(=O)NC2C3CCC(C2O)(C3(C)C)C	Glibornuride	C18H26N2O4S	366.5	359.33	1.02	0.294	4	3	104000	2	1	78	1.016	-3.95	-3.112	Yes	No	No	94	-0.096	0.286	-0.45	-2.275	No	No	No	No	No	No	No	0.856	No	No	0.004	0.032	Yes	0.236	0.05	1.927	2.094	-0.426	No	No	0.003	0.764	4297	0.611
606	13074022	CC=CCC1=C(C(CC1=O)O)C	(Z,S)-cinerolone	C10H14O2	166.22	182.63	0.91	0.25	2	1	37300	1	0	94	1.593	-1.833	-2.717	No	No	No	32	0.093	0.517	0.364	-2.408	No	No	No	No	No	No	No	0.362	No	No	0.041	0.597	Yes	0.114	0.69	1.699	2.543	0.718	No	No	0.727	0.462	4022	0.6
607	13201351	C(C1(C2C(C(C1(C(C2Cl)Cl)C(Cl)Cl)Cl)Cl)C(Cl)Cl)Cl	2,3,5,6-Tetrachloro-7-(chloromethyl)-1,7-bis(dichloromethyl)bicyclo[2.2.1]heptane	C10H9Cl9	448.2	301.30	1.47	0.375	0	0	0.000	5	3	86	1.214	-7.176	-2.387	No	No	No	10	0.256	0.051	0.76	-1.8	No	No	No	No	Yes	No	Yes	0.986	No	No	0.131	0.147	Yes	0.05	0.036	2.759	-0.58	-0.617	No	No	0.982	0.474	6.29	1.0
608	13344662	CC1CCC(C(C1)O)C(C)(C)O	1beta,3beta,4beta-p-Menthane-3,8-diol	C10H20O2	172.26	190.54	0.90	0.167	2	2	40500	1	1	94	1.587	-1.343	-3.574	No	No	No	54	0.039	0.623	-0.205	-3.059	No	No	No	No	No	No	No	1.158	No	No	0.013	0.104	No	0.075	0.228	1.798	2.521	1.027	No	No	0.031	0.63	3.6	1.0
609	13344664	CC1CCC(C(C1)O)C(C)(C)O	1beta,3alpha,4beta-p-Menthane-3,8-diol	C10H20O2	172.26	190.54	0.90	0.167	2	2	40500	1	1	94	1.587	-1.343	-3.574	No	No	No	54	0.039	0.623	-0.205	-3.059	No	No	No	No	No	No	No	1.158	No	No	0.013	0.104	No	0.075	0.228	1.798	2.521	1.027	No	No	0.031	0.63	3.6	1.0
610	13497961	CC1=CC(=C(C=C1C2=C(C(=O)C(=O)C(=C2)C(C)C)C)C(C)C)O	4'-Hydroxy-5,5'-diisopropyl-2,2'-dimethyl-3,4-biphenylquinone	C20H24O3	312.4	345.28	0.90	0.231	3	1	54400	5	3	94	1.307	-4.625	-2.629	No	Yes	No	10	0.261	0	-0.179	-1.725	No	Yes	No	No	No	No	Yes	1	No	No	0.116	0.047	No	0.039	0.947	2.318	1.908	0.209	No	No	0.606	0.679	2795	0.3
611	13502875	CC1=CC(=O)C2C(C1)C2(C)C	4,7,7-Trimethylbicyclo[4.1.0]hept-3-en-2-one	C10H14O	150.22	167.92	0.89	0.0	1	0	17100	2	1	97	1.217	-2.347	-2.214	No	No	No	76	0.282	0.514	0.652	-2.366	No	No	No	No	No	No	No	0.037	No	No	0.008	0.157	No	0.185	0.74	1.856	1.869	0.723	No	No	0.931	0.517	3761	0.7
612	13619433	CC(=CCO)CCC=C(C)CO	2,6-Dimethyl-2,6-octadiene-1,8-diol, (E,Z)-	C10H18O2	170.25	193.82	0.88	2.5	2	2	40500	1	1	92	1.511	-1.168	-2.191	No	No	No	69	-0.121	0.512	-0.057	-2.223	No	No	No	No	No	No	No	0.464	No	No	0.005	0.757	No	0.638	0.943	1.862	2.768	0.691	No	No	0.034	0.616	2921	0.6
613	13845938	CC(=CCCC(=CCCC1(C=CC2=C(O1)C=CC(=C2)C(=O)O)C)C)C	Piperochromenoic acid	C22H28O3	340.5	379.87	0.90	0.5	3	1	46500	6	5	97	1.331	-3.362	-2.732	No	No	No	94	-0.925	0.044	-0.088	-1.998	No	No	No	No	No	No	No	1.104	No	No	0.001	0.498	No	0.959	0.928	2.253	2.009	0.403	No	No	0.157	0.617	3354	0.409
614	13845940	CC(=CCCC(=CCCC1C(=C)CC2=C(O1)C(=CC(=C2)C(=O)O)O)C)C	Piperochromanoic acid	C22H28O4	356.5	388.66	0.92	0.467	4	2	66800	6	3	97	0.623	-3.323	-2.734	Yes	No	Yes	98	-1.156	0.056	-0.143	-2.097	No	No	No	No	No	No	No	1.027	No	No	0.018	0.557	No	0.928	0.152	2.704	2.091	0.384	No	No	0.895	0.64	3.72	0.409
615	13848072	CC1(CCC2C1C(OC=C2C(=O)OC)OC3C(C(C(C(O3)CO)O)O)O)O	5-chloro-2-(4-(2-(2-hydroxyethoxy)ethyl)piperazin-1-yl)-N-(6-(3-methoxybenzamido)pyridin-3-yl)isonicotinamide	C17H26O10	390.4	359.55	1.09	0.294	10	5	155000	-	0	39	0.36	-2.597	-2.766	Yes	No	No	23	0.123	0.644	-1.325	-3.746	No	No	No	No	No	No	No	1.267	No	No	0.18	0.933	No	0.382	0.022	2.247	3.531	0.998	No	No	0.311	0.34	4653	0.824
616	13878352	CC1(CCC2C1C(OC=C2C(=O)O)OC3C(C(C(C(O3)CO)O)O)O)O	7-Hydroxy-7-methyl-1-[3,4,5-trihydroxy-6-(hydroxymethyl)oxan-2-yl]oxy-4a,5,6,7a-tetrahydro-1H-cyclopenta[c]pyran-4-carboxylic acid	C16H24O10	376.36	342.25	1.10	0.235	10	6	166000	-	-	17	-0.403	-2.326	-2.735	No	No	No	21	-0.122	0.652	-1.289	-3.81	No	No	No	No	No	No	No	1.181	No	No	0.046	0.879	No	0.243	0.021	1.987	3.617	0.596	No	No	0.03	0.32	4693	0.812
617	13892722	CC1(CC(C2C1C(OC=C2C(=O)OC)OC3C(C(C(C(O3)CO)O)O)O)O)O	Shanzhiside methyl ester	C17H26O11	406.4	368.34	1.10	0.294	11	6	175000	-	-	31	0.35	-2.423	-2.739	Yes	No	No	19	0.109	0.659	-1.344	-3.849	No	No	No	No	No	No	No	1.274	No	No	0.083	0.908	No	0.27	0.015	2.228	3.395	1.069	No	No	0.214	0.262	4855	0.824
618	13895495	CC(=CC=O)CCC=C(C)CO	(6E)-8-hydroxygeranial	C10H16O2	168.23	191.19	0.88	1667	2	1	37300	9	0	94	1.526	-1.652	-2.673	No	No	No	57	-0.041	0.498	-0.034	-2.341	No	No	No	No	No	No	No	0.402	No	No	0.268	0.789	No	0.271	0.957	1.844	2.595	0.741	No	No	0.932	0.386	3098	0.5
619	14136859	CC=C1C(C(=COC1OC2C(C(C(C(O2)CO)O)O)O)C(=O)OC)CC(=O)OCCC3=CC=C(C=C3)O	Ligustroside	C25H32O12	524.5	502.31	1.04	0.524	12	5	181000	6	1	52	0.172	-3.033	-2.736	Yes	No	No	63	0.157	0.415	-1.645	-4.202	No	No	No	No	No	No	No	1.428	No	No	0.693	0.954	No	0.168	0.032	2.911	4.783	-0.13	No	Yes	0.643	0.21	4574	0.52
620	14157132	CC(=C)C1CCC(C(C1C2=CNC3=CC=CC=C32)N=C=S)(C)C=C	Hapalindole D	C21H24N2S	336.5	365.51	0.92	0.2	2	1	60200	5	4	92	1.171	-6.156	-2.67	Yes	Yes	No	90	1.142	0	0.263	-1.753	Yes	Yes	Yes	Yes	Yes	Yes	Yes	0.247	Yes	No	0.025	0.111	Yes	0.056	0.338	2.555	1.357	0.238	No	Yes	0.962	0.42	4.46	0.381
621	14216440	CC(=CCCC(=CC(=O)O)C)CCC(=O)O	3,7-Dimethyl-2E,6E-decadien-1,10-dioic acid	C12H18O4	226.27	240.72	0.94	1.75	4	2	74600	1	2	95	0.725	-2.434	-2.735	No	No	No	91	-1.573	0.386	-0.216	-2.701	No	No	No	No	No	No	No	0.996	No	No	0.003	0.19	No	0.744	0.924	1.541	2.419	-0.512	No	No	0.029	0.517	2558	0.5
622	14282765	CC(=CCC1CC23CC(C(OC2=C(C(=O)C(C3=O)(C1(C)C)CC=C(C)C)C(=O)C4=CC(=C(C=C4)O)O)(C)C)CC=C(C)C)C	(+)-Isoxanthochymol	C38H50O6	602.8	657.96	0.92	0.296	6	2	101000	8	5	94	0.878	-3.844	-2.736	Yes	Yes	Yes	99	0.207	0	-0.371	-2.089	No	No	No	No	Yes	No	Yes	-0.051	No	No	0.009	0.297	No	0.953	0.006	2.064	1.878	0.202	No	No	0.93	0.102	6122	0.553
623	14336593	CC1C2CC(C(CC2OC1=O)(C)O)O	Lactinolide	C10H16O4	200.23	196.93	1.02	0.0	4	2	66800	6	0	71	0.489	-1.274	-4.316	No	No	No	15	-0.134	0.737	-0.284	-3.378	No	No	No	No	No	No	No	1.107	No	Yes	0.016	0.035	No	0.443	0.07	1.635	2.577	1.139	No	No	0.025	0.543	4.21	0.9
624	14375763	CC1=C(C=C(C(=O)C1=O)C(C)C)C2=C(C(=O)C(=O)C(=C2)C(C)C)C	5,5-Diisopropyl-2,2'-dimethylbiphenyl-3,3',4,4'-tetrone	C20H22O4	326.4	351.43	0.93	0.133	4	0	68300	4	2	100	1.309	-3.618	-2.88	No	Yes	No	96	-0.268	0.094	-0.126	-1.961	No	No	No	No	No	No	Yes	0.166	Yes	No	0.237	0.094	No	0.051	0.96	1.559	1.627	0.512	No	No	0.511	0.639	3623	0.2
625	14375764	CC1=CC(=C(C=C1C2=C(C(=O)C(=O)C(=C2O)C(C)C)C)C(C)C)O	4,4'-Dihydroxy-5,5'-diisopropyl-2,2'-dimethyl-3,6-biphenyldione	C20H24O4	328.4	354.07	0.93	0.231	4	2	74600	5	3	93	0.735	-4.327	-2.974	Yes	Yes	No	10	-0.178	0	0.134	-1.783	No	Yes	No	No	No	No	Yes	0.831	No	No	0.143	0.049	No	0.045	0.942	2.114	1.938	-0.036	No	No	0.362	0.475	2972	0.3
626	14379178	CC1=CC(C(CC1=O)C(=C)C)O	5-Hydroxy-p-mentha-6,8-dien-2-one	C10H14O2	166.22	182.63	0.91	0.167	2	1	37300	2	2	96	1.516	-1.193	-3.184	No	No	No	94	0.021	0.596	-0.171	-2.729	No	No	No	No	No	No	No	0.312	No	No	0.193	0.276	No	0.031	0.897	1.794	2.405	0.891	No	No	0.8	0.629	2171	0.4
627	14412872	CC(CC1=C(COC1O)C=O)C2=CCC(C2)(C)C	4-[(2R)-2-(4,4-dimethylcyclopenten-1-yl)propyl]-5-hydroxy-2,5-dihydrofuran-3-carbaldehyde	C15H22O3	250.33	269.35	0.93	0.364	3	1	46500	2	2	95	1.313	-2.945	-2.963	No	No	No	68	0.217	0.433	0.495	-2.664	No	No	No	No	No	No	No	1.139	No	No	0.066	0.933	No	0.097	0.856	1.939	1.839	0.395	No	No	0.968	0.616	4676	0.667
628	14506785	CC(=CCC(C(=CCOC1=CC=C(C=C1)CCNC(=O)C2=CC=CC=C2)C)O)C	Acidissiminol	C25H31NO3	393.5	437.48	0.90	0.733	3	2	58600	4	4	89	1.269	-6.085	-2.751	Yes	Yes	Yes	97	0.335	0	0.101	-2.279	No	Yes	Yes	No	Yes	No	Yes	0.508	No	No	0.042	0.128	Yes	0.938	0.502	1.989	1.532	0.575	No	Yes	0.128	0.575	2795	0.32
629	14526717	CC(CC=C(C)C)C(=CCO)C	3,4,7-Trimethyl-2E,6-octadien-1-ol	C11H20O	168.28	202.33	0.83	2.0	1	1	20200	3	2	92	1.497	-3.143	-1.506	No	No	No	91	0.187	0.422	0.608	-2.205	No	No	No	No	No	No	No	0.45	No	No	0.005	0.447	No	0.925	0.585	1.651	2.041	0.658	No	No	0.037	0.64	3.61	0.636
630	14614417	CC(CCC=C(C)C)CC(C)(C)O	2,4,8-Trimethyl-7-nonen-2-OL	C12H24O	184.32	222.26	0.83	5.0	1	1	20200	4	3	92	1.493	-3.699	-1.481	No	No	No	92	0.248	0.388	0.606	-2.313	No	No	No	No	No	No	No	1.372	No	No	0.003	0.143	No	0.382	0.539	1.707	1.277	0.596	No	No	0.009	0.648	3207	0.833
631	14656044	CC=CC(=CC(=CC(=CC)C)C)C	3,5,7-Trimethyl-2E,4E,6E,8E-decatetraene	C13H20	176.3	222.86	0.79	0.75	0	0	0.000	4	3	93	1.415	-5.845	-0.974	No	No	No	93	0.426	0.247	0.753	-1.669	No	No	No	No	No	No	No	0.536	No	No	0.021	0.227	No	0.908	0.958	1.486	1.469	0.301	No	No	0.601	0.558	3425	0.385
632	14656047	CCC=CC(=CC(=CC(=CC)C)C)C	3,5,7-Trimethyl-2E,4E,6E,8E-undecatetraene	C14H22	190.32	240.15	0.79	1.0	0	0	0.000	5	3	93	1.414	-6.405	-1.038	No	No	No	95	0.476	0.193	0.772	-1.614	No	No	No	No	No	No	No	0.561	No	No	0.01	0.206	No	0.835	0.959	1.464	1.431	0.192	No	No	0.611	0.558	3341	0.429
633	14704876	CC1(CC(C2(C1C(OC=C2)OC3C(C(C(C(O3)COC4C(C(C(C(O4)CO)O)O)O)O)O)O)O)O)O	Stachyoside A	C21H34O15	526.5	466.76	1.13	0.273	15	10	248000	-	-	0	-0.505	-1.778	-2.735	Yes	No	No	14	-0.139	0.586	-1.519	-4.239	No	No	No	No	No	No	No	1.361	No	No	0.102	0.352	No	0.117	0.006	2.505	3.298	0.564	No	Yes	0.066	0.155	5349	0.905
634	14824981	CCC(=CC(=CC(=CC)C)C)C=CC	7-Ethyl-3,5-dimethyl-2E,4E,6E,8E-decatetraene	C14H22	190.32	240.15	0.79	1.0	0	0	0.000	4	4	93	1.412	-6.468	-1.085	No	No	No	95	0.484	0.179	0.779	-1.614	No	No	No	No	No	No	No	0.585	No	No	0.015	0.437	No	0.875	0.97	1.532	1.407	0.152	No	No	0.901	0.558	3629	0.429
635	14828890	CC1CCC2C1CCC(C2(C=C(C)C)O)C	(-)-Tamariscol	C15H26O	222.37	257.04	0.86	0.091	1	1	20200	4	4	94	1.504	-4.501	-1.872	No	No	No	94	0.485	0.247	0.611	-2.162	No	Yes	No	No	No	No	No	1.122	No	No	0.006	0.049	No	0.486	0.356	1.649	1.251	0.029	No	No	0.557	0.669	4426	0.867
636	14830724	CC(=CC(=O)CC(C)(CCC(=O)C1=COC=C1)O)C	4-Hydroxydehydromyoporone	C15H20O4	264.32	281.42	0.94	0.875	4	1	67500	1	1	95	1.055	-3.569	-2.858	No	No	No	80	0.168	0.443	-0.139	-2.931	No	Yes	No	No	No	No	No	1.312	No	No	0.014	0.942	No	0.341	0.317	2.02	2.119	0.321	No	No	0.971	0.607	3505	0.467
637	14844669	CC1=CCC(C(C1)O)C(=C)C	p-Mentha-1(6),8-dien-3-ol	C10H16O	152.23	176.48	0.86	0.143	1	1	20200	3	2	95	1.4	-1.775	-2.081	No	No	No	62	0.167	0.537	0.564	-2.578	No	No	No	No	No	No	No	0.299	No	No	0.014	0.925	No	0.502	0.166	1.908	1.928	0.936	No	No	0.155	0.571	3816	0.6
638	14865331	CC(=CCCC(=CCCl)CCl)C=O	(2Z,6E)-3-chloromethyl-1-chloroocta-2,6-dien-8-al	C10H14Cl2O	221.12	212.82	1.03	2.0	1	0	17100	3	1	94	1.523	-4.326	-2.465	No	No	No	91	0.17	0.321	0.671	-1.88	No	No	No	No	No	No	No	0.401	No	No	0.899	0.911	No	0.141	0.956	2.483	1.145	0.306	No	No	0.985	0.291	3686	0.5
639	14865658	CC(CCC1=CC=CC=C1)C=C(C)C(C(C)C=C(C)C=CC=CC=CC=C(C)C(=O)NC(C)CO)O	Phenalamide A3	C32H45NO3	491.7	564.47	0.87	1154	3	3	69600	5	4	91	0.846	-6.529	-2.767	Yes	Yes	Yes	99	0.005	0	-0.556	-2.472	No	No	No	No	No	No	Yes	1.665	No	No	0.887	0.036	Yes	0.928	0.964	2.241	2.304	-0.252	No	Yes	0.663	0.163	4389	0.406
640	15139937	CC(C)C1CCC(CC1O)CO	(+)-7-Hydroxymenthol	C10H20O2	172.26	190.54	0.90	0.333	2	2	40500	1	1	94	1.59	-1.529	-3.259	No	No	No	46	0.046	0.572	-0.144	-2.595	No	No	No	No	No	No	No	0.249	No	No	0.015	0.079	No	0.144	0.342	1.426	2.707	1.025	No	No	0.103	0.661	3483	1.0
641	15276226	CC(=CCCC(C)(C=C)O)C=O	(6E)-8-oxolinalool	C10H16O2	168.23	191.19	0.88	1667	2	1	37300	1	1	94	1.597	-1.642	-2.783	No	No	No	59	-0.035	0.53	-0.013	-2.486	No	No	No	No	No	No	No	0.416	No	Yes	0.026	0.111	No	0.169	0.921	1.871	2.631	0.755	No	No	0.942	0.386	3831	0.5
642	15459567	CC1CCC2C13C(CC(C3=CC4(C2C(CC4)(C)CC(C(=O)C(C)(C)O)O)C)C)O	Mangicol C	C25H40O4	404.6	436.62	0.93	0.211	4	3	77800	2	2	96	0.933	-4.668	-3.479	No	Yes	Yes	76	-0.253	0.103	-0.468	-2.347	No	No	No	No	No	No	Yes	0.473	No	No	0.021	0.041	No	0.272	0.018	2.251	1.791	-1.06	No	No	0.836	0.622	5815	0.88
643	15459568	CC1CCC23C1=CC4(CCC(C4C2CCC3C)(C)CC(C(=O)C(C)(CO)O)O)C	Magnicol E	C25H40O4	404.6	436.62	0.93	0.263	4	3	77800	3	2	98	0.931	-4.457	-2.948	No	Yes	Yes	91	-0.765	0.136	-0.554	-2.502	No	No	No	No	No	No	Yes	0.554	No	No	0.026	0.051	No	0.268	0.018	2.25	1.875	-0.821	No	Yes	0.515	0.608	5888	0.88
644	15459569	CC1CCC23C1=CC4(CCC(C4C2CCC3C)(C)CC(C(=O)C(C)(C)O)O)C	Mangicol F	C25H40O3	388.6	427.83	0.91	0.211	3	2	57500	3	3	96	1.138	-5.196	-3.075	No	Yes	Yes	92	-0.328	0.035	0.069	-2.025	No	No	No	No	No	No	Yes	0.443	No	No	0.021	0.056	No	0.276	0.015	2.4	1.997	-1.151	No	No	0.574	0.673	5771	0.88
645	15558301	CC1CCC(CC1=O)(C(C)CC(=O)O)C(=O)C(C)C	Acoric acid	C15H24O4	268.35	286.69	0.94	0.556	4	1	71400	1	0	97	1.222	-2.128	-2.727	No	No	No	87	-0.645	0.385	-0.118	-2.858	No	No	No	No	No	No	No	1.28	No	No	0.021	0.033	No	0.487	0.039	2.155	1.87	0.865	No	No	0.05	0.832	4.12	0.8
646	15560389	CC1CCC(C1C(=O)O)C(C)C(=O)O	(1R,2R,3S,1'R)-Nepetalinic acid	C10H16O4	200.23	202.85	0.99	0.429	4	2	74600	1	4	100	0.572	-1.958	-2.735	No	No	No	76	-1.381	0.496	-0.078	-2.987	No	No	No	No	No	No	No	0.223	No	No	0.001	0.021	No	0.184	0.057	1.582	2.912	0.184	No	No	0.107	0.723	3713	0.8
647	15658905	CCCCCCCCCCCCCCCC(=O)OCC1=CC(=C(C(=C1C=O)O)CC=C(C)CC(=O)C=C(C)C)OC	Hericenone C	C35H54O6	570.8	637.01	0.90	2182	6	1	89900	9	4	88	0.337	-5.974	-2.731	Yes	Yes	Yes	97	-0.138	0	-0.925	-2.682	No	No	No	No	Yes	No	Yes	1.373	No	No	0.159	0.287	No	0.07	0.963	2.025	1.416	0.028	No	No	0.794	0.046	3144	0.629
648	15658906	CCCCCCCCCCCCCCCCCC(=O)OCC1=CC(=C(C(=C1C=O)O)CC=C(C)CC(=O)C=C(C)C)OC	Hericenone D	C37H58O6	598.9	671.60	0.89	2364	6	1	89900	1	4	88	0.259	-5.401	-2.734	Yes	Yes	Yes	97	-0.267	0	-0.968	-2.659	No	No	No	No	No	No	Yes	1.402	No	No	0.156	0.193	No	0.057	0.968	2.009	1.293	-0.003	No	No	0.81	0.04	3173	0.649
649	15747849	CC1C2C(C(C1OC(=O)C=CC3=CC=CC=C3)O)C(=COC2OC4C(C(C(C(O4)CO)O)O)O)C(=O)OC	methyl (1S,4aS,5S,6R,7R,7aR)-5-hydroxy-7-methyl-6-[(E)-3-phenylprop-2-enoyl]oxy-1-[(2S,3R,4S,5S,6R)-3,4,5-trihydroxy-6-(hydroxymethyl)oxan-2-yl]oxy-1,4a,5,6,7,7a-hexahydrocyclopenta[c]pyran-4-carboxylate	C26H32O12	536.5	511.05	1.05	0.36	12	5	181000	3	1	46	0.317	-3.063	-2.736	Yes	No	No	50	0.275	0.376	-1.487	-4.198	No	No	No	No	No	No	No	0.985	No	No	0.222	0.46	No	0.219	0.038	2.569	3.747	-0.369	No	Yes	0.748	0.214	4826	0.538
650	15895321	CC(=CCC(C(C)(C=C)O)O)C	(3R,4S)-3,7-Dimethyl-1,6-octadiene-3,4-diol	C10H18O2	170.25	193.82	0.88	2.0	2	2	40500	2	1	93	1.582	-1.406	-3.17	No	No	No	75	-0.044	0.594	0.247	-2.757	No	No	No	No	No	No	No	0.488	No	No	0.007	0.11	No	0.24	0.173	1.422	2.73	1.07	No	No	0.109	0.63	4011	0.6
651	15895322	CCCCCCCCC=CCCCCCCCC(=O)OC(CC=C(C)C)C(C)(C=C)O	4-<(3R,4S)-3-hydroxy-3,7-dimethylocta-1,6-dienyl> (Z)-9-octadecenoate	C28H50O3	434.7	508.67	0.85	5.25	3	1	46500	8	4	88	1.148	-7.169	-2.79	No	Yes	Yes	98	0.005	0	-0.6	-1.844	No	No	No	No	No	No	Yes	1.974	No	No	0.006	0.1	No	0.099	0.966	1.679	3.034	-0.032	No	No	0.107	0.119	3654	0.75
652	16004722	CC1=CC=CC=C1COC2CC3(CCC2(O3)C)C(C)C	Rel-cinmethylin	C18H26O2	274.4	303.89	0.90	0.286	2	0	18500	4	3	95	1.775	-4.293	-2.213	No	No	No	96	0.628	0.141	0.379	-2.232	No	Yes	No	No	No	No	Yes	1.214	Yes	No	0.554	0.393	No	0.292	0.246	1.807	1.901	0.19	No	No	0.028	0.817	4349	0.667
653	16084713	CC(CC(C)(CCC=C(C)C)O)C(C)(C1CO1)O	Viridenepoxydiol	C15H28O3	256.38	283.17	0.91	1.75	3	2	53000	3	2	92	1.38	-2.752	-3.969	No	No	No	79	0.114	0.415	0.016	-2.963	No	No	No	No	No	No	No	1.329	No	Yes	0.044	0.126	No	0.331	0.353	1.908	2.128	0.414	No	No	0.01	0.544	4463	0.867
654	16129452	CC(=CC=O)C=CC=C(C)C=O	2,6-Dimethylocta-2,4,6-trienedial	C10H12O2	164.2	185.91	0.88	0.8	2	0	34100	1	0	97	1.548	-1.897	-2.628	No	No	No	71	-0.073	0.48	0.025	-2.115	No	No	No	No	No	No	No	0.361	No	No	0.877	0.651	No	0.299	0.964	1.835	2.507	0.66	No	No	0.958	0.361	3383	0.2
655	16732976	CC1C(=O)NC(C(=O)N1)CC2=CC=C(C=C2)OCC=C(C)CCC=C(C)C	Gliocladride	C22H30N2O3	370.5	401.86	0.92	0.5	3	2	67400	5	4	94	1.056	-4.52	-3.228	Yes	Yes	Yes	94	0.16	0.01	-0.381	-2.473	No	Yes	Yes	No	Yes	No	Yes	1.518	No	No	0.203	0.222	No	0.964	0.135	2.428	1.233	-0.172	No	No	0.103	0.69	3335	0.455
656	17264329	CCC(C)C1=CC=C(C=C1)C(C)NC(=S)NCC2=CC=C(C=C2)F	1-[1-(4-Butan-2-ylphenyl)ethyl]-3-[(4-fluorophenyl)methyl]thiourea	C20H25FN2S	344.5	365.48	0.94	0.615	2	2	56200	5	4	89	1.169	-5.476	-2.657	Yes	Yes	No	98	0.54	0	0.755	-1.418	Yes	Yes	Yes	No	Yes	Yes	Yes	-0.347	Yes	No	0.074	0.099	Yes	0.32	0.046	2.617	0.667	0.649	No	Yes	0.407	0.716	2664	0.35
657	20179591	CCC(C1=CC=C(C=C1)C(C)C)NC(=S)NCC2=CC=C(C=C2)F	1-[(4-Fluorophenyl)methyl]-3-[1-(4-propan-2-ylphenyl)propyl]thiourea	C20H25FN2S	344.5	365.48	0.94	0.615	2	2	56200	4	4	86	1.003	-5.439	-2.732	Yes	Yes	Yes	97	0.676	0	0.829	-1.403	Yes	Yes	Yes	Yes	No	Yes	Yes	-0.289	Yes	No	0.036	0.106	Yes	0.354	0.044	2.421	0.66	0.969	No	Yes	0.389	0.716	2426	0.35
658	20268659	CC1C=CC2(O1)C=C(CCC2C(C)C)C	1-Oxaspiro[4.5]deca-3,6-diene, 2,7-dimethyl-10-(1-methylethyl)-	C14H22O	206.32	237.11	0.87	0.091	1	0	9200	4	3	96	1.028	-3.723	-2.035	No	No	No	94	0.377	0.364	0.682	-2.423	No	No	No	No	No	No	No	1.224	No	No	0.046	0.787	No	0.356	0.058	1.831	1.146	0.344	No	No	0.607	0.594	5006	0.714
659	20472052	CC1=CC(=C(C=C1)C(C)C(=O)C)O	3-(2-Hydroxy-4-methylphenyl)butan-2-one	C11H14O2	178.23	197.29	0.90	0.286	2	1	37300	2	2	91	1.724	-2.191	-2.083	No	No	No	92	0.174	0.307	0.495	-2.102	Yes	No	No	No	No	No	No	0.319	No	No	0.027	0.127	Yes	0.418	0.579	1.983	2.226	1.023	No	No	0.286	0.755	2648	0.364
660	20764337	CCCCCCC(C)(C)C1=CC(=C(C(=C1)OC)C2C=C(C3CC2C3(C)C)CO)OC	((1R,2R,5R)-2-(2,6-Dimethoxy-4-(2-methyloctan-2-yl)phenyl)-7,7-dimethyl-4-bicyclo(3.1.1)hept-3-enyl) methanol	C27H42O3	414.6	465.70	0.89	0.714	3	1	38700	7	5	92	1.146	-6.715	-2.782	No	Yes	Yes	98	1.007	0	-0.363	-2.204	No	Yes	No	No	No	No	Yes	0.807	No	No	0.007	0.025	No	0.089	0.091	2.312	2.014	0.39	No	Yes	0.67	0.345	4543	0.704
661	21125413	CC(=CCC1CC23CC(C(OC2=C(C(=O)C(C3=O)(C1(C)C)CC=C(C)C)C(=O)C4=CC(=C(C=C4)O)O)(C)C)CC=C(C)C)C	(1R,3R,9S,11R)-7-(3,4-Dihydroxybenzoyl)-4,4,10,10-tetramethyl-3,9,11-tris(3-methylbut-2-enyl)-5-oxatricyclo[7.3.1.01,6]tridec-6-ene-8,13-dione	C38H50O6	602.8	657.96	0.92	0.296	6	2	101000	8	5	94	0.878	-3.844	-2.736	Yes	Yes	Yes	99	0.207	0	-0.371	-2.089	No	No	No	No	Yes	No	Yes	-0.051	No	No	0.009	0.297	No	0.953	0.006	2.064	1.878	0.202	No	No	0.93	0.102	6122	0.553
662	21575212	CC(=O)OCC1C(C(C(C(O1)OC23CC4C2(C5OC3(CC4(O5)O)C)COC(=O)C6=CC=CC=C6)O)O)O	6'-O-Acetylpaeoniflorin	C25H30O12	522.5	481.92	1.08	0.333	12	4	170000	6	1	85	0.689	-3.073	-2.735	Yes	Yes	No	22	0.667	0.34	-1.216	-4.408	No	No	No	No	No	No	Yes	0.588	No	No	0.792	0.86	No	0.033	0.05	2.944	2.766	-1.145	No	No	0.268	0.33	6192	0.68
663	21593214	CC(CO)C1CCC(C(C1)O)(C)O	(1S,2S,4R,8R)-p-Menthane-1,2,9-triol	C10H20O3	188.26	199.33	0.94	0.333	3	3	60700	4	-	67	1.176	-0.991	-4.08	No	No	No	23	-0.106	0.701	-0.269	-3.021	No	No	No	No	No	No	No	1.259	No	No	0.016	0.032	No	0.117	0.129	1.468	2.665	1.175	No	No	0.021	0.592	4091	1.0
664	21602024	CC(=O)OCC1=CC(C2C1C(OC=C2C(=O)OC)OC3C(C(C(C(O3)CO)O)O)O)O	Daphylloside	C19H26O12	446.4	406.45	1.10	0.444	12	5	181000	-	0	37	0.346	-2.737	-2.744	Yes	No	No	18	-0.072	0.595	-1.617	-3.838	No	No	No	No	No	No	No	1.394	No	No	0.27	0.959	No	0.095	0.019	2.329	3.57	0.686	No	No	0.83	0.211	4764	0.684
665	21603446	CC(C)C(=O)C12C(=O)C3(C(=O)C(C1(O3)O)(CC(C2(C)CCC=C(C)C)CC=C(C)C)CC=C(C)C)CC=C(C)C	8-Hydroxyhyperforin 8,1-hemiacetal	C35H52O5	552.8	613.74	0.90	0.579	5	1	80700	9	6	98	1.367	-3.242	-2.733	Yes	Yes	Yes	82	-0.325	0	0.223	-1.324	No	No	No	No	No	No	Yes	0.534	No	No	0.526	0.868	No	0.979	0.013	2.988	0.148	0.511	No	No	0.92	0.21	6171	0.686
666	21631105	CC12CC3(C4CC1(C4(C(O2)O3)COC(=O)C5=CC=C(C=C5)O)OC6C(C(C(C(O6)CO)O)O)O)O	Oxypaeoniflora	C23H28O12	496.5	449.96	1.10	0.269	12	6	185000	-	0	62	0.606	-2.581	-2.735	Yes	No	No	24	0.377	0.451	-1.439	-4.01	No	No	No	No	No	No	No	0.52	No	No	0.703	0.842	No	0.052	0.12	3.016	3.982	-0.906	No	No	0.418	0.247	6241	0.696
667	21631107	CC12CC3(C4CC1(C4(C(O2)O3)COC(=O)C5=CC=C(C=C5)O)OC6C(C(C(C(O6)COC(=O)C7=CC=CC=C7)O)O)O)O	Benzoyloxypaeoniflorin	C30H32O13	600.6	560.72	1.07	0.303	13	5	191000	1	2	75	0.712	-3.057	-2.735	Yes	Yes	No	86	0.983	0.118	-1.483	-4.489	No	No	No	No	No	No	Yes	0.182	No	No	0.524	0.652	No	0.026	0.15	2.785	3.447	-0.285	No	No	0.066	0.259	6164	0.533
668	21633105	CC1(CCC2C1C(OC=C2C(=O)O)OC3C(C(C(C(O3)CO)O)O)O)O	Mussaenosidic acid	C16H24O10	376.36	342.25	1.10	0.235	10	6	166000	-	-	17	-0.403	-2.326	-2.735	No	No	No	21	-0.122	0.652	-1.289	-3.81	No	No	No	No	No	No	No	1.181	No	No	0.046	0.879	No	0.243	0.021	1.987	3.617	0.596	No	No	0.03	0.32	4693	0.812
669	21673411	CCCCCCCC(CC=CCCC(=O)N(C)CC(=CCl)C1=CCC(C(C1=O)C)O)OC	Malyngamide L	C26H42ClNO4	468.1	497.88	0.94	1.6	4	1	66800	4	3	89	0.575	-5.87	-2.773	Yes	Yes	Yes	92	-0.194	0.036	-0.286	-2.76	No	No	No	No	No	No	Yes	0.737	No	No	0.49	0.706	Yes	0.225	0.966	2.147	0.382	-0.221	No	No	0.542	0.194	4536	0.692
670	21676627	CC(=C)C1CCC(C(C1C2=CNC3=CC=CC=C32)[N+]#[C-])(C)C=C	12-epi-Hapalindole C isonitrile	C21H24N2	304.4	347.01	0.88	0.158	1	1	20200	4	4	89	1.492	-3.414	-2.73	Yes	Yes	No	93	1.15	0.364	0.392	-1.526	Yes	No	No	Yes	No	No	Yes	0.83	Yes	Yes	0.05	0.142	Yes	0.196	0.064	2.797	1.555	0.28	No	Yes	0.977	0.553	4409	0.381
671	21678144	CC1CCC(C(C1)P(=O)(C2=CC=CC=C2)C3=CC=CC=C3)C(C)C	[[(1S,2S,5R)-5-methyl-2-propan-2-ylcyclohexyl]-phenylphosphoryl]benzene	C22H29OP	340.4	376.20	0.90	0.211	1	0	17100	4	3	100	0.735	-4.835	-2.717	No	No	Yes	93	-0.009	0.055	0.93	-1.419	Yes	Yes	No	No	No	No	Yes	-0.033	No	No	0.009	0.448	Yes	0.172	0.764	2.999	0.91	0.42	No	No	0.046	0.675	3536	0.455
672	21681248	CC(=CCCC1(C(CC2(C(=O)C(=C(C3=CC(=C(C=C3)O)O)O)C(=O)C1(C2=O)CC=C(C)C)CC=C(C)C)CC=C(C)C)C)C	(1S,3E,5R,6S,7R)-3-[(3,4-Dihydroxyphenyl)-hydroxymethylidene]-6-methyl-1,5,7-tris(3-methylbut-2-enyl)-6-(4-methylpent-3-enyl)bicyclo[3.3.1]nonane-2,4,9-trione	C38H50O6	602.8	663.88	0.91	0.458	6	3	112000	8	5	87	0.067	-3.297	-2.735	Yes	Yes	Yes	91	-0.136	0	-1.352	-1.821	No	No	No	No	Yes	No	Yes	0.207	No	No	0.019	0.317	No	0.611	0.006	2.536	2.45	0.184	No	No	0.887	0.114	5728	0.526
673	22044534	CC1CCC(C(C1)OC(=O)N2CCCC2=O)C(C)C	(5-Methyl-2-propan-2-ylcyclohexyl) 2-oxopyrrolidine-1-carboxylate	C15H25NO3	267.36	282.98	0.94	0.308	3	0	46600	3	3	93	1.395	-3.444	-3.4	No	No	No	89	0.115	0.403	0.344	-2.707	No	No	No	No	No	No	No	1.126	No	No	0.031	0.17	No	0.442	0.7	2.508	1.578	0.446	No	No	0.035	0.772	3462	0.867
674	22214620	CC1CCC(C(C1)O)C(C)(C)O	1alpha,3beta,4beta-p-Menthane-3,8-diol	C10H20O2	172.26	190.54	0.90	0.167	2	2	40500	1	1	94	1.587	-1.343	-3.574	No	No	No	54	0.039	0.623	-0.205	-3.059	No	No	No	No	No	No	No	1.158	No	No	0.013	0.104	No	0.075	0.228	1.798	2.521	1.027	No	No	0.031	0.63	3.6	1.0
675	22236735	CCC(=CCC=C(C)C)C	3E,7-Dimethyl-1,3,6-octatriene	C10H18	138.25	176.24	0.78	1.5	0	0	0.000	5	4	94	1.4	-4.64	-1.022	No	No	No	93	0.347	0.375	0.747	-1.838	No	No	No	No	No	No	No	0.436	No	No	0.063	0.798	No	0.946	0.887	1.652	2.492	0.576	No	No	0.131	0.522	2933	0.6
676	22315759	CC(=CCCC(=CCNCCNC1C2CC3CC(C2)CC1C3)C)C	N-[(2z)-3,7-Dimethylocta-2,6-Dien-1-Yl]-N'-[(1r,3s,5r,7r)-Tricyclo[3.3.1.1~3,7~]dec-2-Yl]ethane-1,2-Diamine	C22H38N2	330.5	380.12	0.87	0.643	2	2	24100	5	4	88	1.114	-4.291	-2.763	Yes	Yes	No	68	1.001	0.259	0.882	-0.717	No	No	No	No	No	Yes	Yes	1.212	Yes	No	0.001	0.017	Yes	0.962	0.377	2.73	0.982	-0.867	No	Yes	0.915	0.474	4.09	0.818
677	23341028	CC(C)C1CCC(CC1=O)(C)S	cis-and trans-L-Mercapto-p-menthan-3-one	C10H18OS	186.32	197.62	0.94	0.143	2	1	18100	2	1	93	1.521	-2.902	-2.183	No	No	No	94	0.205	0.477	0.601	-2.331	No	No	No	No	No	No	No	0.155	No	No	0.008	0.741	No	0.774	0.112	1.942	1.317	0.682	No	No	0.045	0.623	4331	0.9
678	23425033	CC1CCC(C(C12CCC(=C2)C)N=C=S)C(C)C	Axisothiocyanate 3	C16H25NS	263.4	289.78	0.91	0.154	2	0	44400	5	4	95	1.427	-5.942	-1.744	No	No	No	87	0.597	0.195	0.67	-2.318	No	Yes	No	No	No	No	No	0.03	Yes	No	0.006	0.441	No	0.056	0.285	2.076	1.013	0.193	No	No	0.967	0.393	5.28	0.812
679	23425086	CC(=CCCC(=CCCC1=COC=C1)C)CCCC2=COC=C2	Anhydrofurospongin-1	C21H28O2	312.4	356.42	0.88	0.833	2	0	26300	7	5	93	1.672	-6.652	-2.57	No	Yes	No	95	0.791	0	0.495	-1.92	Yes	No	No	No	No	No	Yes	1.636	No	No	0.007	0.763	Yes	0.541	0.046	2.364	0.727	0.483	No	Yes	0.814	0.468	2955	0.429
680	23428296	CC1=CC(=C(C(=C1CCC(C)C=CC2=C(C=CC(=C2)O)O)C)CO)OC	Panicein F1	C22H28O4	356.5	388.66	0.92	0.538	4	3	69900	4	3	87	0.745	-3.746	-2.737	Yes	Yes	Yes	98	0.357	0.071	-0.846	-2.271	No	Yes	Yes	No	Yes	No	Yes	0.293	No	No	0.176	0.188	No	0.541	0.94	2.39	1.392	0.341	No	Yes	0.578	0.639	3303	0.364
681	23623868	CC1(C2CCC1(C(C2)OC=O)C)C	Isobornyl formate	C11H18O2	182.26	196.64	0.93	0.222	2	0	26300	3	3	95	1.612	-2.642	-2.303	No	No	No	58	0.242	0.464	0.584	-2.378	No	No	No	No	No	No	No	1.093	No	No	0.007	0.58	No	0.158	0.812	1.67	2.023	0.391	No	No	0.688	0.613	4591	0.909
682	23724796	CC12CCC(C1(C)C=O)CC2=O	pi-Oxocamphor	C10H14O2	166.22	176.71	0.94	0.1	2	0	34100	6	0	97	1.604	-2.004	-2.566	No	No	No	62	0.163	0.511	0.424	-2.29	No	No	No	No	No	No	No	0.194	No	No	0.221	0.065	No	0.137	0.469	1.596	2.396	0.502	No	No	0.918	0.554	4974	0.8
683	23757074	CC(=C)C1CCC(C(C1)OC(=O)C2=CC=CC=C2)(C)O	[(1S,2S,5R)-2-hydroxy-2-methyl-5-prop-1-en-2-ylcyclohexyl] benzoate	C17H22O3	274.35	298.66	0.92	0.286	3	1	46500	3	3	93	1.368	-3.836	-2.967	No	No	No	88	0.201	0.221	0.4	-2.47	Yes	Yes	No	No	No	No	No	1.248	No	No	0.008	0.139	No	0.072	0.082	2.048	1.989	0.609	No	No	0.204	0.679	3328	0.471
684	23874507	CC1(CC(C2C1C(OC=C2C(=O)OC)OC3C(C(C(C(O3)CO)O)O)O)OC(=O)CCC4=CC=C(C=C4)O)O	methyl (4aS,5R,7S,7aS)-7-hydroxy-5-[3-(4-hydroxyphenyl)propanoyloxy]-7-methyl-1-[(2S,3R,4S,5S,6R)-3,4,5-trihydroxy-6-(hydroxymethyl)oxan-2-yl]oxy-4a,5,6,7a-tetrahydro-1H-cyclopenta[c]pyran-4-carboxylate	C26H34O13	554.5	522.48	1.06	0.417	13	6	202000	-	0	40	0.213	-2.736	-2.735	Yes	No	No	38	0.591	0.474	-1.838	-4.362	No	No	No	No	No	No	No	0.93	No	No	0.083	0.92	No	0.332	0.016	2.915	4.278	-0.232	No	Yes	0.027	0.211	4803	0.615
685	23928109	CC1(CC(C2(C1C(OC=C2)OC3C(C(C(C(O3)CO)O)O)O)O)OC(=O)C=CC4=CC=C(C=C4)OC)O	[4a,7-dihydroxy-7-methyl-1-[3,4,5-trihydroxy-6-(hydroxymethyl)oxan-2-yl]oxy-1,5,6,7a-tetrahydrocyclopenta[c]pyran-5-yl] (E)-3-(4-methoxyphenyl)prop-2-enoate	C25H32O12	524.5	496.39	1.06	0.333	12	6	185000	-	0	28	0.351	-2.87	-2.736	Yes	Yes	No	43	-0.093	0.433	-1.586	-4.289	No	No	No	No	No	No	No	1.01	No	No	0.19	0.74	No	0.192	0.107	3.129	4.834	0.037	No	No	0.298	0.185	4878	0.56
686	23955871	CC1CCC2C1C(OC=C2C(=O)O)OC3C(C(C(C(O3)CO)O)O)O	7-methyl-1-[(2S,3R,4S,5S,6R)-3,4,5-trihydroxy-6-(hydroxymethyl)oxan-2-yl]oxy-1,4a,5,6,7,7a-hexahydrocyclopenta[c]pyran-4-carboxylic acid	C16H24O9	360.36	333.46	1.08	0.235	9	5	146000	-	-	28	-0.421	-2.409	-2.735	No	No	No	21	-0.528	0.616	-1.11	-3.715	No	No	No	No	No	No	No	1.196	No	No	0.051	0.922	No	0.324	0.029	1.919	3.31	0.214	No	No	0.202	0.417	4597	0.812
687	24121278	CC=C1C(C(=COC1OC2C(C(C(C(O2)CO)O)O)O)C(=O)OC)CC(=O)O	Pallidol 3, 3''-diglucoside	C17H24O11	404.4	371.62	1.09	0.467	11	5	172000	-	-	20	-0.474	-2.517	-2.735	Yes	No	No	27	-0.401	0.606	-1.431	-3.76	No	No	No	No	No	No	No	1.482	No	No	0.849	0.954	No	0.239	0.043	2.35	3.647	1.088	No	No	0.915	0.251	4621	0.647
688	24740398	CCC(C)CC(C)C=C(C)C=CC(=O)O	(2E,4E)-4,6,8-trimethyldeca-2,4-dienoic acid	C13H22O2	210.31	243.08	0.87	2.0	2	1	37300	3	2	94	1.62	-3.599	-2.692	No	No	No	90	-0.591	0.306	0.169	-2.197	No	No	No	No	No	No	No	1.036	No	No	0.002	0.48	No	0.609	0.94	1.681	2.619	0.501	No	No	0.343	0.677	3483	0.615
689	24740399	CCC(C)CC(C)C=C(C)C(=O)O	(E)-2,4,6-trimethyloct-2-enoic acid	C11H20O2	184.27	211.12	0.87	2.5	2	1	37300	3	2	94	1.604	-2.876	-2.698	No	No	No	92	-0.627	0.428	0.234	-2.356	No	No	No	No	No	No	No	0.992	No	No	0.003	0.25	No	0.568	0.161	1.764	2.523	0.886	No	No	0.375	0.667	3559	0.727
690	24755581	CCC(C)(CCCC(C)C=O)OC	6-Methoxy-2,6-dimethyloctanal	C11H22O2	186.29	213.76	0.87	7.0	2	0	26300	2	1	96	1.615	-2.967	-1.957	No	No	No	48	0.118	0.45	0.619	-2.45	No	No	No	No	No	No	No	1.573	No	No	0.009	0.027	No	0.024	0.962	1.837	2.333	0.625	No	No	0.036	0.571	3797	0.909
691	24770806	CC1C(=O)C(=CC1(C)C=CC=CC=CC=CC=C(C)C2C(=CC(C(O2)C)(C)O)C)C	Prugosene C1	C27H36O3	408.6	463.71	0.88	0.353	3	1	46500	4	4	95	1.3	-6.22	-3.074	No	Yes	Yes	94	0.083	0	0.069	-2.292	No	No	No	No	No	No	Yes	1.208	No	No	0.546	0.13	No	0.415	0.97	1.77	1.865	-0.492	No	No	0.471	0.445	5491	0.444
692	24770807	CC1C(=O)C(=CC1(C)C=CC=CC=CC=CC=C(C)C2C(=CC(C(O2)C)(C)O)C)CO	Prugosene C2	C27H36O4	424.6	472.50	0.90	0.412	4	2	66800	3	2	94	0.788	-5.437	-3.433	No	Yes	Yes	90	-0.151	0.011	-0.031	-2.138	No	No	No	No	No	No	Yes	1.278	No	No	0.793	0.134	No	0.356	0.97	1.848	1.718	-0.558	No	No	0.512	0.456	5538	0.444
693	24779625	CC1(C(CCC1(C)CCCCC(C)(C)O)C=CC=C2CC(CC(C2)O)O)C	C-9,11,21-Trisnor-17-methyl-1alpha,25-dihydroxyvitamin D3	C24H42O3	378.6	427.65	0.89	0.538	3	3	60700	4	3	91	1.119	-5.454	-3.24	Yes	Yes	Yes	94	-0.149	0.024	-0.179	-2.215	No	No	No	No	No	No	Yes	0.997	No	No	0.015	0.429	Yes	0.507	0.945	2.376	2.185	-0.82	No	No	0.895	0.537	4594	0.833
694	24792589	CCCCC(CNC(CNC)C(C)CC)NCCC12CCC(C1)CC2	(2R)-N2-[2-(4-bicyclo[2.2.1]heptanyl)ethyl]-N1-[(2R,3R)-3-methyl-1-(methylamino)pentan-2-yl]hexane-1,2-diamine	C22H45N3	351.6	404.95	0.87	1.75	3	3	36100	3	4	89	1.066	-4.155	-2.742	Yes	Yes	No	64	1.408	0.376	-0.086	-1.186	No	No	No	Yes	No	Yes	Yes	1.411	Yes	No	0.006	0.079	Yes	0.584	0.836	2.915	0.708	-0.426	No	No	0.874	0.436	4751	1.0
695	24868421	CC12CC(C3CC1(C3(C(=O)O2)COC(=O)C4=CC=CC=C4)OC5C(C(C(C(O5)CO)O)O)O)O	Albiflorin	C23H28O11	480.5	447.09	1.07	0.28	11	5	172000	-	0	50	0.573	-2.919	-2.737	Yes	No	No	26	-0.138	0.387	-1.372	-3.853	No	No	No	No	No	No	No	0.765	No	No	0.11	0.047	No	0.116	0.02	3.053	4.195	-0.395	No	No	0.02	0.3	5.83	0.652
696	24883459	CC(=C)C1CCC(C(=O)C1)(C)O	(1R,4S)-1-hydroxylimonen-2-one	C10H16O2	168.23	185.27	0.91	0.125	2	1	37300	1	1	94	1.601	-1.522	-3.204	No	No	No	52	0.074	0.624	0.392	-2.876	No	No	No	No	No	No	No	0.198	No	No	0.187	0.476	No	0.206	0.083	1.75	2.391	0.938	No	No	0.69	0.605	3828	0.7
697	25020810	CC(C1=CC=C(C=C1)C(C(C)(C)F)O)C(=O)OC	(2R/S)-2-[4-(2-Fluoro-1-hydroxy-2-methylpropyl)-phenyl]-propionic acid methyl ester	C14H19FO3	254.3	264.04	0.96	0.714	4	1	46500	2	2	92	1.323	-2.556	-2.612	No	No	No	45	-0.057	0.319	0.464	-2.497	No	No	No	No	No	No	No	0.18	No	No	0.006	0.034	No	0.384	0.08	2.102	1.69	0.759	No	No	0.157	0.84	3111	0.5
698	25195113	CC(=CC1CCCC2(C1C3=CC(=O)C4C(C3O2)O4)OC)C=C(C=CC(=O)O)OC	(2E,4Z,6E)-4-Methoxy-7-[(2R,3S,7S,9R,10R,12R)-7-methoxy-13-oxo-8,11-dioxatetracyclo[7.5.0.02,7.010,12]tetradec-1(14)-en-3-yl]-6-methylhepta-2,4,6-trienoic acid	C22H26O7	402.4	400.56	1.00	0.273	7	1	94600	2	1	55	0.916	-3.361	-2.734	No	No	No	68	-0.354	0.313	-0.774	-3.012	No	No	No	No	No	No	Yes	1.246	No	No	0.03	0.093	No	0.92	0.957	2.457	1.061	-0.336	No	No	0.632	0.316	5415	0.545
699	25195114	CC(=CC1CCCC2(C1C3=CC(=O)C4C(C3O2)O4)O)C=C(C=CC(=O)O)OC	(2E,4Z,6E)-4-Methoxy-6-methyl-7-(4abeta-hydroxy-8-oxo-1,2,3,4,4a,5aalpha,6,7,8,9balpha-decahydro-6beta,7beta-epoxydibenzofuran-1alpha-yl)-2,4,6-heptatrienoic acid	C21H24O7	388.4	383.26	1.01	0.227	7	2	106000	1	1	48	0.898	-3.077	-2.735	Yes	No	No	65	-0.421	0.398	-0.301	-3.067	No	No	No	No	No	No	Yes	1.191	No	No	0.032	0.12	No	0.91	0.953	2.491	1.002	-0.423	No	No	0.64	0.322	5428	0.524
700	25201359	CC1=C(C(CC(C1)O)(C)C)C=O	Hydroxy-beta-cyclocitral	C10H16O2	168.23	185.27	0.91	0.143	2	1	37300	1	1	94	1.598	-1.361	-3.012	No	No	No	46	0.024	0.592	0.388	-2.696	No	No	No	No	No	No	No	0.147	No	No	0.669	0.149	No	0.045	0.173	2.027	2.415	0.849	No	No	0.951	0.605	3565	0.7
701	25201520	CC(=C)C1CCC(OC(=O)C1)(C)O	(4S)-7-Hydroxy-4-isopropenyl-7-methyloxepan-2-one	C10H16O3	184.23	194.06	0.95	0.111	3	1	46500	1	1	94	1.254	-1.481	-3.6	No	No	No	39	0.015	0.622	0.607	-2.929	No	No	No	No	No	No	No	0.377	No	No	0.012	0.489	No	0.207	0.208	1.991	2.474	0.994	No	No	0.04	0.497	4023	0.7
702	25201860	CC1CCC(COC1=O)C(=C)C	(3R,6S)-6-isopropenyl-3-methyloxepan-2-one	C10H16O2	168.23	185.27	0.91	0.111	2	0	26300	2	1	97	1.439	-1.898	-2.425	No	No	No	41	0.068	0.556	0.473	-2.55	No	No	No	No	No	No	No	0.302	No	No	0.066	0.631	No	0.186	0.387	1.89	1.958	0.844	No	No	0.696	0.443	3532	0.7
703	25203184	CC(=C)C1CCC(OC(=O)C1)(C)O	(4R,7R)-7-hydroxy-4-isopropenyl-7-methyloxepan-2-one	C10H16O3	184.23	194.06	0.95	0.111	3	1	46500	1	1	94	1.254	-1.481	-3.6	No	No	No	39	0.015	0.622	0.607	-2.929	No	No	No	No	No	No	No	0.377	No	No	0.012	0.489	No	0.207	0.208	1.991	2.474	0.994	No	No	0.04	0.497	4023	0.7
704	25203533	CC1CCC2C1C(OC=C2C(=O)O)O	7-Deoxyloganetic acid	C10H14O4	198.22	194.29	1.02	0.091	4	2	66800	9	0	63	0.431	-1.65	-2.727	No	No	No	51	-1.017	0.532	-0.244	-3.345	No	No	No	No	No	No	No	0.519	No	No	0.012	0.947	No	0.622	0.132	1.619	2.789	0.115	No	No	0.823	0.658	4263	0.7
705	25208279	CC=CC1C(=CC2CC(C(CC2C1(C)C=C(C)C=CC(=O)O)O)C)C	Pannomycin	C22H32O3	344.5	385.14	0.89	0.267	3	2	57500	4	4	96	1.174	-4.488	-2.723	No	No	No	92	-0.704	0.054	0.168	-1.975	No	No	No	No	No	No	No	1.34	No	No	0.006	0.033	Yes	0.516	0.089	1.917	2.309	0.112	No	No	0.758	0.439	5.05	0.591
706	25229139	CC1=C2CCC(C23CC4(CCC(C4C3CC1=O)(C)C)C)C(=O)OC	Methyl phomopsenonate	C21H30O3	330.5	356.01	0.93	0.1	3	0	43400	4	4	97	1.411	-5.195	-3.092	No	Yes	No	65	0.141	0.031	-0.128	-1.92	No	No	No	No	No	No	Yes	0.435	No	No	0.01	0.364	No	0.189	0.018	1.963	1.879	-0.724	No	No	0.949	0.535	5373	0.81
707	25319874	CC(=C)C1CCC(=CC1)C=NO	(NE)-N-[[(4S)-4-prop-1-en-2-ylcyclohexen-1-yl]methylidene]hydroxylamine	C10H15NO	165.23	184.84	0.89	0.25	2	1	32600	2	1	93	1.483	-2.373	-2.407	Yes	No	No	63	0.163	0.523	0.231	-2.752	No	No	No	No	No	No	No	0.211	No	No	0.029	0.929	No	0.674	0.911	2.23	2.042	0.819	No	No	0.946	0.29	3903	0.5
708	26495249	CC(C)C1CCC(=CC1C=C(CO)C(=O)O)CO	Gliocladic acid	C14H22O4	254.32	269.40	0.94	0.625	4	3	77800	4	0	95	0.824	-1.89	-2.735	No	No	No	65	-0.867	0.488	-0.657	-3.029	No	No	No	No	No	No	No	0.604	No	No	0.006	0.289	No	0.826	0.92	1.538	3.063	0.995	No	No	0.582	0.696	4292	0.643
709	38027434	CC1=CC(C(CC1CC(=O)NCCN(C)C)C(C)C)CNC(=O)NC2=CC=CC=C2	N-[2-(dimethylamino)ethyl]-2-[(1s,4s,5s)-5-isopropyl-2-methyl-4-{[(phenylcarbamoyl)amino]methyl}-2-cyclohexen-1-yl]acetamide	C24H38N4O2	414.6	452.30	0.92	0.857	3	3	73500	3	3	89	0.933	-4.559	-2.753	Yes	Yes	Yes	85	0.763	0.099	-0.514	-2.523	No	No	No	Yes	Yes	No	Yes	0.164	No	No	0.031	0.07	Yes	0.401	0.186	2.829	1.571	-0.637	No	Yes	0.671	0.539	3477	0.583
710	38027937	CC1=CC(C(CC1CC(=O)N2CCN(CC2)C)C(C)C)CNC(=O)NC3=CC(=CC=C3)OC	1-({(1s,4s,6s)-6-Isopropyl-3-methyl-4-[2-(4-methyl-1-piperazinyl)-2-oxoethyl]-2-cyclohexen-1-yl}methyl)-3-(3-methoxyphenyl)urea	C26H40N4O3	456.6	487.12	0.94	0.5	4	2	73900	3	3	89	0.996	-4.814	-2.78	Yes	Yes	Yes	92	0.637	0.081	-0.592	-2.376	No	No	No	Yes	Yes	No	Yes	0.078	No	No	0.007	0.049	Yes	0.578	0.188	2.974	1.251	-0.914	No	Yes	0.874	0.612	3536	0.615
711	38029159	CC1=CC(C(CC1CC(=O)N(C)CC2=CN=CC=C2)C(C)C)CNC(=O)NC(C)C	2-[(1s,4s,5s)-5-Isopropyl-4-{[(isopropylcarbamoyl)amino]methyl}-2-methyl-2-cyclohexen-1-yl]-n-methyl-n-(3-pyridinylmethyl)acetamide	C24H38N4O2	414.6	452.30	0.92	0.786	3	2	74300	2	3	91	0.968	-4.906	-3.455	Yes	Yes	Yes	88	-0.044	0	-0.763	-2.444	No	No	No	No	Yes	No	Yes	0.903	No	No	0.007	0.04	Yes	0.638	0.073	2.533	1.993	-0.107	No	Yes	0.016	0.632	3701	0.625
712	38029777	CCOC(=O)CC1CC(C(C=C1C)CNC(=O)C2=CC=NC=C2)C(C)C	Ethyl {(1s,4s,5s)-4-[(isonicotinoylamino)methyl]-5-isopropyl-2-methyl-2-cyclohexen-1-yl}acetate	C21H30N2O3	358.5	387.21	0.93	0.643	4	1	68300	3	3	95	1.214	-4.289	-3.511	No	Yes	No	90	-0.003	0.127	-0.343	-2.801	No	Yes	No	No	No	No	Yes	0.515	No	No	0.012	0.127	Yes	0.696	0.085	2.463	1.899	0.436	No	No	0.103	0.597	3521	0.571
713	40469923	CC1=CC(C(CC1)C(=C)C)C2=C(C=C(C=C2OC)C)OC	2Dgr9Z5BT3	C19H26O2	286.4	324.47	0.88	0.308	2	0	18500	5	4	95	1.803	-5.518	-2.02	No	No	No	96	0.616	0.04	0.402	-2.092	No	Yes	No	No	No	No	Yes	0.351	No	No	0.168	0.077	Yes	0.416	0.029	1.906	2.177	0.396	No	No	0.089	0.723	3315	0.474
714	42626427	CC(C)C12CC1C(=C)C(C2)O	(-)-cis-Sabinol	C10H16O	152.23	170.56	0.89	0.125	1	1	20200	1	1	93	1.483	-2.6	-1.97	No	No	No	37	0.35	0.444	0.685	-2.04	No	No	No	No	No	No	No	0.075	No	No	0.021	0.784	No	0.142	0.06	1.565	1.817	0.429	No	No	0.442	0.569	4761	0.8
715	42626428	CC(C)C12CC1C(=C)C(C2)O	(3R)-4-methylidene-1-(propan-2-yl)bicyclo[3.1.0]hexan-3-ol	C10H16O	152.23	170.56	0.89	0.125	1	1	20200	1	1	93	1.483	-2.6	-1.97	No	No	No	37	0.35	0.444	0.685	-2.04	No	No	No	No	No	No	No	0.075	No	No	0.021	0.784	No	0.142	0.06	1.565	1.817	0.429	No	No	0.442	0.569	4761	0.8
716	44241584	CCC(C)C=CC(C)C1CCC(C1(C)CCOC(=O)C)C2=CC(C3CC(CCC3(C2=O)C)O)O	11-acetoxy-3beta,6alpha-dihydroxy-24-methyl-27-nor-9,11-seco-5alpha-cholesta-7,22E-dien-9-one.	C29H46O5	474.7	517.88	0.92	0.45	5	2	83800	4	4	95	0.955	-5.797	-3.514	Yes	Yes	Yes	96	-0.09	0	-0.312	-2.272	No	No	No	No	No	No	Yes	0.856	No	No	0.016	0.079	No	0.089	0.02	2.074	1.67	-0.378	No	No	0.081	0.369	5017	0.828
717	44256500	CC(=CCCC(C)(C=C)O)CCC(=O)O	8-Hydroxy-4,8-dimethyl-4E,9-decadienoic acid	C12H20O3	212.28	234.57	0.90	2333	3	2	57500	2	1	93	1.361	-2.415	-2.693	No	No	No	87	-0.907	0.431	-0.023	-2.944	No	No	No	No	No	No	No	1.642	No	No	0.004	0.47	No	0.139	0.397	1.644	2.38	0.108	No	No	0.032	0.637	3295	0.583
718	44256569	CC(=CCCC(C)(C=C)O)CCC=O	8E-Hydroxy-4,8-dimethyl-4,9-decadienal	C12H20O2	196.29	225.78	0.87	2333	2	1	37300	2	1	93	1.501	-2.767	-2.027	No	No	No	58	0.05	0.399	0.041	-2.232	No	No	No	No	No	No	No	1.708	No	No	0.038	0.392	No	0.086	0.962	1.76	2.346	0.573	No	No	0.813	0.502	3619	0.583
719	44517140	CC1C(=O)NC(=CC2=CC=C(C=C2)OCC=C(C)CCC=C(C)C)C(=O)N1O	Gliocladride A	C22H28N2O4	384.5	408.02	0.94	0.533	4	2	78900	4	3	93	1.11	-5.08	-3.18	Yes	Yes	Yes	10	0.076	0.029	-0.093	-2.336	No	Yes	No	No	No	No	Yes	1.451	No	No	0.02	0.835	Yes	0.924	0.039	2.087	2.143	0.25	No	No	0.434	0.527	2943	0.364
720	44517141	CC1C(=O)NC(=CC2=CC=C(C=C2)OCC=C(C)CCC=C(C)C)C(=O)N1O	Gliocladride B	C22H28N2O4	384.5	408.02	0.94	0.533	4	2	78900	4	3	93	1.11	-5.08	-3.18	Yes	Yes	Yes	10	0.076	0.029	-0.093	-2.336	No	Yes	No	No	No	No	Yes	1.451	No	No	0.02	0.835	Yes	0.924	0.039	2.087	2.143	0.25	No	No	0.434	0.527	2943	0.364
721	44575209	CC1CC(C2C(CC(C2(C1C(=O)OC)O)(C)CO)(C)C)OC(=O)C	Methyl botryolate	C18H30O6	342.4	350.24	0.98	0.417	6	2	93100	2	1	87	0.264	-3.176	-3.721	No	No	No	27	-0.173	0.47	-0.427	-3.032	No	No	No	No	No	No	No	0.957	No	No	0.02	0.025	No	0.346	0.022	2.217	1.967	0.401	No	No	0.215	0.756	4602	0.889
722	44593352	CC(=CCC1CC2(C(=O)C(=C(C3=CC=CC=C3)O)C(=O)C(C2=O)(C1(C)C)CC=C(C)C)CC=C(C)C)C	Clusianone	C33H42O4	502.7	562.45	0.89	0.348	4	1	71400	7	4	97	0.888	-4.739	-2.736	Yes	Yes	Yes	96	0.114	0	0.303	-1.194	No	Yes	No	No	Yes	No	Yes	0.517	No	No	0.026	0.346	No	0.374	0.009	2.222	1.914	0.435	No	No	0.963	0.213	5244	0.515
723	44607923	CC(C)CC=CCCC1=CC=C(C=C1)C(C)C	(E)-1-Isopropyl-4-(6-methylhept-3-enyl)benzene	C17H26	230.4	283.49	0.81	0.857	0	0	0.000	6	5	92	1.544	-6.827	-2.25	No	No	No	97	1.133	0	0.787	-0.778	Yes	Yes	No	No	No	No	Yes	1.511	No	No	0.011	0.367	No	0.016	0.627	1.948	1.365	0.706	No	No	0.012	0.578	2108	0.529
724	44715773	CCC(C)CC(=O)OC1C(C(C=C(C1=O)CO)OC(=O)C)C(C)C	[5-Acetyloxy-3-(hydroxymethyl)-2-oxo-6-propan-2-ylcyclohex-3-en-1-yl] 3-methylpentanoate	C18H28O6	340.4	353.52	0.96	1.0	6	1	89900	2	1	97	1.448	-2.927	-2.973	No	No	No	57	-0.212	0.359	-0.561	-2.889	No	No	No	No	No	No	No	1.465	No	Yes	0.121	0.5	No	0.564	0.36	2.32	1.374	0.605	No	No	0.14	0.713	4.23	0.722
725	45027863	CC1(C(CC2(C1C(OC=C2C(=O)OC)OC3C(C(C(C(O3)CO)O)O)O)O)OC(=O)C=CC4=CC=C(C=C4)O)O	methyl (4aR,6S,7R,7aS)-4a,7-dihydroxy-6-[(E)-3-(4-hydroxyphenyl)prop-2-enoyl]oxy-7-methyl-1-[(2S,3R,4S,5S,6R)-3,4,5-trihydroxy-6-(hydroxymethyl)oxan-2-yl]oxy-1,5,6,7a-tetrahydrocyclopenta[c]pyran-4-carboxylate	C26H32O14	568.5	528.63	1.08	0.36	14	7	222000	-	0	28	-0.758	-2.618	-2.735	Yes	No	No	37	0.589	0.484	-1.953	-4.519	No	No	No	No	No	No	No	0.933	No	No	0.179	0.562	No	0.171	0.033	2.996	4.979	0.034	No	No	0.339	0.14	5018	0.538
726	45266816	CC(C)C1CCC2(CC1)CO2	6-Isopropyl-1-oxaspiro[2.5]octane	C10H18O	154.25	173.19	0.89	0.111	1	0	12500	3	3	96	1.504	-2.815	-3.063	Yes	No	No	89	0.348	0.496	0.655	-2.382	No	No	No	No	No	No	No	1.077	No	No	0.02	0.349	No	0.282	0.215	1.684	2.031	0.551	No	No	0.264	0.529	3226	1.0
727	45359533	CC1CC(C2C(=C1)C=CC(C2(C)C(=O)CCO)(C)O)OC(=O)C(C)C(C(=CC=CC(=CC=CC(=O)O)C)C)O	Calbistrin C	C31H42O8	542.7	574.21	0.94	0.667	8	4	141000	2	1	50	-0.263	-3.984	-2.735	Yes	No	Yes	80	-1.151	0.182	-1.117	-3.135	No	No	No	No	No	No	Yes	1.136	No	No	0.094	0.437	No	0.972	0.959	2.655	2.035	-0.409	No	No	0.847	0.175	5.43	0.516
728	45359639	CCC(C)CC(=O)OC1C(C(C=C(C1=O)CO)O)C(C)C	[5-Hydroxy-3-(hydroxymethyl)-2-oxo-6-propan-2-ylcyclohex-3-en-1-yl] 3-methylpentanoate	C16H26O5	298.37	312.78	0.95	0.778	5	2	83800	1	0	96	0.321	-2.279	-3.504	Yes	No	No	41	-0.287	0.419	-0.07	-3.258	No	No	No	No	No	No	No	1.461	No	Yes	0.008	0.154	No	0.593	0.116	2.208	2.382	1.05	No	No	0.023	0.756	4194	0.812
729	45359640	CC(C)CC(=O)OC1C(C(C=C(C1=O)CO)OC(=O)C)C(C)C	[5-Acetyloxy-3-(hydroxymethyl)-2-oxo-6-propan-2-ylcyclohex-3-en-1-yl] 3-methylbutanoate	C17H26O6	326.4	336.23	0.97	0.889	6	1	89900	2	0	97	0.529	-2.812	-3.089	No	No	No	54	-0.273	0.365	-0.538	-2.879	No	No	No	No	No	No	No	1.351	No	Yes	0.006	0.604	No	0.204	0.564	2.229	1.346	0.624	No	No	0.036	0.749	4244	0.706
730	45360085	CC(C)CC(=O)OC1C(C(C=C(C1=O)CO)O)C(C)C	[5-Hydroxy-3-(hydroxymethyl)-2-oxo-6-propan-2-ylcyclohex-3-en-1-yl] 3-methylbutanoate	C15H24O5	284.35	295.48	0.96	0.667	5	2	83800	1	0	52	0.267	-2.177	-3.55	Yes	No	No	42	-0.345	0.426	-0.056	-3.247	No	No	No	No	No	No	No	1.347	No	Yes	0.009	0.124	No	0.649	0.127	2.092	2.469	1.079	No	No	0.019	0.771	3995	0.8
731	45783006	CC1C(C(C(C(O1)OC23C=COC(C2C(=CC3=O)C)OC4C(C(C(C(O4)CO)O)O)O)O)O)O	CID 45783006	C21H30O13	490.5	443.91	1.10	0.217	13	7	205000	-	-	22	-0.435	-2.503	-2.736	Yes	No	No	23	0.014	0.656	-1.486	-3.982	No	No	No	No	No	No	No	1.254	No	No	0.794	0.959	No	0.113	0.033	2.63	3.521	0.674	No	No	0.937	0.187	5447	0.762
732	46174001	CC1=CC(C2C(C1=O)C2(C)C)O	(+/-)-Asarinol A	C10H14O2	166.22	176.71	0.94	0.0	2	1	37300	1	-	89	1.507	-1.396	-3.257	No	No	No	42	0.139	0.593	-0.139	-2.63	No	No	No	No	No	No	No	0.128	No	No	0.013	0.127	No	0.366	0.131	1.699	2.423	0.776	No	No	0.823	0.545	4027	0.8
733	46174002	CC1(C2C1C(=O)C(C3C2O3)(C)O)C	(+/-)-Asarinol B	C10H14O3	182.22	179.58	1.01	0.0	3	1	49800	1	1	89	1.16	-1.534	-3.521	No	No	No	43	0.198	0.677	-0.178	-2.951	No	No	No	No	No	No	No	0.063	No	Yes	0.017	0.198	No	0.215	0.048	2.168	2.507	0.723	No	No	0.905	0.55	4817	0.9
734	46174050	CC(=CCCC1=CC(OC1)C2=C(C=CC(=C2)O)O)C	Dihydroshikonofuran	C16H20O3	260<NL>	281.37	0.93	0.333	3	2	49700	3	2	90	1.326	-3.148	-2.991	Yes	Yes	No	96	0.502	0.291	0.276	-2.114	Yes	Yes	Yes	No	No	No	No	0.236	No	No	0.086	0.32	No	0.792	0.815	2.3	2.165	-0.195	No	No	0.93	0.638	3614	0.375
735	46898054	CC1C2CC3C2(COC1(C3)O)CCC=C(C)C(=O)N	Brasilamide B	C15H23NO3	265.35	274.42	0.97	0.308	3	2	72600	1	1	95	0.268	-2.954	-4.149	No	No	No	55	0.174	0.316	0.069	-2.699	No	No	No	No	No	No	Yes	1.038	Yes	Yes	0.006	0.285	No	0.511	0.27	2.194	2.737	-0.279	No	No	0.019	0.758	6127	0.8
736	50899852	CC(=CCC1CC2(C(=O)C(=C(C3=CC(=C(C=C3)O)O)O)C(=O)C(C2=O)(C1(C)C)CC=C(C)C)CC=C(C)C(CC=C(C)C)O)C	(1R,3E,5S,7R)-3-[(3,4-dihydroxyphenyl)-hydroxymethylidene]-1-[(2E,4S)-4-hydroxy-3,7-dimethylocta-2,6-dienyl]-6,6-dimethyl-5,7-bis(3-methylbut-2-enyl)bicyclo[3.3.1]nonane-2,4,9-trione	C38H50O7	618.8	672.67	0.92	0.458	7	4	132000	7	3	78	0.016	-3.294	-2.735	Yes	Yes	Yes	96	0.226	0.037	-1.442	-2.016	No	No	No	No	Yes	No	Yes	0.19	No	No	0.026	0.39	No	0.446	0.004	2.655	2.676	-0.005	No	No	0.91	0.102	5826	0.526
737	50899853	CC(=CCCC1(C(CC2(C(=O)C(=C(C3=CC(=CC=C3)O)O)C(=O)C1(C2=O)CC=C(C)C)CC=C(C)C)CC=C(C)C)C)C	(1R,3E,5S,6S,7S)-3-[hydroxy-(3-hydroxyphenyl)methylidene]-6-methyl-1,5,7-tris(3-methylbut-2-enyl)-6-(4-methylpent-3-enyl)bicyclo[3.3.1]nonane-2,4,9-trione	C38H50O5	586.8	655.09	0.90	0.458	5	2	91700	8	5	98	0.459	-3.766	-2.736	Yes	Yes	Yes	91	-0.292	0	0.24	-1.215	No	No	No	No	Yes	No	Yes	0.363	No	No	0.013	0.298	No	0.666	0.008	2.357	1.533	0.285	No	No	0.946	0.159	5676	0.526
738	50900108	CC1C(OC(C2=C(C=C(C(=C12)C)O)O)C3=C(C=C(C(=C3O)C)C(C)C(C)O)O)C	Penidicitrinin B	C23H30O6	402.5	417.62	0.96	0.176	6	5	110000	3	2	83	-0.108	-3.499	-2.735	Yes	Yes	Yes	99	0.337	0.044	-1.239	-3.009	No	Yes	Yes	No	Yes	No	Yes	0.146	No	No	0.076	0.032	No	0.186	0.901	2.442	2.074	0.253	No	Yes	0.479	0.526	4612	0.478
739	50900329	CCCCCCCCCC(=O)OC12CC(C3(C4C=C(C(=O)C4(C(C5(C(C3C1C2(C)C)O5)CO)O)O)C)O)C	rel-6alpha,7alpha-Epoxy-5beta-hydroxy-12-deoxyphorbol-13-decanoate	C30H46O8	534.7	547.07	0.98	0.5	8	4	137000	4	3	75	0.278	-4.754	-2.817	Yes	Yes	Yes	92	-0.714	0.185	-1.087	-3.402	No	No	No	No	No	No	Yes	0.596	No	No	0.08	0.054	No	0.704	0.28	3.417	2.645	-0.805	No	No	0.974	0.191	5263	0.867
740	50925549	CCCCCCCCC=CCCCCCCCC(=O)OCC1=CC(=C(C(=C1C=O)O)CC=C(C)CC(=O)C=C(C)C)OC	Hericenone I	C37H56O6	596.8	668.97	0.89	2083	6	1	89900	9	5	88	0.287	-5.53	-2.733	Yes	Yes	Yes	98	-0.284	0	-0.933	-2.64	No	No	No	No	No	No	Yes	1.418	No	No	0.147	0.588	No	0.044	0.974	2.024	1.362	-0.024	No	No	0.762	0.042	3309	0.595
741	50925563	CCCCCCCCCCCCCCCC(=O)OCC1=CC(=C(C(=C1C=O)O)CC=C(C)CCC=C(C)C)OC	Hericene A	C35H56O5	556.8	630.86	0.88	2.4	5	1	72800	1	5	87	0.225	-6.105	-2.733	Yes	Yes	Yes	98	0.04	0	-0.685	-2.439	No	No	No	No	No	No	Yes	1.444	No	No	0.08	0.079	No	0.283	0.952	2.002	0.739	-0.098	No	Yes	0.818	0.063	2997	0.657
742	50925583	CCCC1C=CC2CC(=CCC2C1(C)C=C(C)C=CC=CC=CC(=O)O)C	Decalpenic acid	C25H34O2	366.5	422.97	0.87	0.438	2	1	37300	6	5	96	1.195	-5.638	-2.72	No	No	Yes	97	-0.408	0	-0.03	-2.052	Yes	No	No	No	No	No	Yes	1.54	No	No	0.275	0.113	Yes	0.613	0.963	1.815	2.668	-0.224	No	No	0.738	0.311	4832	0.48
743	51348735	CC(C)C(=O)C12C(=O)C(C(=O)C(C1=O)(CC(C2(C)CCC=C(C)C)CC=C(C)C)CC=C(C)C)CC=C(C)C	(1R,5R,6R,7S)-6-methyl-1,3,7-tris(3-methylbut-2-enyl)-5-(2-methyl-1-oxopropyl)-6-(4-methylpent-3-enyl)bicyclo[3.3.1]nonane-2,4,9-trione	C35H52O4	536.8	610.87	0.88	0.611	4	0	68300	8	6	100	1.292	-3.443	-2.731	No	Yes	Yes	88	-0.47	0	-0.309	-1.254	No	No	No	No	No	No	Yes	0.691	No	No	0.04	0.558	No	0.853	0.005	1.605	1.893	1.002	No	No	0.962	0.196	5804	0.657
744	51354252	CCCCCCCC(CC=CCCC(=O)NCC(=CCl)C1C(=O)C(CC(C1(C)O)O)O)OC	Malyngamide 2	C25H42ClNO6	488.1	500.80	0.97	1.7	6	4	116000	3	3	59	0.613	-4.406	-2.76	Yes	Yes	No	94	-0.809	0.239	-1.325	-3.496	No	No	No	No	No	No	Yes	0.647	No	No	0.194	0.104	Yes	0.207	0.296	1.96	2.345	0.398	No	Yes	0.266	0.133	4552	0.8
745	53262794	CC(=CCO)CCC=C(C)C(=O)OCC=C(C)CCC=C(C)C(=O)O	(2E,6E)-8-{[(2E,6E)-8-hydroxy-2,6-dimethylocta-2,6-dienoyl]oxy}-2,6-dimethylocta-2,6-dienoic acid	C20H30O5	350.4	382.61	0.92	2.0	5	2	83800	4	2	92	0.941	-3.526	-2.725	Yes	No	No	83	-0.982	0.224	-0.473	-2.684	No	No	No	No	No	No	No	1.952	No	No	0.002	0.091	No	0.126	0.657	2.354	1.298	-0.737	No	No	0.124	0.439	4306	0.5
746	53297344	CC1CCC(C1C=O)C(=CO)C=O	(1S,2R,3S)-2-Formyl-alpha-(hydroxymethylene)-3-methylcyclopentaneacetaldehyde	C10H14O3	182.22	191.42	0.95	0.5	3	1	54400	3	0	94	1.239	-1.436	-2.982	No	No	No	64	-0.051	0.508	-0.182	-2.894	No	No	No	No	No	No	No	0.25	No	Yes	0.369	0.012	No	0.03	0.984	1.897	2.711	0.693	No	No	0.715	0.478	4725	0.7
747	53297421	CC(=C)C1CCC(OC(=O)C1)(C)O	(4R)-7-Hydroxy-4-isopropenyl-7-methyloxepan-2-one	C10H16O3	184.23	194.06	0.95	0.111	3	1	46500	1	1	94	1.254	-1.481	-3.6	No	No	No	39	0.015	0.622	0.607	-2.929	No	No	No	No	No	No	No	0.377	No	No	0.012	0.489	No	0.207	0.208	1.991	2.474	0.994	No	No	0.04	0.497	4023	0.7
748	53355888	CC(=CCOC(=O)C)CCC=C(C)C(=O)OCC=C(C)CCC=C(C)C(=O)O	(2E,6E)-8-{[(2E,6E)-8-acetoxy-2,6-dimethylocta-2,6-dienoyl]oxy}-2,6-dimethylocta-2,6-dienoic acid	C22H32O6	392.5	423.35	0.93	2.0	6	1	89900	4	3	94	0.77	-3.972	-2.727	No	No	Yes	81	-0.95	0.172	-0.788	-2.754	No	No	No	No	No	No	Yes	1.934	No	No	0.003	0.201	No	0.129	0.626	2.059	0.131	-0.321	No	No	0.138	0.395	4231	0.5
749	53481535	CC1=C(C2=C(CCC(O2)(C)CCC=C(C)CCC=C(C)C(=O)O)C(=C1O)C)C	9'-Carboxy-alpha-tocotrienol	C24H34O4	386.5	425.89	0.91	0.5	4	2	66800	6	3	91	0.619	-4.833	-2.716	No	No	Yes	99	-0.298	0.05	-0.273	-1.848	No	No	No	No	No	No	Yes	1.029	No	No	0.004	0.311	No	0.169	0.153	2.657	1.377	0.35	No	No	0.018	0.582	3991	0.542
750	53481537	CC1=C(C=C2CCC(OC2=C1C)(C)CCC=C(C)CCC=C(C)C(=O)O)O	9'-Carboxy-gamma-tocotrienol	C23H32O4	372.5	408.59	0.91	0.5	4	2	66800	5	3	92	0.694	-5.012	-2.73	Yes	No	Yes	99	-0.709	0	0.198	-1.98	No	No	No	No	No	No	Yes	1.01	No	No	0.004	0.203	Yes	0.217	0.221	2.485	1.836	0.599	No	No	0.023	0.621	4016	0.522
751	54671994	CC(CC(C)C=C(C)C(=O)OC)CC(C)(C(C)O)O	methyl (E)-8,9-dihydroxy-2,4,6,8-tetramethyldec-2-enoate	C15H28O4	272.38	297.88	0.91	4.0	4	2	66800	2	2	93	0.964	-2.132	-3.094	No	No	No	77	-0.382	0.454	0.063	-3.323	No	No	No	No	No	No	No	1.632	No	No	0.005	0.094	No	0.643	0.891	1.704	1.959	0.8	No	No	0.034	0.551	4146	0.8
752	54671995	CC(CC(C)C=C(C)C(=O)OC)CC(C)(CC(C)O)O	methyl (E)-8,10-dihydroxy-2,4,6,8-tetramethylundec-2-enoate	C16H30O4	286.41	315.18	0.91	4.5	4	2	66800	2	2	93	0.976	-2.565	-2.973	No	No	No	68	-0.346	0.399	0.017	-3.32	No	No	No	No	No	No	No	1.599	No	No	0.005	0.122	No	0.662	0.921	1.685	2.049	0.777	No	No	0.016	0.532	4135	0.812
753	54671996	CCC(=O)C(=CC(C)CC(C)CC(C)(CC)O)C	(E)-10-hydroxy-4,6,8,10-tetramethyldodec-4-en-3-one	C16H30O2	254.41	297.60	0.85	4.0	2	1	37300	3	3	93	1.456	-3.745	-2.159	No	No	No	89	0.122	0.278	0.008	-2.503	No	No	No	No	No	No	No	1.656	No	No	0.002	0.153	No	0.65	0.939	1.842	2.312	0.704	No	No	0.031	0.661	4002	0.812
754	54686940	CC(CC1=CC(=C(C(=O)O1)CC=C(C)CCC=C(C)C)O)O	Aurantiacone	C18H26O4	306.4	333.31	0.92	0.778	4	2	66800	4	3	91	1.11	-3.397	-2.871	Yes	No	No	90	0.406	0.271	-0.146	-2.833	No	Yes	No	No	No	No	No	1.313	No	No	0.008	0.583	No	0.94	0.467	2.002	1.317	1.06	No	No	0.033	0.756	3461	0.5
755	54691340	CCC(C)CC(C)C=C(C)C=CC=CC(=C1C(=O)C(NC1=O)C(C2=CC=C(C=C2)O)O)O	Militarinone B	C26H33NO5	439.5	472.36	0.93	0.733	5	4	107000	6	4	68	0.473	-3.611	-2.746	Yes	No	Yes	10	0.452	0.266	-1.273	-2.628	No	No	No	No	No	No	No	1.196	No	No	0.007	0.586	Yes	0.825	0.859	2.202	2.45	-0.176	No	Yes	0.622	0.257	3929	0.385
756	54691341	CCC(C)CC(C)C=C(C)C=CC=CC(=C1C(=O)C(NC1=O)CC2=CC=C(C=C2)O)O	Militarinone C	C26H33NO4	423.5	463.57	0.91	0.667	4	3	86600	6	4	93	1.078	-4.429	-2.861	Yes	No	Yes	10	0.457	0.085	-0.956	-2.341	No	No	No	No	Yes	No	Yes	1.31	No	No	0.49	0.121	Yes	0.691	0.959	2.042	0.9	-0.296	No	Yes	0.393	0.213	4001	0.346
757	54707854	CCC(C)CC(C)C=C(C)C=CC=CC(=O)C1=C(C(=CNC1=O)C2(CCC(CC2)O)O)O	N-Deoxymilitarinone A	C26H37NO5	443.6	477.63	0.93	0.529	5	4	107000	3	2	84	0.81	-3.867	-2.761	Yes	No	No	95	0.267	0.161	-1.502	-2.703	No	No	No	No	No	No	No	0.959	No	No	0.776	0.249	Yes	0.761	0.946	2.417	2.35	0.821	No	No	0.858	0.255	4286	0.538
758	54710431	CCC(C)CC(C)C=C(C)C1C(=CCC(O1)C2=C(C(=CN(C2=O)C)C3C(C(C(C3O)O)O)O)O)C	3-[6-[(E)-4,6-dimethyloct-2-en-2-yl]-5-methyl-3,6-dihydro-2H-pyran-2-yl]-4-hydroxy-1-methyl-5-(2,3,4,5-tetrahydroxycyclopentyl)pyridin-2-one	C27H41NO7	491.6	509.23	0.97	0.368	7	5	131000	3	2	60	0.579	-2.694	-2.735	Yes	No	No	91	0.089	0.355	-1.625	-3.84	No	No	No	No	No	No	No	0.829	No	No	0.045	0.063	No	0.898	0.043	3.131	3.512	0.685	No	No	0.911	0.37	5168	0.667
759	54732917	CCC(C)CC(C)C=C(C)C=CC=CC(=O)C1=C(C(=CN(C1=O)O)C2=CCC(CC2)O)O	Militarinone E, (rel)-	C26H35NO5	441.6	475.00	0.93	0.529	5	3	98100	4	2	82	0.709	-4.801	-2.858	Yes	No	Yes	98	0.415	0.03	-1.081	-2.436	No	No	No	No	Yes	No	No	0.917	No	No	0.855	0.607	Yes	0.763	0.971	2.172	1.944	0.73	No	No	0.528	0.216	4463	0.462
760	54733694	CCC(C)CC(C)C=C(C)C=CC=CC(=O)C1=C(C(=CN(C1=O)O)C2=CCC(CC2)O)O	Militarinone E	C26H35NO5	441.6	475.00	0.93	0.529	5	3	98100	4	2	82	0.709	-4.801	-2.858	Yes	No	Yes	98	0.415	0.03	-1.081	-2.436	No	No	No	No	Yes	No	No	0.917	No	No	0.855	0.607	Yes	0.763	0.971	2.172	1.944	0.73	No	No	0.528	0.216	4463	0.462
761	54733695	CCC(C)CC(C)C=C(C)C=CC=CC(=O)C1=C(C(=CN(C1=O)O)C23CCC(O2)CC3)O	Militarinone F	C26H35NO5	441.6	469.08	0.94	0.474	5	2	87100	4	3	94	0.807	-5.034	-2.86	Yes	Yes	Yes	98	0.538	0.035	-0.039	-2.398	No	No	No	No	No	No	Yes	0.679	No	No	0.811	0.778	Yes	0.647	0.948	2.35	1.792	0.515	No	No	0.644	0.236	5.14	0.538
762	54737739	CCC(C)CC(C)C=C(C)C=CC=CC(=O)C1=C(C(=CN(C1=O)O)C23CCC(O2)CC3)O	Militarinone F, (rel)-	C26H35NO5	441.6	469.08	0.94	0.474	5	2	87100	4	3	94	0.807	-5.034	-2.86	Yes	Yes	Yes	98	0.538	0.035	-0.039	-2.398	No	No	No	No	No	No	Yes	0.679	No	No	0.811	0.778	Yes	0.647	0.948	2.35	1.792	0.515	No	No	0.644	0.236	5.14	0.538
763	56601463	CCC(=O)OC1C(CC2(C1C(C34COC(C3C5C(C5(C)C)CC4OC(=O)C)(C2OC(=O)C6=CC=CC=C6)C)OC(=O)C)OC(=O)C)C	Euphorbiaproliferin I	C36H46O11	654.7	655.47	1.00	0.375	11	0	141000	4	3	100	0.195	-5.04	-2.735	No	Yes	Yes	86	0.236	0	-1.601	-3.098	No	No	No	No	Yes	No	Yes	0.025	No	No	0.012	0.016	Yes	0.896	0.024	3.512	2.113	0.042	No	No	0.469	0.305	6061	0.694
764	56601464	CCCC(=O)OC1C(CC2(C1C(C34COC(C3C5C(C5(C)C)CC4OC(=O)C)(C2OC(=O)C6=CC=CC=C6)C)OC(=O)C)OC(=O)C)C	Euphorbiaproliferin J	C37H48O11	668.8	672.77	0.99	0.406	11	0	141000	4	3	100	0.165	-5.072	-2.735	No	Yes	Yes	89	0.258	0	-1.624	-3.078	No	No	No	No	Yes	No	Yes	0.022	No	No	0.012	0.015	Yes	0.919	0.025	3.43	2.125	0.059	No	No	0.458	0.278	6.06	0.703
765	56842347	CC=C1C(C(=COC1O)C(=O)OC)CC(=O)OCCC2=CC(=C(C=C2)O)O	Oleuropein aglycone	C19H22O8	378.4	371.93	1.02	0.533	8	3	123000	1	1	74	0.61	-2.731	-2.785	Yes	No	Yes	89	0.241	0.373	-1.309	-3.375	No	No	No	No	No	No	Yes	0.316	No	No	0.888	0.952	Yes	0.293	0.167	1.597	2.353	-0.505	No	No	0.893	0.387	3835	0.368
766	56842360	C1=CC(C2C1C(=COC2OC3C(C(C(C(O3)CO)O)O)O)C(=O)O)(COC(=O)C=CC4=CC=C(C=C4)O)O	Cyclopenta(c)pyran-4-carboxylic acid, 1-(beta-D-glucopyranosyloxy)-1,4a,7,7a-tetrahydro-7-hydroxy-7-(((3-(4-hydroxyphenyl)-1-oxo-2-propenyl)oxy)methyl)-	C25H28O13	536.5	499.91	1.07	0.36	13	7	213000	-	0	16	-0.776	-2.821	-2.735	Yes	No	No	55	-0.237	0.524	-1.682	-4.498	No	No	No	No	No	No	No	0.042	No	No	0.081	0.701	No	0.14	0.026	2.614	4.631	0.563	No	No	0.088	0.116	4951	0.44
767	56927828	CC1(C2CCC1(C(C2)OP(=O)(O)OP(=O)(O)O)C)C	(-)-Bornyl diphosphate	C10H20O7P2	314.21	265.59	1.18	0.333	7	3	113000	2	0	51	0.641	-2.548	-2.843	No	No	No	75	0.154	0.457	-1.38	-3.46	No	No	No	No	No	No	No	-0.104	No	No	0.008	0.521	No	0.014	0.825	2.606	3.077	0.464	No	No	0.708	0.795	6357	1.0
768	56927955	CC(=C)C1CCC(OC(=O)C1)(C)O	7-Hydroxy-4-isopropenyl-7-methyloxepan-2-one	C10H16O3	184.23	194.06	0.95	0.111	3	1	46500	1	1	94	1.254	-1.481	-3.6	No	No	No	39	0.015	0.622	0.607	-2.929	No	No	No	No	No	No	No	0.377	No	No	0.012	0.489	No	0.207	0.208	1.991	2.474	0.994	No	No	0.04	0.497	4023	0.7
769	56935840	CC(CCC=C(C)C(=O)O)CC(=O)O	2,6R-Dimethyl-2E-octen-1,8-dioic acid	C10H16O4	200.23	208.77	0.96	2.0	4	2	74600	1	4	96	0.75	-1.935	-2.735	No	No	No	67	-1.541	0.505	-0.207	-3.006	No	No	No	No	No	No	No	0.933	No	No	0.004	0.092	No	0.522	0.897	1.497	3.012	0.041	No	No	0.036	0.642	2919	0.6
770	56954716	CC1(C2CC(C1(C(C2O)O)C)(C)O)C	2-Methyl-2,5,6-bornantriol	C11H20O3	200.27	208.07	0.96	0.0	3	3	60700	8	1	65	1.163	-1.594	-4.304	No	No	No	30	-0.101	0.633	-0.286	-3.368	No	No	No	No	No	No	No	1.041	No	No	0.028	0.043	No	0.201	0.054	1.687	2.655	1.297	No	No	0.168	0.534	5417	1.0
771	57339262	CC1(C2CC(C1(C(=O)C2)C)O)C	(+)-6-Exo-hydroxycamphor	C10H16O2	168.23	179.35	0.94	0.0	2	1	37300	1	1	95	1.597	-1.693	-3.266	No	No	No	28	0.189	0.606	-0.155	-2.77	No	No	No	No	No	No	No	0.069	No	No	0.016	0.405	No	0.328	0.08	1.689	2.397	0.809	No	No	0.685	0.593	4811	0.9
772	57339278	CC1(C2CC(C1(C(=O)C2)C)O)C	(+)-6-Endo-hydroxycamphor	C10H16O2	168.23	179.35	0.94	0.0	2	1	37300	1	1	95	1.597	-1.693	-3.266	No	No	No	28	0.189	0.606	-0.155	-2.77	No	No	No	No	No	No	No	0.069	No	No	0.016	0.405	No	0.328	0.08	1.689	2.397	0.809	No	No	0.685	0.593	4811	0.9
773	57509453	CCCCCCCCCCCC(=O)OC12CC(C3(C4C=C(C(=O)C4(C(C5(C(C3C1C2(C)C)O5)CO)O)O)C)O)C	[(1R,2S,4R,5S,6S,11R,12R,14S,16R)-5,6,11-Trihydroxy-4-(hydroxymethyl)-8,12,15,15-tetramethyl-7-oxo-3-oxapentacyclo[9.5.0.02,4.06,10.014,16]hexadec-8-en-14-yl] dodecanoate	C32H50O8	562.7	581.66	0.97	0.591	8	4	137000	5	4	77	0.231	-4.941	-2.775	Yes	Yes	Yes	95	-0.861	0.135	-1.145	-3.379	No	No	No	No	No	No	Yes	0.622	No	No	0.091	0.044	No	0.714	0.389	3.26	2.64	-0.831	No	No	0.974	0.161	5244	0.875
774	57701443	CC1=CC(C(CC1)C(C)C(=O)O)O	2-(2-Hydroxy-4-methylcyclohex-3-enyl)propanoic acid	C10H16O3	184.23	194.06	0.95	0.286	3	2	57500	1	0	93	1.214	-1.465	-2.745	No	No	No	80	-0.519	0.607	-0.203	-3.303	No	No	No	No	No	No	No	0.317	No	No	0.003	0.259	No	0.623	0.092	1.552	2.731	1.054	No	No	0.083	0.638	3832	0.7
775	59518515	CCC(C)C(=O)C1C(=O)C(C(=O)C(C1=O)(C)C)(C)C	Isoleptospermone	C15H22O4	266.33	284.06	0.94	0.3	4	0	68300	2	-	99	1.186	-2.468	-2.598	No	No	No	71	0.045	0.502	-0.189	-2.798	No	No	No	No	No	No	No	1.312	No	No	0.197	0.542	No	0.389	0.349	1.894	2.43	0.744	No	No	0.924	0.733	3484	0.733
776	60208863	CC1CCC2C(CC(C2(C1C(=O)O)O)(C)CO)(C)C	3a-Hydroxy-3-(hydroxymethyl)-1,1,3,5-tetramethyl-2,4,5,6,7,7a-hexahydroindene-4-carboxylic acid	C15H26O4	270.36	283.41	0.95	0.182	4	3	77800	2	1	98	0.871	-2.175	-2.728	No	No	No	69	-0.735	0.491	-0.58	-3.354	No	No	No	No	No	No	No	0.871	No	No	0.004	0.024	No	0.208	0.04	1.62	2.77	0.224	No	No	0.74	0.716	4532	0.933
777	60208865	CCC1=C(C(=O)C(CC12C(CCC2=O)C(=O)O)C)C	Spirodionic acid	C15H20O4	264.32	275.50	0.96	0.067	4	1	71400	1	-	96	0.974	-2.328	-2.734	No	No	No	77	-0.698	0.486	-0.071	-2.879	No	No	No	No	No	No	No	1.236	No	No	0.01	0.437	No	0.06	0.041	2.038	1.813	0.988	No	No	0.973	0.737	4973	0.667
778	67760064	CC1(C2CCC(C2)C1=C)O	Exo-2-methyl-3-methylenebicyclo[2.2.1]heptan-2-ol	C9H14O	138.21	153.26	0.90	0.0	1	1	20200	1	1	92	1.478	-2.283	-2.057	No	No	No	37	0.316	0.485	0.657	-2.085	No	No	No	No	No	No	No	0.081	No	No	0.022	0.62	No	0.259	0.084	1.616	1.789	0.5	No	No	0.583	0.505	4906	0.778
779	68361950	CCCC(=O)C1C(=O)C(C(=O)C(C1=O)(C)C)(C)C	2,2,4,4-Tetramethyl-6-(1-oxobutyl)-1,3,5-cyclohexanetrione	C14H20O4	252.31	266.76	0.95	0.3	4	0	68300	2	-	99	1.179	-2.228	-2.583	No	No	No	68	0.026	0.523	-0.197	-2.814	No	No	No	No	No	No	No	1.326	No	No	0.468	0.64	No	0.521	0.48	1.879	2.47	0.797	No	No	0.878	0.717	2.96	0.714
780	69528770	CC1CCC(C=C1O)C(=C)C	cis-2,8-Menthadien-2-ol	C10H16O	152.23	176.48	0.86	0.125	1	1	20200	2	1	93	1.397	-2.21	-1.955	No	No	No	53	0.191	0.507	0.525	-2.578	No	No	No	No	No	No	No	0.312	No	No	0.037	0.77	No	0.433	0.084	2.1	2.238	0.846	No	No	0.463	0.528	3423	0.7
781	69729096	CC(=CCCC(=CCC1=C(C=C(C=C1O)O)O)C)C	2-(3,7-Dimethylocta-2,6-dienyl)benzene-1,3,5-triol	C16H22O3	262.34	289.92	0.90	0.625	3	3	60700	4	3	90	1.284	-2.687	-2.735	No	No	No	98	0.578	0.352	0.063	-2.18	No	Yes	No	No	No	No	No	0.431	No	No	0.03	0.24	No	0.533	0.934	2.25	2.123	0.318	No	No	0.45	0.702	2745	0.375
782	69931852	CC1(C2CCC1(C(C2)(C)O)C)C	2-exo-Hydroxy-2-methyl-bornane	C11H20O	168.28	190.49	0.88	0.0	1	1	20200	2	2	93	1.486	-2.824	-2.12	No	No	No	88	0.361	0.455	0.581	-2.376	No	No	No	No	No	No	No	0.987	No	No	0.007	0.479	No	0.14	0.204	1.713	1.954	0.509	No	No	0.903	0.589	4763	1.0
783	70680257	COC1C(C(C(OC1OC2C3C(C4C(C35C=C(C(=O)O5)C(=O)C6=CC(=C(C=C6)OC)O)O4)C(=CO2)C(=O)OC)CO)O)O	Citrifolinoside	C28H30O15	606.5	552.27	1.10	0.281	15	4	209000	-	0	45	0.474	-3.432	-2.735	Yes	Yes	No	50	-0.054	0.25	-1.969	-4.501	No	No	No	No	No	No	Yes	0.506	No	No	0.812	0.48	No	0.183	0.014	3.355	3.256	-0.675	No	Yes	0.925	0.117	5783	0.536
784	70697788	CC(=CC1CC(=CCOC2C(C(C(C(O2)CO)O)O)O)C(=O)O1)C	Sibiskoside	C16H24O8	344.36	330.59	1.04	0.357	8	4	126000	-	0	44	0.126	-2.426	-3.004	Yes	No	No	30	-0.081	0.645	-1.08	-3.621	No	No	No	No	No	No	No	1.485	No	No	0.309	0.218	No	0.454	0.108	1.913	3.344	1.015	No	No	0.038	0.285	4561	0.688
785	70698143	CC12CC(=O)C3CC1(OC(C3COC(=O)C4=CC=CC=C4)O2)O	CID 70698143	C17H18O6	318.32	307.92	1.03	0.2	6	1	82100	1	1	73	0.037	-3.03	-3.377	No	No	No	77	-0.063	0.323	-0.202	-2.992	No	No	No	No	No	No	No	0.354	No	Yes	0.013	0.106	No	0.133	0.097	2.292	1.29	0.428	No	No	0.031	0.845	5.03	0.529
786	70698296	CCCCCCCCCC=CC=CC(=O)OC12CC(C3(C4C=C(C(=O)C4(C(C5(C(C3C1C2(C)C)O5)CO)O)O)C)O)C	6alpha,7alpha-Epoxy-4beta,5beta,9alpha,20-tetrahydroxy-13alpha-(2E,4E)-tetradeca-2,4-dienoyl-1-tiglien-3-one	C34H50O8	586.8	610.98	0.96	0.542	8	4	137000	5	4	77	0.213	-5.054	-2.758	Yes	Yes	Yes	95	-1.025	0.103	-1.082	-3.317	No	No	No	No	No	No	Yes	0.67	No	No	0.029	0.149	No	0.732	0.841	3.176	2.681	-0.897	No	No	0.969	0.117	5559	0.765
787	71313954	CCC(=O)OCC(=O)C1(C(CC2C1(CC3C4(C2CCC5=CC(=O)C=CC54C)O3)C)C)O	Betamethasone 9,11-Epoxide 21-Propionate	C25H32O6	428.5	437.73	0.98	0.2	6	1	93200	3	3	90	0.863	-4.509	-3.455	Yes	Yes	No	76	0.115	0.236	-0.444	-2.954	No	No	No	No	No	No	Yes	0.489	No	No	0.028	0.875	No	0.079	0.033	2.802	1.492	-0.602	No	No	0.946	0.42	5366	0.72
788	71379147	CC(=CC(=O)CC(C)(C=C)O)C	6-Hydroxy-2,6-dimethylocta-2,7-dien-4-one	C10H16O2	168.23	191.19	0.88	1333	2	1	37300	1	1	95	1.417	-1.363	-2.815	No	No	No	64	-0.048	0.565	-0.007	-2.612	No	No	No	No	No	No	No	0.472	No	No	0.007	0.751	No	0.133	0.901	1.712	2.548	0.906	No	No	0.711	0.514	3724	0.5
789	71438766	CC(=O)C1(C2CC3C1(C3C2)C)C	Santalone	C11H16O	164.24	179.30	0.92	0.1	1	0	17100	2	2	95	0.78	-2.905	-2.363	No	No	No	64	0.489	0.379	0.945	-2.164	No	No	No	No	No	No	Yes	-0.035	No	No	0.009	0.182	No	0.57	0.07	1.688	1.784	0.162	No	No	0.814	0.581	5313	0.909
790	71448987	CC1(C2CC(C1(C(=O)C2)C)O)C	(1S)-6-Hydroxy-1,7,7-trimethylbicyclo[2.2.1]heptan-2-one	C10H16O2	168.23	179.35	0.94	0.0	2	1	37300	1	1	95	1.597	-1.693	-3.266	No	No	No	28	0.189	0.606	-0.155	-2.77	No	No	No	No	No	No	No	0.069	No	No	0.016	0.405	No	0.328	0.08	1.689	2.397	0.809	No	No	0.685	0.593	4811	0.9
791	71448988	CC1C(=O)CC(C1(C)C)CC(=O)O	2-[(1S)-2,2,3-Trimethyl-4-oxocyclopentyl]acetic acid	C10H16O3	184.23	194.06	0.95	0.286	3	1	54400	1	0	97	1.217	-1.221	-2.723	No	No	No	43	-0.81	0.551	-0.055	-2.885	No	No	No	No	No	No	No	0.32	No	No	0.02	0.065	No	0.168	0.111	1.812	2.588	0.877	No	No	0.162	0.71	3687	0.8
792	71490516	CC1C(CCC1C2(CCC3=C(C2=O)C(C4C5(C3(CCC(C5)O)C)O4)O)C)C(=O)C(C)C(C)C	Strophasterol C	C28H42O5	458.6	486.10	0.94	0.16	5	2	87100	3	1	97	0.882	-5.083	-3.49	Yes	Yes	Yes	94	-0.324	0.023	-0.235	-2.188	No	No	No	No	No	No	Yes	0.446	No	No	0.016	0.627	No	0.207	0.016	2.689	1.883	-0.719	No	No	0.952	0.489	5879	0.857
793	71524349	CC1=CC(=C2C=CC(OC2=C1O)(C)CCC=C(C)CCC=C(C)C)OC	Albatrelin B	C23H32O3	356.5	399.80	0.89	0.538	3	1	38700	7	5	91	1.459	-5.092	-2.777	Yes	Yes	Yes	90	0.692	0.006	0.243	-1.742	No	Yes	No	No	Yes	No	Yes	0.983	No	No	0.003	0.417	No	0.954	0.933	2.542	1.653	0.385	No	Yes	0.195	0.579	3619	0.478
794	71524350	CC1=CC(=CC2=C1C=CC(O2)(C)CCC=C(C)CCC=C(C)C)O	Albatrelin C	C22H30O2	326.5	373.72	0.87	0.462	2	1	29500	6	5	90	1.519	-6.168	-2.403	No	Yes	No	97	0.708	0	0.339	-1.962	Yes	Yes	No	No	No	No	Yes	1.037	No	No	0.008	0.592	Yes	0.962	0.947	2.225	1.832	0.568	No	Yes	0.427	0.618	3595	0.455
795	71587516	CC1CCC(C(=O)C1)C(C)(C)SC(=O)C	Menthone-8-thioacetate, (1S,4S)-	C12H20O2S	228.35	238.37	0.96	0.375	3	0	59400	2	1	96	1.536	-2.871	-2.503	No	No	No	80	0.054	0.469	0.141	-2.737	No	No	No	No	No	No	No	0.042	No	No	0.027	0.161	No	0.187	0.36	2.179	1.785	0.55	No	No	0.032	0.728	3965	0.833
796	71655109	CC(C)CC(=O)C1=C(C2=C(O1)C(C(CC2)(C)O)O)CO	1-[(6S,7S)-6,7-dihydroxy-3-(hydroxymethyl)-6-methyl-5,7-dihydro-4H-1-benzouran-2-yl]-3-methylbutan-1-one	C15H22O5	282.33	286.93	0.98	0.364	5	3	90900	1	1	95	0.812	-2.977	-3.116	No	No	No	79	0.028	0.518	-0.793	-3.4	No	No	No	No	No	No	No	0.827	No	No	0.709	0.416	No	0.723	0.106	2.081	1.749	0.322	No	No	0.968	0.732	4163	0.667
797	71694409	CC(=CCCC(=CCC1=C(C=CC2=C1OC(=O)C=C2)O)C)C	8-Geranylumbelliferone	C19H22O3	298.4	327.98	0.91	0.357	3	1	46500	5	3	93	1.397	-4.78	-2.585	No	No	No	90	0.729	0.077	0.239	-1.82	Yes	Yes	Yes	No	No	No	Yes	0.988	No	No	0.082	0.778	No	0.958	0.549	1.962	1.779	0.38	No	No	0.736	0.641	2734	0.316
798	71768288	CC(=C)C1CCC(C(C1C2=CNC3=CC=CC=C32)[N+]#[C-])(C)C=C	12-epi-hapalindole C isoniltrile	C21H24N2	304.4	347.01	0.88	0.158	1	1	20200	4	4	89	1.492	-3.414	-2.73	Yes	Yes	No	93	1.15	0.364	0.392	-1.526	Yes	No	No	Yes	No	No	Yes	0.83	Yes	Yes	0.05	0.142	Yes	0.196	0.064	2.797	1.555	0.28	No	Yes	0.977	0.553	4409	0.381
799	72722645	CC1=CC(=C(C(=C1Br)O)C(=O)O)C2C(CCC2(C)CC(=O)O)C(C)C	Hamigeran L	C19H25BrO5	413.3	370.12	1.11	0.385	5	3	94800	4	3	48	0.95	-2.946	-2.735	Yes	No	No	10	-2.045	0.034	-1.016	-1.905	No	No	No	No	No	No	No	-0.175	No	No	0.006	0.051	No	0.456	0.049	2.055	1.793	0.567	No	No	0.905	0.645	4076	0.579
800	72722646	CC1=CC(=C(C(=C1Br)O)C(=O)O)C2C(CCC2(C)CC(=O)OC)C(C)C	Hamigeran L 11-O-methyl ester	C20H27BrO5	427.3	387.42	1.10	0.462	5	2	83800	4	3	97	0.891	-3.51	-2.735	Yes	No	No	99	-1.639	0	-0.007	-1.838	No	No	No	No	No	No	No	-0.057	No	No	0.007	0.055	No	0.412	0.043	2.553	1.875	0.085	No	No	0.911	0.655	4076	0.6
801	73106016	CC(C)C(=O)C1C(=O)C(CC(C1(C)CCC=C(C)C)CC=C(C)C)(CC=C(C)C)C(=O)OC	2-(Methoxycarbonyl)-5-methyl-2,4-bis(3-methyl-2-butenyl)-6-(2-methyl-1-oxopropyl)-5-(4-methyl-3-pentenyl)cyclohexanone	C29H46O4	458.7	520.93	0.88	0.917	4	0	60400	7	5	99	1.509	-5.806	-2.653	No	Yes	Yes	92	-0.177	0	-0.333	-1.703	No	No	No	No	No	No	Yes	1.036	Yes	No	0.009	0.069	No	0.968	0.033	1.509	2.189	0.801	No	No	0.868	0.2	4746	0.69
802	73346125	CCC(C)C1=C(C(C(C1=O)(C)CC)O)OC	Boydone B	C13H22O3	226.31	245.95	0.92	0.571	3	1	46500	2	1	94	1.303	-2.104	-3.249	No	No	No	73	0.019	0.494	0.196	-2.749	No	No	No	No	No	No	No	1.477	No	No	0.013	0.18	No	0.137	0.031	1.763	2.025	0.773	No	No	0.858	0.69	4325	0.846
803	73808497	CC(C)C(=O)C12C(=O)C3=C(C(C1=O)(CC(C2(C)CCC=C(C)C)CC=C(C)C)CC=C(C)C)OC(C=C3)(C)C	Pyrohyperforin	C35H50O4	534.8	602.32	0.89	0.429	4	0	60400	8	7	99	1.588	-4.871	-2.655	No	Yes	Yes	90	-0.232	0	-0.647	-1.255	No	No	No	No	No	No	Yes	0.442	No	No	0.009	0.699	No	0.97	0.014	1.599	1.864	0.96	No	No	0.976	0.22	5779	0.629
804	73809747	CC1CCC(CC1O)C(C)(CO)O	(1R,2R,4R,8R)-p-Menthane-2,8,9-triol	C10H20O3	188.26	199.33	0.94	0.333	3	3	60700	5	-	67	1.168	-1.016	-4.41	No	No	No	33	-0.2	0.675	-0.29	-3.389	No	No	No	No	No	No	No	1.268	No	No	0.013	0.047	No	0.12	0.313	1.675	2.712	1.436	No	No	0.033	0.592	3969	1.0
805	73809947	CC1=CC2C3C(=O)C1C3(CCCC2(C)C)C	Vulgarone A	C15H22O	218.33	245.84	0.89	0.0	1	0	17100	4	4	97	1.371	-4.027	-2.41	No	No	No	94	0.641	0.31	0.667	-2.512	No	Yes	No	No	No	No	No	0.87	No	No	0.025	0.079	No	0.196	0.251	1.834	1.166	0.194	No	No	0.832	0.605	4872	0.8
806	74020965	CC1(C2CC3C1(C3C2)C)CCC=O	Tricycloekasantal	C12H18O	178.27	196.59	0.91	0.3	1	0	17100	2	3	94	1.449	-3.88	-2.222	No	No	No	42	0.639	0.279	0.79	-1.943	No	No	No	No	No	No	Yes	0.036	No	No	0.066	0.548	No	0.107	0.93	1.613	1.172	-0.196	No	No	0.919	0.607	5424	0.917
807	74191785	CC1(CCC2C1C(OC=C2C(=O)O)OC3C(C(C(C(O3)COC(=O)C=CC4=CC(=C(C=C4)O)O)O)O)O)O	1-[6-[3-(3,4-Dihydroxyphenyl)prop-2-enoyloxymethyl]-3,4,5-trihydroxyoxan-2-yl]oxy-7-hydroxy-7-methyl-4a,5,6,7a-tetrahydro-1H-cyclopenta[c]pyran-4-carboxylic acid	C25H30O13	538.5	502.55	1.07	0.32	13	7	213000	7	0	13	-0.84	-2.83	-2.735	Yes	No	No	82	1.011	0.449	-1.857	-4.259	No	No	No	No	No	No	No	0.547	No	No	0.092	0.623	No	0.144	0.045	2.614	3.115	0.111	No	No	0.132	0.134	4809	0.52
808	75110840	CC(C)C1CCC(=CC1C=C(CO)C(=O)O)CO	2-(Hydroxymethyl)-3-[3-(hydroxymethyl)-6-propan-2-ylcyclohex-2-en-1-yl]prop-2-enoic acid	C14H22O4	254.32	269.40	0.94	0.625	4	3	77800	4	0	95	0.824	-1.89	-2.735	No	No	No	65	-0.867	0.488	-0.657	-3.029	No	No	No	No	No	No	No	0.604	No	No	0.006	0.289	No	0.826	0.92	1.538	3.063	0.995	No	No	0.582	0.696	4292	0.643
809	75528876	CC1(C2CCC1(C(C2)OC(=O)C(CC(=O)O)(CC(=O)O)O)C)C	Ncgc00380776-01_C16H24O7_	C16H24O7	328.36	321.80	1.02	0.636	7	3	121000	1	2	29	0.059	-1.839	-2.735	Yes	No	No	59	-0.665	0.433	-1.025	-3.471	No	No	No	No	No	No	No	0.997	No	No	0.011	0.105	No	0.208	0.048	2.225	2.763	0.821	No	No	0.028	0.63	4487	0.812
810	76958531	CC(C=C(C)CCC=C(C)C)O	4,8-Dimethylnona-3,7-dien-2-ol	C11H20O	168.28	202.33	0.83	2.0	1	1	20200	3	2	93	1.503	-3.201	-1.524	No	No	No	90	0.198	0.414	0.604	-2.224	No	No	No	No	No	No	No	1.595	No	No	0.007	0.201	No	0.897	0.153	1.71	2.122	0.725	No	No	0.021	0.64	3311	0.636
811	76969111	CCN(CC)CCOCCC1=CCC2CC1C2(C)C	Nopoxamine	C17H31NO	265.4	302.63	0.88	1.0	2	0	12500	4	3	94	1.332	-3.634	-2.409	No	No	No	43	1.098	0.401	0.847	-2.903	No	No	No	No	No	Yes	Yes	1.299	Yes	No	0.004	0.073	No	0.153	0.211	2.412	0.666	-0.228	No	No	0.973	0.49	4189	0.882
812	78096964	CC(C)CC(=O)OC1C=C2C(C1(CCl)O)C(OC=C2COC(=O)C)OC(=O)CC(C)C	Valechlorin	C22H31ClO8	458.9	444.31	1.03	0.923	8	1	108000	3	2	93	0.861	-4.501	-2.791	No	Yes	No	58	-0.423	0.177	-1.202	-2.961	No	No	No	No	No	No	Yes	0.374	No	No	0.989	0.959	No	0.894	0.789	2.127	1.366	0.193	No	No	0.43	0.319	4729	0.682
813	78385250	CC(=C)C1=CCC(CC1)(C)O	xi-p-Mentha-3,8-dien-1-ol	C10H16O	152.23	176.48	0.86	0.143	1	1	20200	2	1	93	1.489	-1.995	-2.406	Yes	No	No	54	0.203	0.57	0.297	-2.797	No	No	No	No	No	No	No	0.215	No	No	0.007	0.523	No	0.741	0.953	1.912	1.938	0.887	No	No	0.026	0.611	4093	0.6
814	85204671	CC(=C)C1CCC(C(=O)C1)(C)CCCC(=O)C	10alpha-4,5-Seco-11-eudesmene-4,5-dione	C15H24O2	236.35	269.11	0.88	0.556	2	0	34100	2	2	96	1.344	-3.611	-2.154	No	No	No	67	0.174	0.336	0.07	-2.517	No	No	No	No	No	No	No	1.322	No	No	0.019	0.129	No	0.294	0.046	1.787	2.16	0.539	No	No	0.856	0.682	3771	0.733
815	85247137	CC(=C)C1CCC(=CC1O)C=O	3-Hydroxy-p-mentha-1,8-dien-7-al	C10H14O2	166.22	182.63	0.91	0.25	2	1	37300	1	1	95	1.604	-1.216	-3.043	No	No	No	48	0.039	0.605	-0.138	-2.769	No	No	No	No	No	No	No	0.264	No	No	0.239	0.831	No	0.727	0.894	2.042	2.501	0.94	No	No	0.879	0.498	4128	0.5
816	85290815	CC1C(CC(CC1O)C(C)(CO)O)O	(1alpha,2alpha,4betaH,6alpha,8R)-p-Menthane-2,6,8,9-tetrol	C10H20O4	204.26	208.12	0.98	0.333	4	4	80900	-	-	54	0.406	-1.251	-3.685	No	No	No	13	-0.363	0.742	-0.772	-3.841	No	No	No	No	No	No	No	1.327	No	No	0.025	0.031	No	0.169	0.21	1.474	2.864	1.793	No	No	0.022	0.489	4083	1.0
817	85320720	CC1(C2CCC(C2)C1=C)CC=O	Norbicycloekasantalal	C11H16O	164.24	185.22	0.89	0.2	1	0	17100	1	2	95	1.493	-3.735	-1.649	No	No	No	42	0.414	0.327	0.699	-1.809	No	No	No	No	No	No	No	0.152	No	No	0.106	0.756	No	0.161	0.885	1.545	1.941	0.147	No	No	0.872	0.453	5043	0.727
818	85408483	CC(C)C1=CC(C(CC1O)(C)O)O	(1beta,2beta,5beta)-p-Menth-3-ene-1,2,5-triol	C10H18O3	186.25	196.69	0.95	0.167	3	3	60700	4	0	68	1.209	-1.321	-4.18	No	No	No	36	-0.241	0.674	-0.237	-3.337	No	No	No	No	No	No	No	1.299	No	No	0.051	0.736	No	0.078	0.031	1.118	2.759	1.42	No	No	0.073	0.521	4327	0.8
819	85643153	CC1(C(CC(=O)C1(C)O)CC(=O)O)C	2-Hydroxycampholonic acid	C10H16O4	200.23	202.85	0.99	0.286	4	2	74600	6	-	66	0.589	-1.001	-2.735	No	No	No	57	-0.861	0.654	-0.042	-2.999	No	No	No	No	No	No	No	0.32	No	No	0.026	0.056	No	0.409	0.057	1.552	2.787	1.521	No	No	0.258	0.692	3828	0.8
820	85861297	CC1(C2CC3C1(C3C2)C)CC=O	Norecasantalal	C11H16O	164.24	179.30	0.92	0.2	1	0	17100	2	2	94	1.453	-3.446	-2.176	No	No	No	38	0.623	0.344	0.996	-2.004	No	No	No	No	No	No	Yes	0.024	No	No	0.064	0.662	No	0.102	0.854	1.575	1.78	-0.085	No	No	0.921	0.572	5534	0.909
821	85861298	CC1(C2CC3C1(C3C2)C)C=O	Teresantalal	C10H14O	150.22	162.00	0.93	0.1	1	0	17100	1	2	95	1.457	-3.004	-2.219	No	No	No	50	0.594	0.411	0.951	-2.072	No	No	No	No	No	No	Yes	0.004	No	No	0.073	0.474	No	0.197	0.821	1.569	1.744	0.044	No	No	0.897	0.521	5611	0.9
822	86079579	CCC(=O)C(C)C1=C(C=C(C=C1)C)O	2-(2-Hydroxy-4-methylphenyl)-3-pentanone	C12H16O2	192.25	214.59	0.90	0.429	2	1	37300	2	1	94	1.462	-2.681	-2.333	No	No	No	92	0.283	0.328	0.055	-2.151	Yes	No	No	No	No	No	No	0.45	No	No	0.091	0.174	No	0.196	0.126	2.207	2.107	1.055	No	No	0.203	0.799	2717	0.417
823	87400741	CC(=CCCC(=C(C)CO)C)C	2,3,7-Trimethylocta-2,6-dien-1-ol	C11H20O	168.28	202.33	0.83	2.0	1	1	20200	3	2	92	1.492	-3.241	-1.477	No	No	No	91	0.195	0.418	0.595	-2.205	No	No	No	No	No	No	No	0.453	No	No	0.003	0.092	No	0.301	0.878	1.655	2.107	0.594	No	No	0.025	0.64	3037	0.636
824	87987722	CCC1(C(O1)CCC(=CCCC(=CC(=O)O)C)C)C	(2E,6E)-9-[(3S)-3-ethyl-3-methyloxiran-2-yl]-3,7-dimethylnona-2,6-dienoic acid	C16H26O3	266.38	295.20	0.90	1333	3	1	49800	4	2	95	1.486	-3.364	-2.726	No	No	No	92	-0.72	0.247	0.016	-2.34	No	No	No	No	No	No	No	1.488	No	No	0.313	0.868	No	0.548	0.925	1.624	2.264	-0.198	No	No	0.849	0.531	4046	0.688
825	88425666	CC1CCC(=CC1)C(C)C=O	p-Menth-3-en-9-al	C10H16O	152.23	176.48	0.86	0.286	1	0	17100	2	2	97	1.505	-2.544	-2.094	Yes	No	No	52	0.223	0.52	0.609	-2.517	No	No	No	No	No	No	No	0.269	No	No	0.041	0.916	No	0.037	0.94	1.833	1.984	0.743	No	No	0.729	0.439	4044	0.7
826	90658019	COC1=C(C=C2C(NCCC2=C1)CC3C(C(OC=C3C(=O)OC)O)C=C)O	6-O-methyl-N-deacetylisoipecoside aglycon	C20H25NO6	375.4	376.73	1.00	0.316	7	3	97200	1	1	79	0.951	-2.889	-3.4	Yes	No	No	55	0.557	0.401	-0.713	-3.124	No	No	No	No	No	No	Yes	0.89	No	No	0.716	0.774	Yes	0.302	0.126	2.718	2.081	-0.416	No	Yes	0.808	0.533	4.36	0.45
827	90659211	CC1CCC2C1C(OC=C2C=O)O	7-Deoxyloganetic aldehyde	C10H14O3	182.22	185.50	0.98	0.091	3	1	46500	9	1	81	1.219	-1.607	-3.095	No	No	No	51	0.041	0.496	-0.152	-2.385	No	No	No	No	No	No	No	0.129	No	No	0.858	0.965	No	0.426	0.15	1.95	2.609	0.662	No	No	0.97	0.617	4622	0.7
828	91691738	CC(=O)OC(C)(C)C1CCC(=C)CC1	2-(4-Methylenecyclohexyl)propan-2-yl acetate	C12H20O2	196.29	219.86	0.89	0.375	2	0	26300	3	2	96	1.82	-3.256	-1.933	No	No	No	68	0.205	0.368	0.555	-2.212	No	No	No	No	No	No	No	1.262	No	No	0.007	0.893	No	0.604	0.076	1.949	2.044	0.775	No	No	0.429	0.501	2.94	0.75
829	91747202	CC1(CCCC2(C3C1(C(C2=O)CC3)C)C)C	Longicamphenylone	C15H24O	220.35	248.48	0.89	0.0	1	0	17100	4	4	97	1.322	-4.423	-2.135	No	No	No	93	0.523	0.258	0.643	-2.227	No	Yes	No	No	No	No	No	0.88	No	No	0.024	0.143	No	0.269	0.097	1.723	1.223	0.178	No	No	0.939	0.606	5266	0.933
830	91747479	CC1CCC2C13CCC(=CC3C2(C)C)C	Italicene (2,11-cycloacor-3-ene)	C15H24	204.35	239.69	0.85	0.0	0	0	0.000	4	4	96	1.405	-5.653	-1.746	No	No	No	94	0.791	0.191	0.805	-1.969	No	No	No	No	No	No	Yes	0.922	No	No	0.005	0.021	No	0.143	0.036	1.58	1.369	0.071	No	No	0.935	0.513	4819	0.867
831	91886111	CCCCCC(C=CC1CCC2C1CC(=CCCCC(=O)O)C2)O	(5Z)-5-[(3aS,4R,6aR)-4-[(E,3S)-3-hydroxyoct-1-enyl]-3,3a,4,5,6,6a-hexahydro-1H-pentalen-2-ylidene]pentanoic acid	C21H34O3	334.5	373.12	0.90	0.833	3	2	57500	5	3	93	1.442	-4.929	-2.729	No	No	No	97	-0.967	0.025	-0.604	-2.429	No	No	No	No	No	No	Yes	1.437	No	No	0.005	0.305	No	0.023	0.123	1.849	2.755	-1.072	No	No	0.08	0.431	4079	0.762
832	92004572	CCOC1(CCC(C=C1)C(C)C)C	1-Ethoxy-p-menth-2-ene	C12H22O	182.3	213.71	0.85	0.5	1	0	9200	3	3	96	1.484	-3.573	-1.737	No	No	No	94	0.349	0.431	0.691	-2.503	No	No	No	No	No	No	No	1.326	No	No	0.027	0.157	No	0.026	0.041	1.806	1.27	0.599	No	No	0.014	0.608	4011	0.833
833	92035057	CCCCCCCCCCCCCCCCCC(=O)OCC1=CC(=C(C(=C1C=O)O)CC=C(C)CCC=C(C)C)OC	Hericene C	C37H60O5	584.9	665.45	0.88	2.6	5	1	72800	1	5	86	0.148	-5.472	-2.734	Yes	Yes	Yes	98	-0.107	0.012	-0.728	-2.455	No	No	No	No	No	No	Yes	1.474	No	No	0.058	0.061	No	0.239	0.959	1.97	0.616	-0.115	No	Yes	0.835	0.054	3031	0.676
834	92042747	CC1CCC(C1C=O)C(C)C=O	cis-trans-Iridodial	C10H16O2	168.23	185.27	0.91	0.429	2	0	34100	1	0	98	1.519	-1.977	-2.206	No	No	No	51	0.059	0.473	0.059	-2.142	No	No	No	No	No	No	No	0.305	No	No	0.088	0.021	No	0.058	0.971	1.585	2.46	0.507	No	No	0.546	0.601	4377	0.8
835	92043450	CC1CC(=O)C2(C1C(OC=C2C(=O)OC)OC3C(C(C(C(O3)CO)O)O)O)O	Hastatoside	C17H24O11	404.4	365.70	1.11	0.278	11	5	172000	-	-	32	0.409	-2.623	-2.747	Yes	No	No	23	0.117	0.636	-1.414	-3.782	No	No	No	No	No	No	No	1.303	No	No	0.226	0.857	No	0.283	0.014	2.253	3.601	0.979	No	No	0.317	0.306	4839	0.765
836	92044472	C1=COC(C2C1(C(C=C2CO)O)OC3C(C(C(C(O3)CO)O)O)OC4C(C(C(C(O4)CO)O)O)O)OC5C(C(C(C(O5)CO)O)O)O	Rehmannioside D	C27H42O20	686.6	603.30	1.14	0.357	20	13	328000	-	-	0	-1.033	-1.894	-2.735	Yes	No	No	65	-0.498	0.532	-2.473	-5.786	No	No	No	No	No	No	No	1.545	No	No	0.097	0.623	No	0.117	0.005	2.562	3.454	0.033	No	Yes	0.322	0.095	5842	0.852
837	92466151	CC(=CCCC(C)(CC(=O)O)O)C	3-Hydroxycitronellic acid	C10H18O3	186.25	202.61	0.92	2.5	3	2	57500	2	0	92	1.255	-1.835	-2.722	No	No	No	68	-0.749	0.531	0.369	-3.297	No	No	No	No	No	No	No	1.431	No	No	0.004	0.129	No	0.505	0.281	1.37	2.906	0.734	No	No	0.016	0.645	3113	0.7
838	95790328	CC1CCC(=C(C=C1C)C(CCC(=O)O)C(=O)O)C	Ochracene C	C15H22O4	266.33	284.06	0.94	0.4	4	2	74600	3	3	98	1.047	-1.82	-2.735	No	No	No	94	-1.102	0.369	-0.13	-2.95	No	No	No	No	No	No	No	1.3	No	No	0.003	0.202	No	0.087	0.83	1.71	2.298	0.249	No	No	0.128	0.604	3659	0.6
839	98086484	CC1CCC(C(=C1)O)C(C)C	trans-2-Menthenol	C10H18O	154.25	179.11	0.86	0.143	1	1	20200	2	2	93	1.376	-2.592	-1.833	No	No	No	74	0.156	0.419	0.549	-2.119	No	No	No	No	No	No	No	0.211	No	No	0.066	0.412	No	0.389	0.208	2.071	2.361	0.95	No	No	0.151	0.567	3289	0.9
840	98642738	CC1(CCCC2(C3C1C(C2(CC3O)C)O)C)CO	15-hydroxyculmorin	C15H26O3	254.36	268.70	0.95	0.077	3	3	60700	1	1	96	1.221	-2.9	-4.081	No	No	No	73	0.211	0.494	-0.173	-2.986	No	No	No	No	No	No	No	0.921	No	No	0.04	0.025	No	0.161	0.222	1.579	2.601	0.529	No	No	0.139	0.665	5704	1.0
841	100935235	CC(=CC(C(C(C)(C=C)O)O)O)C	3,7-Dimethyl-1,6-octadiene-3,4,5-triol	C10H18O3	186.25	202.61	0.92	2.0	3	3	60700	1	0	69	1.207	-1.153	-4.236	No	No	No	59	-0.19	0.69	-0.23	-3.008	No	No	No	No	No	No	No	0.527	No	No	0.017	0.052	No	0.145	0.053	1.137	2.826	1.373	No	No	0.054	0.564	4.5	0.6
842	100958560	CCC(=O)C1C(=O)C(C(=O)C(C1=O)(C)C)(C)C	2,2,4,4,-Tetramethyl-6-(1-oxopropyl)-1,3,5-cyclohexanetrione	C13H18O4	238.28	249.46	0.96	0.2	4	0	68300	1	-	99	0.543	-1.901	-2.644	No	No	No	67	-0.002	0.574	-0.174	-2.82	No	No	No	No	No	No	No	0.032	No	No	0.352	0.609	No	0.498	0.514	1.94	2.422	0.893	No	No	0.876	0.681	3035	0.692
843	100966488	CC1(C2CC3C1(C3C2)C)CC(=O)O	Norecasantalic acid	C11H16O2	180.24	188.09	0.96	0.2	2	1	37300	2	3	96	1.54	-2.697	-2.717	No	No	No	57	-0.55	0.405	0.396	-2.256	No	No	No	No	No	No	Yes	-0.036	No	No	0.009	0.157	No	0.37	0.057	1.652	2.088	-0.148	No	No	0.643	0.707	5124	0.909
844	101255007	CC1CC(C2C(CC(C2(C1C=O)O)(C)C(=O)O)(C)C)OC(=O)C	Botryaloic acid acetate	C17H26O6	326.4	330.31	0.99	0.308	6	2	101000	1	1	76	0.278	-2.346	-2.735	No	No	No	41	-1.031	0.492	-0.471	-3.057	No	No	No	No	No	No	No	0.842	No	No	0.026	0.037	No	0.111	0.063	2.008	2.303	0.939	No	No	0.312	0.604	4743	0.824
845	101258396	CC=C(CO)C1=C(C(CC1(C)CO)(C)C)CCO	Secobotrydiene-3,10,15-triol	C15H26O3	254.36	280.54	0.91	0.833	3	3	60700	1	1	95	1.284	-2.193	-3.141	No	No	No	64	-0.084	0.383	-0.516	-2.941	No	No	No	No	No	No	No	0.433	No	No	0.555	0.165	No	0.492	0.1	1.951	2.777	0.414	No	No	0.973	0.703	4274	0.733
846	101258397	CC=C(CO)C1=C(C(CC1(C)CO)(C)C)C(CO)O	Secobotrydiene-3,4,10,15-tetraol	C15H26O4	270.36	289.33	0.93	0.833	4	4	80900	7	1	34	0.458	-1.843	-3.448	Yes	No	No	49	-0.317	0.47	-0.642	-3.431	No	No	No	No	No	No	No	0.382	No	No	0.433	0.14	No	0.381	0.049	1.989	2.956	0.772	No	No	0.927	0.601	4597	0.733
847	101258398	CC=C(CO)C1=C(C(CC1(C)CO)(C)CO)C=C	Secobotrytriene-10,12,15-triol	C15H24O3	252.35	277.90	0.91	0.714	3	3	60700	1	1	97	1.242	-2.144	-2.995	No	No	No	67	-0.084	0.399	-0.546	-2.926	No	No	No	No	No	No	No	0.457	No	No	0.353	0.562	No	0.402	0.092	2.022	2.763	0.192	No	No	0.973	0.699	4747	0.6
848	101277372	CC1(CCCC2(C1CCC34C2CCC(C3)(C=C4)C)C)C	(-)-Beyerene	C20H32	272.5	317.61	0.86	0.0	0	0	0.000	6	4	96	1.396	-6.583	-2.61	No	No	Yes	98	0.59	0	0.855	-1.44	Yes	No	No	No	No	No	Yes	0.428	No	No	0.007	0.029	No	0.214	0.052	1.916	1.28	-0.632	No	Yes	0.837	0.476	5593	0.9
849	101379801	CC1(C2CC(C(C2)(C1=O)C)O)C	6-exo-Hydroxyfenchone	C10H16O2	168.23	179.35	0.94	0.0	2	1	37300	1	1	96	1.598	-1.686	-3.288	No	No	No	52	0.19	0.608	-0.159	-2.78	No	No	No	No	No	No	No	0.048	No	No	0.021	0.414	No	0.25	0.064	1.69	2.42	0.805	No	No	0.971	0.593	4905	0.9
850	101379802	CC1(C2CC(C(C2)(C1=O)C)O)C	6-endo-Hydroxyfenchone	C10H16O2	168.23	179.35	0.94	0.0	2	1	37300	1	1	96	1.598	-1.686	-3.288	No	No	No	52	0.19	0.608	-0.159	-2.78	No	No	No	No	No	No	No	0.048	No	No	0.021	0.414	No	0.25	0.064	1.69	2.42	0.805	No	No	0.971	0.593	4905	0.9
851	101382399	CC12CC3(C4CC1(C4(C(O2)O3)COC(=O)C5=CC=CC=C5)OC6C(C(C(C(O6)CO)O)O)O)OS(=O)(=O)O	Paeoniflorin sulfonate	C23H28O14S	560.5	486.05	1.15	0.321	14	5	216000	-	0	50	-0.405	-2.934	-2.735	Yes	No	No	36	-0.188	0.423	-1.936	-4.091	No	No	No	No	No	No	No	0.484	No	No	0.767	0.931	No	0.094	0.045	2.516	4.063	0.491	No	No	0.982	0.181	6389	0.696
852	101412043	CC(C)C1CC(C(=C)C=C1)[N+](=O)[O-]	cis-6-Nitro-p-mentha-1(7),2-diene	C10H15NO2	181.23	193.63	0.94	0.25	2	0	45800	2	3	96	1.342	-3.648	-1.841	No	No	No	69	0.172	0.358	0.041	-1.809	No	No	No	No	No	No	No	0.488	No	No	0.131	0.905	No	0.182	0.559	2.269	1.26	0.405	No	No	0.97	0.485	4419	0.6
853	101413677	CC(C)CC1=CCC(CC1=O)C(C)C	5-Isopropyl-2-(2-methylpropyl)-2-cyclohexen-1-one	C13H22O	194.31	228.37	0.85	0.429	1	0	17100	4	4	96	1.404	-4.368	-1.473	No	No	No	86	0.297	0.275	0.649	-1.741	No	No	No	No	No	No	No	1.239	No	No	0.015	0.729	No	0.244	0.929	1.487	1.424	0.466	No	No	0.858	0.671	3.38	0.769
854	101416067	CC(=O)OC1C(C2CCC1(C2(C)C)C)O	Vulgarole	C12H20O3	212.28	222.73	0.95	0.222	3	1	46500	2	2	94	1.374	-2.106	-3.262	No	No	No	75	0.142	0.477	0.07	-2.65	No	No	No	No	No	No	No	1.051	No	No	0.032	0.094	No	0.101	0.14	1.922	2.326	0.551	No	No	0.222	0.673	4552	0.917
855	101618840	CC1C2C3C(C2(CCC(=O)C3(C)C)C)CC1=O	4,10-Longipinanedione	C15H22O2	234.33	254.63	0.92	0.0	2	0	34100	2	2	98	1.524	-3.498	-2.657	No	No	No	75	0.323	0.353	0.155	-2.471	No	No	No	No	No	No	Yes	0.912	No	No	0.007	0.182	No	0.184	0.027	1.645	1.829	-0.003	No	No	0.815	0.646	5363	0.867
856	101670645	CCCCCCCCC=CCCCCCCCC(=O)OCC1=CC(=C(C(=C1C=O)O)CC=C(C)CCC=C(C)C)OC	Hericene D	C37H58O5	582.9	662.81	0.88	2273	5	1	72800	1	5	87	0.175	-5.594	-2.734	Yes	Yes	Yes	99	-0.12	0.004	-0.692	-2.402	No	No	No	No	No	No	Yes	1.49	No	No	0.054	0.192	No	0.157	0.967	1.985	0.685	-0.137	No	Yes	0.745	0.057	3.17	0.622
857	101677549	CC(=C)C1CC(C(C(C1C2=CNC3=CC=CC=C32)[N+]#[C-])(C)C=C)Cl	12-epi-hapalindole E	C21H23ClN2	338.9	362.22	0.93	0.158	1	1	20200	4	4	89	1.048	-3.518	-2.734	Yes	Yes	No	95	1.11	0.325	0.404	-1.451	No	Yes	No	Yes	No	No	Yes	0.904	Yes	Yes	0.014	0.106	No	0.381	0.04	2.44	1.458	0.365	No	Yes	0.977	0.406	4751	0.381
858	101688128	CC(=O)OCC1C(C(C(C(O1)OC2C(C3CCOC(=O)C3=CO2)C=C)OC(=O)C)OC(=O)C)OC(=O)C4=C(C(=CC=C4)OC5C(C(C(C(O5)CO)O)O)O)O	Trifloroside	C35H42O20	782.7	720.57	1.09	0.457	20	5	279000	5	1	67	0.259	-2.938	-2.735	Yes	Yes	No	31	0.16	0.274	-3.136	-5.142	No	No	No	No	No	No	Yes	0.491	No	No	0.054	0.837	No	0.748	0.012	2.981	3.546	-0.083	No	Yes	0.01	0.095	5515	0.571
859	101789933	CC1=CC=C(C=C1)C(C)CCOC(=O)C(C)(C)O	(S)-3-p-tolylbutyl 2-hydroxy-2-methylpropanoate	C15H22O3	250.33	275.27	0.91	0.857	3	1	46500	3	3	92	1.337	-2.687	-2.461	No	No	No	92	0.266	0.239	0.322	-2.379	No	Yes	No	No	No	No	No	1.281	No	No	0.035	0.625	No	0.1	0.175	1.974	2.076	0.856	No	No	0.009	0.817	2659	0.533
860	101933307	CC1=CC(=C(C=C1O)C(C)C(C=CC(=O)C)O)O	(3Z)-6-(2,5-Dihydroxy-4-methylphenyl)-5-hydroxy-3-hepten-2-one	C14H18O4	250.29	264.12	0.95	0.625	4	3	77800	8	0	92	1.014	-2.038	-3.094	Yes	No	No	90	0.259	0.407	-0.649	-2.523	No	No	No	No	No	No	No	0.303	No	Yes	0.051	0.05	No	0.19	0.154	1.992	1.376	0.511	No	No	0.109	0.787	3063	0.429
861	101967066	CC1CC(C2C(CC(C2(C1C=O)O)(C)C(=O)O)(C)C)O	Botryaloic acid	C15H24O5	284.35	289.56	0.98	0.167	5	3	94800	1	0	63	0.18	-2.119	-2.735	No	No	No	38	-0.838	0.552	-0.551	-3.069	No	No	No	No	No	No	No	0.852	No	No	0.024	0.02	No	0.099	0.085	1.796	2.337	1.091	No	No	0.779	0.659	4879	0.867
862	101993081	CCC(=CC=CC1=C(C(=O)OC1=O)C)C(=O)O	2,3-didehydrotelfairic anhydride [1'E,3'E)-2-(4-carboxyhexa-1,3-dienyl)-3 methylmaleic anhydride	C12H12O5	236.22	235.68	1.00	0.4	5	1	80700	2	2	99	0.85	-2.027	-2.734	No	No	No	82	-1.206	0.519	-0.376	-2.748	No	No	No	No	No	No	No	0.932	No	No	0.221	0.313	No	0.148	0.955	2.145	0.946	0.314	No	No	0.768	0.345	3334	0.25
863	102004959	CC(=CC1CCCC(=C1O)C2=CC(=C(C=C2O)O)O)C=C(C=CC(=O)O)OC	(2E,4Z,6E)-7-[2-hydroxy-3-(2,4,5-trihydroxyphenyl)cyclohex-2-en-1-yl]-4-methoxy-6-methylhepta-2,4,6-trienoic acid	C21H24O7	388.4	395.10	0.98	0.353	7	5	127000	2	1	41	0.016	-3.087	-2.735	Yes	No	No	98	-0.262	0.366	-1.592	-3.054	No	No	No	No	No	No	No	0.485	No	No	0.459	0.251	No	0.901	0.931	2.728	2.993	-0.138	No	No	0.515	0.193	3958	0.333
864	102034771	CC1CC(C2C(C(C(C2(C1C(=O)OC)O)(C)CO)OC(=O)C)(C)C)O	Methyl 7alpha-acetoxydeacetylbotryoloate	C18H30O7	358.4	359.03	1.00	0.417	7	3	113000	1	1	77	0.339	-3.245	-3.269	Yes	No	No	18	-0.147	0.508	-0.763	-3.123	No	No	No	No	No	No	No	1.057	No	No	0.034	0.014	No	0.166	0.029	2.271	2.418	0.496	No	No	0.389	0.629	4777	0.889
865	102063093	CC1CCC2C1C(OC=C2C)O	cis,cis-Nepetalactol	C10H16O2	168.23	179.35	0.94	0.0	2	1	29500	1	1	94	1.526	-2.11	-2.66	No	No	No	59	0.174	0.466	0.527	-2.253	No	No	No	No	No	No	No	0.103	No	No	0.099	0.965	No	0.643	0.096	1.72	2.36	0.576	No	No	0.9	0.598	4464	0.8
866	102120404	CC1CCC(CC1O)C(C)(CO)O	(1R,2R,4R,8S)-(-)-p-menthane-2,8,9-triol	C10H20O3	188.26	199.33	0.94	0.333	3	3	60700	5	-	67	1.168	-1.016	-4.41	No	No	No	33	-0.2	0.675	-0.29	-3.389	No	No	No	No	No	No	No	1.268	No	No	0.013	0.047	No	0.12	0.313	1.675	2.712	1.436	No	No	0.033	0.592	3969	1.0
867	102137387	CC(=CC(CC(=CCC1=C(C=C(C(=C1O)CO)CO)OC)C)O)C	2-[(2E)-5-hydroxy-3,7-dimethylocta-2,6-dienyl]-5,6-bis(hydroxymethyl)-3-methoxyphenol	C19H28O5	336.4	359.39	0.94	1.0	5	4	90200	2	1	92	1.04	-2.817	-2.737	No	No	No	74	0.644	0.51	-1.17	-2.92	No	No	No	No	No	No	No	1.155	No	No	0.041	0.115	No	0.539	0.343	2.151	2.51	-0.006	No	No	0.019	0.548	3531	0.474
868	102201698	CC(C)CCCC1=CC(=C(C(=C1)O)C(C)C)O	5-(4-Methylpentyl)-2-propan-2-ylbenzene-1,3-diol	C15H24O2	236.35	269.11	0.88	0.833	2	2	40500	4	4	89	1.559	-3.515	-2.773	Yes	No	No	98	0.534	0.092	-0.115	-1.269	Yes	Yes	Yes	No	No	No	Yes	0.952	No	No	0.126	0.037	No	0.036	0.915	2.337	2.22	0.677	No	No	0.736	0.804	2.29	0.6
869	102228312	CC(=CCC1CCC(=O)C2=C1C(=O)NC(C(=O)N2)CC3=CNC4=C3C=CC(=C4)O)C	Asperdiazapinone E	C23H25N3O4	407.5	416.56	0.98	0.208	4	4	111000	4	3	77	0.389	-3.518	-2.809	Yes	Yes	No	97	0.555	0.167	-0.684	-2.546	No	No	No	No	No	No	Yes	0.704	No	No	0.655	0.399	No	0.33	0.735	2.287	1.025	-1.037	No	Yes	0.274	0.417	3353	0.304
870	102228313	CC(=CCC1CCC(=O)C2=C1C(=O)NC(C(=O)N2)CC3=CNC4=C3C=CC(=C4CC=C(C)C)O)C	Asperdiazapinone F	C28H33N3O4	475.6	500.41	0.95	0.28	4	4	111000	6	4	76	0.554	-4.722	-2.742	Yes	Yes	Yes	99	0.479	0.011	-0.606	-2.341	No	Yes	No	No	Yes	No	Yes	0.267	No	No	0.466	0.149	No	0.872	0.641	2.846	1.042	-0.861	No	Yes	0.755	0.245	3.67	0.357
871	102249594	CC1CC(C(CC1O)C(C)C)O	(+)-(6s)-Hydroxymenthol	C10H20O2	172.26	190.54	0.90	0.167	2	2	40500	1	1	95	1.472	-1.438	-2.85	No	No	No	41	-0.044	0.528	-0.17	-2.371	No	No	No	No	No	No	No	1.221	No	No	0.035	0.072	No	0.105	0.163	1.879	2.647	0.891	No	No	0.12	0.628	3.96	1.0
872	102286541	CC(=CCC(C1(C2CC1(CCC2=C)O)C)O)C	Dihydroxybergamotene	C15H24O2	236.35	263.19	0.90	0.3	2	2	40500	2	2	93	1.577	-3.27	-3.174	No	No	No	66	0.429	0.396	0	-2.964	No	No	No	No	No	No	No	1.239	No	No	0.011	0.483	No	0.512	0.089	1.721	2.062	0.202	No	No	0.921	0.74	5487	0.733
873	102443809	CCC(C)C1=C(C(=O)C(C(C1)O)(C)CC)OC	Mycosphine D	C14H24O3	240.34	263.24	0.91	0.375	3	1	46500	2	2	94	1.306	-2.311	-3.174	No	No	No	81	0.003	0.46	0.251	-2.732	No	No	No	No	No	No	No	1.473	No	No	0.075	0.417	No	0.152	0.121	1.877	1.931	0.705	No	No	0.776	0.771	4551	0.786
874	102593472	CC(=CCCC(C)(CC(=O)C)O)CCCC(=O)C	Pseudoalteromone B	C15H26O3	254.36	286.46	0.89	3.0	3	1	54400	1	0	93	1.451	-3.458	-2.521	No	No	No	79	-0.016	0.315	0.007	-2.621	No	No	No	No	No	No	No	1.613	No	No	0.002	0.066	No	0.735	0.562	1.952	2.253	0.445	No	No	0.002	0.643	3278	0.733
875	102597515	CC12CC3(C4CC1(C4(C(O2)O3)COC(=O)C5=CC=C(C=C5)O)OC6C(C(C(C(O6)COC(=O)C7=CC=CC=C7)O)O)O)O	alpha-6'-Benzoyloxypaeoniflorin	C30H32O13	600.6	560.72	1.07	0.303	13	5	191000	1	2	75	0.712	-3.057	-2.735	Yes	Yes	No	86	0.983	0.118	-1.483	-4.489	No	No	No	No	No	No	Yes	0.182	No	No	0.524	0.652	No	0.026	0.15	2.785	3.447	-0.285	No	No	0.066	0.259	6164	0.533
876	118723290	CC1(C2C1C=C(CC2)C(=O)O)C(=O)O	Eupenicisirenin B	C10H12O4	196.2	191.66	1.02	0.2	4	2	74600	1	1	69	0.64	-1.398	-2.735	No	No	No	50	-1.165	0.588	-0.06	-3.041	No	No	No	No	No	No	No	0.512	No	No	0.007	0.279	No	0.067	0.056	1.545	2.877	0.247	No	No	0.879	0.649	4.31	0.6
877	119025632	CC(=C)C1CCC2(C1)C3CC(=O)CC2(OC3)C	Cyclodehydroisolubimin	C15H22O2	234.33	254.63	0.92	0.062	2	0	26300	2	1	96	1.626	-4.005	-2.368	No	No	No	54	0.443	0.304	0.609	-2.302	Yes	Yes	No	No	No	No	Yes	1.072	Yes	No	0.022	0.291	No	0.507	0.078	1.637	1.888	-0.007	No	No	0.674	0.652	5787	0.8
878	122173805	CC1(C2CCC1(C(=O)C2C(=O)O[Bi]O[Bi](OC(=O)C3C4CCC(C3=O)(C4(C)C)C)OC(=O)C5C6CCC(C5=O)(C6(C)C)C)C)C.O	CID 122173805	C33H47Bi2O11	1037.7	201.48	0.97	0.1	11	1	140000	9	-	78	0.576	-4.314	-2.737	No	Yes	Yes	67	0.196	0.083	-1.902	-2.497	No	No	No	No	No	No	Yes	-0.624	No	No	0.037	0.303	No	0.157	0.051	2.724	2.398	0.1	No	No	0.624	0.568	4924	0.818
879	122178713	CC(CC(C)C=C(C)C)C=CC(=O)NC1=CC(C=CC1=O)(CCCCC(=O)O)O	Salternamide B	C23H33NO5	403.5	434.30	0.93	0.917	5	3	104000	3	1	46	0.675	-3.436	-2.731	No	No	Yes	93	-1.071	0.236	-0.984	-2.929	No	No	No	No	No	No	No	1.527	No	No	0.055	0.939	No	0.871	0.886	2.007	0.961	-0.326	No	No	0.951	0.42	4471	0.565
880	122178714	CC(CC(C)C=C(C)C)C=CC(=O)NC1=CC(C(CC1=O)O)(CCCCC(=O)O)O	Salternamide C	C23H35NO6	421.5	445.73	0.95	1.0	6	4	124000	3	2	33	0.371	-3.11	-2.735	Yes	No	No	93	-1.128	0.284	-1.014	-3.236	No	No	No	No	No	No	No	1.509	No	No	0.055	0.637	No	0.386	0.257	2.028	2.357	-0.23	No	No	0.672	0.298	4.43	0.696
881	122178715	CC(CC(C)C=C(C)C(=O)NC1=CC(C(CC1=O)O)(CCCCC(=O)O)O)C=C(C)C	Salternamide D	C24H37NO6	435.6	463.02	0.94	1.0	6	4	124000	3	2	34	0.394	-3.193	-2.735	Yes	No	No	95	-1.116	0.256	-1.019	-3.047	No	No	No	No	No	No	No	1.2	No	No	0.084	0.602	No	0.633	0.201	2.107	2.275	-0.217	No	No	0.929	0.288	4667	0.708
882	122179408	CC(C)C1=C(C(=C(C(=O)C1=O)C=CC2=CC=CC=C2)N)O	Lumiquinone A	C17H17NO3	283.32	301.75	0.94	0.214	4	2	80400	4	2	95	0.965	-2.777	-3.125	Yes	No	No	10	0.334	0.201	0.035	-2.25	No	No	No	No	No	No	No	0.098	No	No	0.46	0.625	No	0.215	0.953	1.953	1.72	0.069	No	No	0.399	0.3	2863	0.059
883	122211425	CC1C2CCC(C3(C2(O3)C(CC1O)C(C)C)C)O	Isocadinanol A	C15H26O3	254.36	268.70	0.95	0.077	3	2	53000	2	2	96	1.246	-2.711	-3.516	No	No	No	55	0.209	0.442	0.171	-2.893	No	No	No	No	No	No	No	1.03	No	Yes	0.049	0.759	No	0.632	0.128	2.257	2.493	0.103	No	No	0.95	0.703	5.19	1.0
884	123586886	CC(=CCCC(=CCCC1(C(CC2=C(C=C3C(=C2O1)CNC3=O)O)O)C)C)C	CID 123586886	C23H31NO4	385.5	411.03	0.94	0.353	4	3	78800	6	4	91	0.951	-3.627	-2.754	Yes	No	Yes	89	0.808	0.211	-0.694	-2.242	No	Yes	No	No	No	No	Yes	0.782	No	No	0.005	0.109	Yes	0.938	0.818	1.938	2.32	-0.014	No	Yes	0.279	0.521	4.31	0.478
885	124079395	CC1(C2CCC(=C(C3C(C(C(C(O3)OC)O)O)O)OC4C(C(C(CO4)O)O)O)C1C2)C	methyl 6-O-alpha-L-arabinopyranosyl-6-C-[(1S,5R)-6,6-dimethylbicyclo[3.1.1]heptan-2-ylidene]-beta-L-idopyranoside	C21H34O10	446.5	422.81	1.06	0.19	10	6	158000	-	0	34	0.512	-3.511	-2.748	Yes	No	No	30	0.02	0.566	-0.908	-3.765	No	No	No	No	No	No	No	1.069	No	Yes	0.261	0.025	No	0.173	0.021	2.41	2.811	-0.189	No	No	0.323	0.284	5846	0.905
886	124079396	CC12CC(C3CC1(C3(C(=O)O2)COC(=O)C4=CC=CC=C4)OC5C(C(C(C(O5)COC(=O)C6=CC(=C(C(=C6)O)O)O)O)O)O)O	6-O-Galloylalbiflorin	C30H32O15	632.6	584.22	1.08	0.312	15	7	239000	9	1	37	-0.863	-2.921	-2.735	Yes	No	No	92	1.317	0.155	-2.171	-4.803	No	No	No	No	No	No	No	-0.005	No	No	0.115	0.049	No	0.083	0.091	2.582	3.878	0.349	No	No	0.009	0.11	6049	0.5
887	124079402	CC(=CCCC(=CCC1=C2C(=CC(=C1O)O)C=CC(=O)O2)C)C	8-Geranylesculetin	C19H22O4	314.4	336.77	0.93	0.357	4	2	66800	5	3	91	0.665	-4.009	-2.773	Yes	No	No	89	0.612	0.117	-0.114	-2.154	Yes	Yes	Yes	No	No	No	Yes	0.855	No	No	0.031	0.792	No	0.96	0.698	2.214	1.555	0.453	No	Yes	0.538	0.486	2.87	0.316
888	124202123	CC1C(CC2(C(C(C(O2)C(CC(C(C)C(C(C)C=C(C)C(=CC=CC(=CC#N)C)C)O)O)OC)OP(=O)(O)O)(C)C)OC1CC=CC3=COC(=N3)C(C)CCNC(=O)C(C(C(COC)N(C)C)O)O)O	[(3S,7S,8R,9R)-2-[(1R,3R,4R,5S,6S,7E,9E,11E,13E)-14-cyano-3,5-dihydroxy-1-methoxy-4,6,8,9,13-pentamethyltetradeca-7,9,11,13-tetraenyl]-9-[(E)-3-[2-[(2R)-4-[[(2R,3R,4R)-4-(dimethylamino)-2,3-dihydroxy-5-methoxypentanoyl]amino]butan-2-yl]-1,3-oxazol-4-yl]prop-2-enyl]-7-hydroxy-4,4,8-trimethyl-1,10-dioxaspiro[4.5]decan-3-yl] dihydrogen phosphate	C50H81N4O15P	1009.2	1016989	0.99	1.08	18	8	287000	1	0	15	0.435	-3.046	-2.735	Yes	Yes	No	84	-0.86	0.344	-2.651	-4.474	No	No	No	No	No	No	Yes	-0.234	No	No	0.011	0.443	Yes	0.846	0.426	2.943	3.305	0.275	No	Yes	0.92	0.027	7.63	0.7
889	129637641	CC(=CCO)CCC=C(C)CO	Hydroxygeraniol	C10H18O2	170.25	193.82	0.88	2.5	2	2	40500	1	1	92	1.511	-1.168	-2.191	No	No	No	69	-0.121	0.512	-0.057	-2.223	No	No	No	No	No	No	No	0.464	No	No	0.005	0.757	No	0.638	0.943	1.862	2.768	0.691	No	No	0.034	0.616	2921	0.6
890	129715809	CC1CCC2C1C(OC=C2COC(=O)C)OC(=O)CC(C)C	Valdiate	C17H26O5	310.4	321.52	0.97	0.583	5	0	61800	2	2	96	1.321	-3.593	-3.035	No	Yes	No	56	-0.129	0.239	-0.094	-2.319	No	No	No	No	No	No	Yes	1.075	Yes	Yes	0.985	0.972	No	0.49	0.157	1.887	1.406	0.332	No	No	0.889	0.73	4165	0.765
891	129845680	CC(C)C12CCC(C1C2)(C)OC	trans-4-Methoxythujane	C11H20O	168.28	190.49	0.88	0.286	1	0	9200	3	2	96	1.517	-3.441	-1.762	No	No	No	84	0.418	0.412	0.728	-2.156	No	No	No	No	No	No	No	1.075	No	No	0.021	0.108	No	0.117	0.242	1.648	2.072	0.426	No	No	0.214	0.616	4233	1.0
892	129847957	CC(C)C12CCC(C1C2)(C)OC	cis-4-Methoxythujane	C11H20O	168.28	190.49	0.88	0.286	1	0	9200	3	2	96	1.517	-3.441	-1.762	No	No	No	84	0.418	0.412	0.728	-2.156	No	No	No	No	No	No	No	1.075	No	No	0.021	0.108	No	0.117	0.242	1.648	2.072	0.426	No	No	0.214	0.616	4233	1.0
893	129850105	CC(C1CC(=CC=C1)C(=O)C2=CC=CC=C2)C(=O)O	Dihydroketoprofen	C16H16O3	256.3	276.10	0.93	0.308	3	1	54400	2	1	100	1.316	-2.882	-2.734	No	No	No	92	-1.22	0.243	-0.088	-2.198	No	No	No	No	No	No	No	0.284	No	No	0.006	0.015	No	0.248	0.064	2.076	2.067	0.559	No	No	0.063	0.884	2576	0.188
894	129882283	CCC(=O)C(=CC=CC(=CC=CC(=O)O)C)C	(2e,4z,6e,8z)-5,9-Dimethyl-10-oxododeca-2,4,6,8-tetraenoic acid	C14H18O3	234.29	261.25	0.90	1.0	3	1	54400	3	2	96	1.327	-2.846	-2.699	No	No	No	89	-0.965	0.305	0.011	-2.348	No	No	No	No	No	No	No	1.033	No	No	0.833	0.408	No	0.835	0.969	1.765	2.199	0.018	No	No	0.944	0.567	3102	0.286
895	129900395	CC(=C)C1CCC(OC(=O)C1)(C)O	(4S,7R)-7-hydroxy-4-isopropenyl-7-methyloxepan-2-one	C10H16O3	184.23	194.06	0.95	0.111	3	1	46500	1	1	94	1.254	-1.481	-3.6	No	No	No	39	0.015	0.622	0.607	-2.929	No	No	No	No	No	No	No	0.377	No	No	0.012	0.489	No	0.207	0.208	1.991	2.474	0.994	No	No	0.04	0.497	4023	0.7
896	129900396	CC(=C)C1CCC(OC(=O)C1)(C)O	(4R,7S)-4-isopropenyl-7-hydroxy-7-methyloxepan-2-one	C10H16O3	184.23	194.06	0.95	0.111	3	1	46500	1	1	94	1.254	-1.481	-3.6	No	No	No	39	0.015	0.622	0.607	-2.929	No	No	No	No	No	No	No	0.377	No	No	0.012	0.489	No	0.207	0.208	1.991	2.474	0.994	No	No	0.04	0.497	4023	0.7
897	130142141	CC1(C2CC3C1(C3C2)C)CCCO	Tricycloekasantalol	C12H20O	180.29	199.23	0.90	0.333	1	1	20200	2	3	91	1.434	-3.486	-2.319	No	No	No	58	0.638	0.306	0.77	-2.116	No	No	No	No	No	No	Yes	0.042	No	No	0.012	0.067	No	0.262	0.498	1.696	1.156	-0.185	No	No	0.749	0.707	5237	1.0
898	130346713	CC1=C(C(=C(C(=C1Cl)O)CC=C(C)CCC=C(C)CCC2C(O2)(C)C)O)C=O	5-chloro-3-[(2E,6E)-9-(3,3-dimethyloxiran-2-yl)-3,7-dimethylnona-2,6-dienyl]-2,4-dihydroxy-6-methylbenzaldehyde	C23H31ClO4	406.9	423.80	0.96	0.75	4	2	70100	7	4	87	0.6	-5.949	-2.963	Yes	Yes	Yes	10	0.535	0	-0.261	-2.06	No	Yes	Yes	No	Yes	No	Yes	0.196	No	No	0.029	0.807	No	0.316	0.777	2.118	0.891	0.528	No	Yes	0.888	0.297	3777	0.522
899	131142768	CC1=CCC(CC1)C(C)C(=O)O	(2R)-2-[(1R)-4-methylcyclohex-3-en-1-yl]propanoic acid	C10H16O2	168.23	185.27	0.91	0.286	2	1	37300	2	1	93	1.582	-2.003	-2.742	No	No	No	93	-0.369	0.551	0.374	-2.769	No	No	No	No	No	No	No	0.221	No	No	0.002	0.695	No	0.536	0.36	1.832	2.223	0.992	No	No	0.082	0.643	3445	0.7
900	131505878	CC1=C(C(=C(C=C1C(C)C(=O)C)O)C)O	(3S)-3-(3,5-dihydroxy-2,4-dimethylphenyl)butan-2-one	C12H16O3	208.25	223.38	0.93	0.286	3	2	57500	1	1	88	1.214	-1.918	-2.723	No	No	No	95	0.168	0.382	0.068	-2.164	Yes	No	No	No	No	No	No	0.305	No	Yes	0.016	0.065	No	0.433	0.905	2.124	1.735	0.832	No	No	0.293	0.784	3161	0.417
901	131708368	CC(=C)C1CCC(OC(=O)C1)(C)O	(4S,7S)-7-hydroxy-4-isopropenyl-7-methyloxepan-2-one	C10H16O3	184.23	194.06	0.95	0.111	3	1	46500	1	1	94	1.254	-1.481	-3.6	No	No	No	39	0.015	0.622	0.607	-2.929	No	No	No	No	No	No	No	0.377	No	No	0.012	0.489	No	0.207	0.208	1.991	2.474	0.994	No	No	0.04	0.497	4023	0.7
902	131751475	CC(C)CC(=O)OC1C=C2C(C13CO3)C(OC=C2COC(=O)CC(C)(C)O)OC(=O)CC(C)C	11-Deacetylvaltrate 11-(3-hydroxy-3-methylbutanoate)	C25H36O9	480.5	481.22	1.00	0.812	9	1	121000	3	2	95	0.895	-4.68	-2.815	No	Yes	No	61	-0.246	0.2	-1.283	-3.002	No	No	No	No	No	No	Yes	0.581	No	Yes	0.986	0.954	No	0.759	0.28	3.386	1.544	0.316	No	No	0.16	0.286	5207	0.72
903	131751476	CCC(C)CC(=O)OC1C=C2C(C13CO3)C(OC=C2COC(=O)CC(C)(C)O)OC(=O)CC(C)C	7,11-Bisdeacetylvaltrate 7-(3-methylpentanoate) 11-(3-hydroxy-3-methylbutanoate)	C26H38O9	494.6	498.51	0.99	0.875	9	1	121000	3	3	96	0.867	-4.691	-2.79	No	Yes	Yes	65	-0.18	0.196	-1.305	-3.01	No	No	No	No	No	No	Yes	0.683	No	Yes	0.982	0.958	No	0.722	0.301	3.373	1.561	0.342	No	No	0.229	0.262	5362	0.731
904	131751540	CC1(C(CC2C1C(OC=C2C(=O)O)OC3C(C(C(C(O3)CO)O)O)O)O)O	Caryoptosidic acid	C16H24O11	392.35	351.04	1.12	0.235	11	7	186000	-	-	14	-0.439	-2.362	-2.735	No	No	No	20	-0.134	0.671	-1.308	-3.923	No	No	No	No	No	No	No	1.212	No	No	0.046	0.856	No	0.241	0.019	2.03	3.465	0.695	No	No	0.053	0.256	4849	0.812
905	131751541	CC1(C(CC2C1C(OC=C2C(=O)O)OC3C(C(C(C(O3)COC(=O)C=CC4=CC=C(C=C4)O)O)O)O)O)O	Lippioside I	C25H30O13	538.5	502.55	1.07	0.32	13	7	213000	-	0	18	-0.692	-2.824	-2.735	Yes	No	No	67	0.563	0.449	-1.629	-4.363	No	No	No	No	No	No	No	0.728	No	No	0.053	0.621	No	0.162	0.035	2.614	3.003	0.229	No	No	0.114	0.161	4.86	0.52
906	131751542	CC1(C(CC2C1C(OC=C2C(=O)O)OC3C(C(C(C(O3)COC(=O)C=CC4=CC(=C(C=C4)O)O)O)O)O)O)O	Lippioside II	C25H30O14	554.5	511.34	1.08	0.32	14	8	233000	-	0	10	-0.876	-2.835	-2.735	Yes	No	No	74	0.98	0.453	-1.876	-4.525	No	No	No	No	No	No	No	0.562	No	No	0.08	0.58	No	0.15	0.033	2.589	3.057	0.214	No	No	0.159	0.109	4951	0.52
907	131751872	CC(C)CC(=O)OCC1=COC(C2C1=CC(C23CO3)O)OC(=O)CC(C)C	Deacetylisovaltrate	C20H28O7	380.4	379.79	1.00	0.6	7	1	94600	2	2	95	1.093	-3.706	-3.194	No	Yes	No	55	-0.292	0.223	-0.731	-2.936	No	No	No	No	No	No	Yes	0.979	No	Yes	0.984	0.954	No	0.81	0.366	3.058	1.377	-0.13	No	No	0.67	0.534	5026	0.7
908	131751912	CC1=C(CC(C=C1)C(C)C)[N+](=O)[O-]	(R)-2-Nitro-p-mentha-1,5-diene	C10H15NO2	181.23	193.63	0.94	0.286	2	0	45800	3	3	96	1.36	-3.893	-1.766	No	No	No	90	0.208	0.321	0.035	-1.856	No	No	No	No	No	No	No	0.428	No	No	0.185	0.94	No	0.669	0.942	2.381	1.278	0.457	No	No	0.958	0.485	3884	0.6
909	131752057	CC1(C2CC3C1(C3C2)C)CCO	Norecasantalol	C11H18O	166.26	181.93	0.91	0.222	1	1	20200	2	2	92	1.438	-3.059	-2.296	No	No	No	48	0.625	0.372	0.965	-2.177	No	No	No	No	No	No	Yes	0.03	No	No	0.011	0.082	No	0.241	0.284	1.651	1.677	-0.049	No	No	0.565	0.665	5366	1.0
910	131752434	CC=C(C)C(=O)OC1C=C(C2(CCCCC2C1(C(C)C)O)C)C	Crispane	C20H32O3	320.5	355.83	0.90	0.308	3	1	46500	4	4	95	1.579	-4.991	-2.867	No	Yes	No	93	0.176	0.053	-0.122	-2.142	No	Yes	No	No	No	No	Yes	1.3	No	No	0.046	0.025	No	0.766	0.113	1.871	1.915	-0.273	No	No	0.953	0.476	4442	0.75
911	131752808	CC(=O)OC1CC2CCC1(C2(C)C)C	L-alpha-bornyl acetate	C12H20O2	196.29	213.94	0.92	0.222	2	0	26300	3	3	95	1.855	-3.03	-2.233	No	No	No	84	0.307	0.412	0.553	-2.399	No	No	No	No	No	No	No	1.029	No	No	0.009	0.128	No	0.124	0.795	1.904	1.875	0.526	No	No	0.33	0.603	4086	0.917
912	131837056	CC(=CCC1=C(C=C(C=C1O)O)O)CCC=C(C)CO	2-[(2E,6E)-8-hydroxy-3,7-dimethylocta-2,6-dienyl]benzene-1,3,5-triol	C16H22O4	278.34	298.71	0.93	0.75	4	4	80900	3	2	89	0.899	-2.772	-2.749	Yes	No	No	95	0.266	0.398	-0.954	-2.512	Yes	Yes	No	No	No	No	Yes	0.439	No	No	0.112	0.465	No	0.188	0.934	2.058	1.618	0.197	No	No	0.479	0.603	2909	0.375
913	132472759	CC(=CCCC(=CCCC1(C(CC2=C(C=C3C(=C2O1)CNC3=O)O)O)C)CO)C	Stachybotrin A	C23H31NO5	401.5	419.82	0.96	0.412	5	4	99000	4	3	69	0.448	-3.362	-2.754	Yes	No	Yes	91	0.645	0.297	-0.787	-2.684	No	Yes	No	No	No	No	Yes	0.763	No	No	0.007	0.314	Yes	0.894	0.726	1.815	2.343	-0.044	No	No	0.257	0.45	4.47	0.478
914	132487829	CC1CCC(=C(C=C1C)C(CCCO)C(=O)O)C	Ochracene B	C15H24O3	252.35	277.90	0.91	0.444	3	2	57500	3	1	96	1.317	-2.552	-2.735	No	No	No	93	-0.894	0.399	-0.211	-2.908	No	No	No	No	No	No	No	1.408	No	No	0.003	0.187	No	0.106	0.918	1.684	2.245	0.694	No	No	0.139	0.596	3.78	0.667
915	132489952	CC1CC2=CC(=C(C(C2C(C1=O)C)C=C(C)C=C(C)C=CC(=O)O)CC(C)O)C	Preussilide A	C25H34O4	398.5	440.55	0.90	0.375	4	2	74600	3	1	95	0.804	-4.588	-2.726	No	No	Yes	96	-0.895	0	-0.109	-2.047	No	No	No	No	No	No	Yes	1.047	No	No	0.005	0.448	No	0.509	0.952	2.205	2.166	-0.187	No	No	0.935	0.486	4952	0.52
916	132489953	CC1CC2=CC(=C(C(C2C(C1O)C)C=C(C)C=C(C)C=CC(=O)O)CC(=O)C)C	Preussilide B	C25H34O4	398.5	440.55	0.90	0.294	4	2	74600	4	2	95	0.804	-4.504	-2.729	No	No	Yes	97	-0.927	0	-0.037	-2.021	No	No	No	No	No	No	Yes	1.041	No	No	0.023	0.669	No	0.313	0.51	2.539	2.157	-0.279	No	No	0.97	0.387	5173	0.52
917	132489954	CC1CC2=CC(=C(C(C2C(C1=O)C)C=C(C)C=C(C)C=CC(=O)O)CC(=O)C)C	Preussilide C	C25H32O4	396.5	437.91	0.91	0.278	4	1	71400	4	1	97	0.797	-4.785	-2.726	No	No	Yes	97	-0.884	0	-0.122	-1.959	No	No	No	No	No	No	Yes	1.402	No	No	0.058	0.714	No	0.223	0.656	2.166	2.151	-0.112	No	No	0.977	0.392	5068	0.48
918	132489955	CC1CC2=CC(=C(C(C2C(C1=O)C)C=C(C)C=C(C)C=CC(=O)O)CC(=O)C)C	Preussilide D	C25H32O4	396.5	437.91	0.91	0.278	4	1	71400	4	1	97	0.797	-4.785	-2.726	No	No	Yes	97	-0.884	0	-0.122	-1.959	No	No	No	No	No	No	Yes	1.402	No	No	0.058	0.714	No	0.223	0.656	2.166	2.151	-0.112	No	No	0.977	0.392	5068	0.48
919	132489956	CC1CC2=CC(=C(C(C2C(C1=O)C)C=C(C)C=C(C)C=CC(=O)OC)CC(C)O)C	Preussilide E	C26H36O4	412.6	457.85	0.90	0.438	4	1	63600	4	1	96	0.882	-5.657	-3.164	No	Yes	Yes	95	-0.135	0	-0.372	-1.971	No	No	No	No	No	No	Yes	1.11	No	No	0.008	0.282	No	0.295	0.945	1.968	1.994	-0.194	No	No	0.951	0.374	4943	0.538
920	132489957	CC1CC2=CC(=C(C(C2C(C1=O)C)C=C(C)C=C(C)C=CC(=O)OC)CC(=O)C)C	Preussilide F	C26H34O4	410.5	455.21	0.90	0.412	4	0	60400	4	1	99	1.203	-5.952	-3.066	No	Yes	Yes	95	-0.117	0	-0.339	-1.883	No	No	No	No	No	No	Yes	1.056	No	No	0.024	0.171	No	0.737	0.963	1.85	1.98	-0.147	No	No	0.97	0.338	4736	0.5
921	132489993	CC(=CCCC(=CCC1=CNC(=C1NC(=O)C)C(=O)OC)C)C	Geranylpyrrol A	C18H26N2O3	318.4	343.87	0.93	1.0	3	2	71200	3	3	90	0.823	-3.326	-2.644	No	No	No	89	0.12	0.361	-0.38	-2.392	No	No	No	No	No	No	Yes	1.229	No	No	0.011	0.161	Yes	0.908	0.918	2.409	0.406	-0.267	No	No	0.298	0.586	3508	0.444
922	132500976	CC(=CC(=CC(=O)O)C)C=CC=C(C)C1=C(C(=CC(=C1Cl)O)O)Cl	Cosmochlorin A	C18H18Cl2O4	369.2	355.82	1.03	0.455	4	3	77800	5	2	88	0.641	-4.132	-2.728	Yes	No	No	10	-0.764	0.112	-1.158	-1.885	No	No	No	No	No	No	Yes	0.232	No	No	0.339	0.387	No	0.906	0.958	2.703	1.132	0.47	No	No	0.939	0.484	3364	0.167
923	132522953	CC(=C1CCC2(C1CC3=C(O2)C4CC(C3=O)(CO4)O)C)C	Guignardone Q	C17H22O4	290.4	295.61	0.98	0.0	4	1	55800	2	3	96	1.268	-3.744	-3.63	No	No	No	90	0.49	0.468	1.019	-2.881	No	No	No	No	No	No	No	0.919	No	No	0.09	0.767	No	0.637	0.129	2.038	1.449	0.321	No	No	0.242	0.695	5763	0.706
924	132522954	CC(=C1CCC2(C1CC3=C(O2)C(CC(C3=O)OC)O)C)C	Guignardone S	C17H24O4	292.4	304.17	0.96	0.056	4	1	55800	2	0	96	1.303	-3.48	-3.798	No	Yes	No	83	0.294	0.444	0.442	-2.869	No	No	No	No	No	No	No	1.126	No	No	0.019	0.305	No	0.658	0.132	2.065	1.523	0.303	No	No	0.321	0.697	4831	0.765
925	132523331	CC1(C2CC1(CCC2=C)O)C(C=CC(C)(C)O)O	E-beta-trans-5,8,11-trihydroxybergamot-9-ene	C15H24O3	252.35	271.98	0.93	0.3	3	3	60700	1	1	92	1.262	-2.408	-3.849	No	No	No	32	0.035	0.506	0.072	-3.374	No	No	No	No	No	No	No	1.175	No	No	0.018	0.432	No	0.052	0.034	1.928	2.654	0.377	No	No	0.156	0.671	5672	0.733
926	132523332	CC(=CCCC1(C2CC1(CCC2(CO)O)O)C)C	beta-trans-2beta,5,15-Trihydroxybergamot-10-ene	C15H26O3	254.36	274.62	0.93	0.444	3	3	60700	2	1	93	1.266	-2.772	-3.724	No	No	No	87	-0.051	0.471	0.349	-3.735	No	No	No	No	No	No	No	1.185	No	No	0.014	0.135	No	0.373	0.25	1.564	2.736	0.775	No	No	0.365	0.673	5.32	0.867
927	132524228	CC1CCC(C(C12CC3(C(C(C(=O)C(=C3O2)C)C(=O)OC)C)C)(C)CCC(=O)OC)C(C)(C)O	Asnovolin C	C27H42O7	478.6	500.86	0.96	0.368	7	1	99100	3	3	89	0.82	-5.389	-3.247	Yes	Yes	Yes	75	-0.068	0.103	-0.758	-2.913	No	No	No	No	No	No	Yes	0.561	No	No	0.008	0.038	No	0.466	0.021	2.453	0.547	-0.319	No	No	0.123	0.467	5517	0.815
928	132524229	CC1CCC(C(C12CC3(C(C(C(=O)C(=C3O2)C)C(=O)OC)C)C)(C)CCC(=O)O)C(C)(C)O	Asnovolin D	C26H40O7	464.6	483.57	0.96	0.316	7	2	110000	3	2	66	0.662	-3.818	-2.732	Yes	No	No	81	-0.616	0.192	-0.715	-2.977	No	No	No	No	No	No	Yes	0.494	No	No	0.007	0.055	No	0.408	0.021	2.844	1.953	0.113	No	No	0.082	0.465	5529	0.808
929	132524230	CC1CCC(C(C12CC3(C(C(C(=O)C(=C3O2)C)C(=O)OC)C)C)(C)CCC(=O)OC)C(=C)C	Asnovolin F	C27H40O6	460.6	489.44	0.94	0.35	6	0	78900	4	4	99	0.975	-5.75	-3.177	Yes	Yes	Yes	75	0.094	0.023	-0.588	-2.778	No	No	No	No	No	No	Yes	0.67	No	No	0.013	0.038	No	0.486	0.024	2.117	0.595	-0.141	No	No	0.47	0.326	5.5	0.741
930	132543897	CCC(C(=CC(CC(=CC(C(=O)NCCC(CO)O)O)C)O)C)O	Maoxianamide B	C17H31NO6	345.4	358.42	0.96	4333	6	6	130000	-	-	43	-0.525	-1.734	-2.986	Yes	No	No	11	-0.876	0.609	-1.156	-4.101	No	No	No	No	No	No	No	2.001	No	No	0.016	0.022	No	0.423	0.095	1.824	2.492	1.456	No	No	0.08	0.248	4372	0.765
931	132543973	CC1C(=C(C(C1(C)O)(C)CCC(=CC(=O)O)C)C)CO	Hisunic acid	C16H26O4	282.37	303.99	0.93	0.714	4	3	77800	1	0	94	0.894	-2.582	-2.674	No	No	No	84	-0.988	0.353	-0.676	-2.56	No	No	No	No	No	No	No	1.4	No	No	0.024	0.067	No	0.258	0.661	1.75	2.072	-0.004	No	No	0.04	0.535	4464	0.688
932	132558603	CC1=C(OC(=C(C1=O)C)OC)C(CC(=CC(=CC(=CC(=CC2=CC=C(C=C2)[N+](=O)[O-])C)C)C)C)O	(7R)-7-hydroxydeoxyspectinabilin	C28H33NO6	479.6	510.47	0.94	0.5	6	1	102000	5	3	95	0.816	-6.87	-2.732	Yes	Yes	Yes	96	0.392	0	-0.776	-1.817	No	Yes	Yes	No	Yes	No	Yes	0.822	No	Yes	0.655	0.713	No	0.967	0.959	2.818	0.993	-0.106	No	No	0.678	0.249	3967	0.321
933	132576380	CCC(=O)CCC(=CCCC(=CCCC=CC(C)CC(C)C(=O)C)C)C	Streptoone A	C24H40O2	360.6	428.06	0.84	2.8	2	0	34100	6	5	94	1.366	-7.002	-2.698	No	Yes	Yes	98	0.152	0	-0.212	-1.772	No	No	No	No	No	No	Yes	2.039	No	No	0.003	0.549	No	0.778	0.878	1.692	2.674	0.005	No	Yes	0.034	0.247	3869	0.667
934	132583211	CC1=CC2(CC1=O)C(CCC(C2O)C(C)(C)O)CO	Flammuspirone D	C15H24O4	268.35	280.77	0.96	0.167	4	3	77800	3	0	56	0.516	-2.583	-4.27	No	No	No	42	0.009	0.595	-0.632	-3.016	No	No	No	No	No	No	No	1.164	No	No	0.012	0.677	No	0.264	0.049	1.489	2.664	0.888	No	No	0.034	0.699	5066	0.8
935	134692083	CC1C2CCC(C(C2)OC1=O)(C)O	(1R,4R,5R,8S)-8-hydroxy-4,8-dimethyl-2-oxabicyclo[3.3.1]nonan-3-one	C10H16O3	184.23	188.14	0.98	0.0	3	1	46500	1	0	92	1.223	-1.343	-3.937	No	No	No	32	0.063	0.656	-0.208	-2.993	No	No	No	No	No	No	No	1.083	No	No	0.014	0.107	No	0.286	0.231	1.77	2.424	0.845	No	No	0.037	0.573	4.88	0.9
936	134716707	CC1CCC2C1C(OC=C2CO)O	7-Deoxyloganetic alcohol	C10H16O3	184.23	188.14	0.98	0.1	3	2	49700	6	0	71	1.211	-1.441	-3.791	No	No	No	26	-0.123	0.527	-0.174	-3.314	No	No	No	No	No	No	No	0.121	No	No	0.925	0.898	No	0.499	0.373	1.618	2.668	1.069	No	No	0.873	0.636	4576	0.8
937	134742763	CC(C)C1CCC(CC1C=C(CO)C(=O)O)CO	(E)-2-(Hydroxymethyl)-3-[(1S,2R,5S)-5-(hydroxymethyl)-2-propan-2-ylcyclohexyl]prop-2-enoic acid	C14H24O4	256	272.03	0.94	0.625	4	3	77800	1	0	93	0.772	-2.6	-2.735	No	No	No	49	-1.034	0.399	-0.579	-2.781	No	No	No	No	No	No	No	0.617	No	No	0.004	0.621	No	0.213	0.078	1.755	3.039	0.122	No	No	0.659	0.654	4228	0.786
938	135419190	CC(C)(C)C1=CC(=CC(=C1O)C(C)(C)C)C=C(C#N)C(=S)N	Tyrphostin AG 879	C18H24N2OS	316.5	342.17	0.92	0.444	3	2	102000	4	3	90	0.644	-4.283	-3.054	Yes	Yes	No	98	0.261	0.002	0.165	-1.706	Yes	Yes	Yes	No	Yes	No	Yes	-0.054	No	No	0.006	0.128	No	0.694	0.421	2.654	1.782	-0.216	No	No	0.874	0.488	2736	0.444
939	135475213	CC1=CC(=CC=C1)C=C2C(=O)NC(=NN=C3CC4CCC3(C4(C)C)C)S2	5-(3-Methylbenzylidene)-2-[(1,7,7-trimethylbicyclo[2.2.1]hept-2-ylidene)hydrazono]-1,3-thiazolidin-4-one	C21H25N3OS	367.5	379.38	0.97	0.2	4	1	79100	6	5	88	1.137	-5.642	-2.741	No	Yes	Yes	10	0.793	0	0.205	-1.505	No	Yes	No	No	No	No	Yes	-0.312	Yes	No	0.016	0.87	No	0.618	0.093	2.817	1.219	-0.656	No	Yes	0.93	0.657	4.88	0.476
940	135563664	CC1(C2CCC1(C(C2)OC(=O)C3=CC(=CC(=C3)OC)OC)C)C	(1S,2R,4S)-1,7,7-trimethylbicyclo[2.2.1]heptan-2-yl 3,5-dimethoxybenzoate	C19H26O4	318.4	336.13	0.95	0.333	4	0	44800	4	4	94	1.432	-4.927	-2.842	No	Yes	No	99	0.213	0.059	0.318	-2.188	Yes	Yes	No	No	No	No	Yes	1.006	No	No	0.006	0.035	No	0.073	0.832	2.126	1.905	0.466	No	No	0.483	0.785	3931	0.632
941	135579766	CC1=C(C2=C(C(=[N+]=[N-])C1=O)C(=O)C3(C(C2=O)(O3)CC=C(C)C)CC=C(C)CCC=C(C)C)O	CID 135579766	C26H30N2O5	450.5	472.16	0.95	0.333	6	1	86000	6	3	86	0.741	-4.399	-2.984	No	Yes	Yes	87	-0.061	0.143	-0.717	-2.117	No	No	No	No	No	No	Yes	0.891	No	No	0.978	0.938	No	0.99	0.749	2.483	-0.218	0.048	No	No	0.992	0.153	4847	0.462
942	135754258	CCC1=C(C(SC1=O)(CC)C=C(C)C=C)O	Thiotetromycin	C13H18O2S	238.35	250.39	0.95	0.444	3	1	62600	2	1	93	1.563	-3.529	-2.345	No	No	No	82	0.143	0.322	-0.047	-2.478	No	No	No	No	No	No	No	0.379	No	No	0.157	0.799	No	0.121	0.197	2.239	2.184	0.612	No	No	0.961	0.557	4711	0.538
943	135938368	CC1(C2CCC1(C(=NN=C3NC(=O)C(=CC4=CC(=CC=C4)Br)S3)C2)C)C	(2E,5Z)-5-[(3-bromophenyl)methylidene]-2-[(E)-(1,7,7-trimethyl-2-bicyclo[2.2.1]heptanylidene)hydrazinylidene]-1,3-thiazolidin-4-one	C20H22BrN3OS	432.4	381.37	1.13	0.2	4	1	79100	6	5	89	1.378	-6.286	-3.114	Yes	Yes	Yes	10	0.403	0	0.109	-1.48	No	Yes	Yes	No	No	No	Yes	-0.413	No	No	0.016	0.891	No	0.372	0.094	3.169	1.364	-0.839	No	Yes	0.923	0.552	4944	0.45
944	137628353	CC1=C(C(=C(C(=C1O)C)O)C=O)C(C)C(=O)C	Redoxcitrinin	C13H16O4	236.26	246.83	0.96	0.375	4	2	74600	2	1	91	1.175	-1.818	-2.803	Yes	No	No	97	0.077	0.484	-0.077	-2.375	No	No	No	No	No	No	No	0.258	No	Yes	0.048	0.09	No	0.134	0.748	2.128	1.458	-0.193	No	No	0.608	0.789	3.45	0.385
945	138453914	CC1COC(=O)C2C1CC(C2C)OC3C(C(C(C(O3)CO)O)O)O	Nepetaside	C16H26O8	346.37	327.31	1.06	0.176	8	4	126000	-	-	46	0.15	-2.836	-3.185	Yes	No	No	16	-0.188	0.649	-1	-3.629	No	No	No	No	No	No	No	1.18	No	No	0.095	0.148	No	0.248	0.02	2.056	3.039	0.63	No	No	0.027	0.462	4704	0.938
946	139044644	CC1CC2C(C1C(=O)C)CC(=O)C34C(C(C5(C(C3C2OO)O5)C)C)C(NC4=O)CC6=CNC7=CC=CC=C76	Armochaeglobine A	C30H36N2O6	520.6	523.82	0.99	0.114	6	3	121000	2	2	91	0.932	-4.42	-2.737	Yes	Yes	Yes	88	0.622	0.051	-0.841	-3.08	No	No	No	No	Yes	No	Yes	0.075	No	Yes	0.01	0.183	Yes	0.216	0.03	2.7	1.962	-1.041	No	Yes	0.976	0.245	5876	0.633
947	139050425	CC1=CC(=O)C2(C1(C3(CC(C2(C3)C)(C)C)O)O)O	Hitoyol A	C14H20O4	252.31	254.92	0.99	0.0	4	3	77800	1	1	62	0.292	-2.783	-4.125	No	No	No	60	0.147	0.625	-0.463	-3.029	No	No	No	No	No	No	No	0.884	No	No	0.859	0.969	No	0.674	0.89	1.584	2.661	0.723	No	No	0.96	0.588	5673	0.786
948	139202038	CC1CC2(CC3(CO2)C4CCC(=C)C3C4)NC1=O	Sporulaminal A	C15H21NO2	247.33	257.08	0.96	0.0	2	1	38300	1	2	96	1.365	-3.278	-3.328	No	No	No	55	0.323	0.317	0.041	-2.502	No	No	No	No	No	No	No	0.878	Yes	No	0.034	0.925	No	0.419	0.078	1.996	1.568	0.186	No	No	0.307	0.667	6448	0.8
949	139202039	CC1CC2(CC3(CO2)C4CCC(=C)C3C4)NC1=O	Sporulaminal B	C15H21NO2	247.33	257.08	0.96	0.0	2	1	38300	1	2	96	1.365	-3.278	-3.328	No	No	No	55	0.323	0.317	0.041	-2.502	No	No	No	No	No	No	No	0.878	Yes	No	0.034	0.925	No	0.419	0.078	1.996	1.568	0.186	No	No	0.307	0.667	6448	0.8
950	139205363	CC1(C2CC1(CCC2=C)O)CCC(C(C)(C)O)O	Xylariterpenoid H	C15H26O3	254.36	274.62	0.93	0.444	3	3	60700	1	1	92	1.272	-2.461	-3.807	No	No	No	58	0.065	0.491	0.064	-3.389	No	No	No	No	No	No	No	1.132	No	No	0.033	0.283	No	0.257	0.066	1.986	2.654	0.442	No	No	0.249	0.673	5422	0.867
951	139292142	CC(CCC(=CCl)CCCN(C)C(=O)C=C(C)OC)CC(C)C=C(C)C(=O)N(C)CC1=NC=CS1	BiakamideC,D	C27H42ClN3O3S	524.2	541.62	0.97	1.7	5	0	91000	4	3	88	0.641	-6.707	-2.769	Yes	Yes	Yes	96	0.063	0	-0.103	-2.685	No	No	No	No	Yes	No	Yes	0.501	No	No	0.008	0.869	Yes	0.953	0.51	2.704	0.62	0.284	No	No	0.899	0.151	4386	0.593
952	139583097	CCC1CC2CC3C4CC=CC(=O)NCCC(C5C(=O)C(=C(C=CC4CC(=O)C3C2C1C)O)C(=O)N5)O	Maltophilin	C29H38N2O6	510.6	523.64	0.97	0.028	6	4	133000	3	2	74	0.494	-4.539	-3.574	Yes	Yes	Yes	95	-0.829	0.159	-0.504	-3.018	No	No	No	No	No	No	Yes	0.456	No	No	0.003	0.281	Yes	0.365	0.065	3.035	1.784	-1.532	No	No	0.924	0.447	6363	0.655
953	139583152	CC1C2C(C(=O)C3(C1O)C2(CCC4(CCC(=O)C5=C4C3OC5)C)C)OC(=O)C	Guanacastepene K	C22H28O6	388.5	388.48	1.00	0.08	6	1	89900	1	1	99	1.58	-4.185	-4.068	Yes	No	No	68	0.282	0.353	-0.355	-2.914	No	No	No	No	No	No	Yes	0.46	No	No	0.01	0.201	No	0.1	0.009	2.599	2.472	-0.197	No	No	0.091	0.693	5945	0.773
954	139583259	CC1C2C(CCC1(C(C2=O)CO)C)C(C)C	Drechslerine C	C14H24O2	224.34	248.53	0.90	0.2	2	1	37300	2	1	94	1.43	-3.648	-2.511	No	No	No	67	0.178	0.246	0.322	-1.719	No	No	No	No	No	No	Yes	0.127	No	No	0.009	0.043	No	0.248	0.135	1.72	1.954	-0.308	No	No	0.511	0.782	5049	0.929
955	139583275	CC1C2CC3C2(COC1(C3)COC(=O)C)CC(=O)C=C(C)C(=O)N	Brasilamide D	C18H25NO5	335.4	338.62	0.99	0.467	5	1	95700	1	1	96	0.562	-3.162	-4.219	No	No	No	63	0.017	0.37	-0.539	-3.117	No	No	No	No	No	No	Yes	1.089	No	Yes	0.029	0.84	No	0.361	0.103	2.146	1.763	-0.484	No	No	0.057	0.584	6004	0.722
956	139583374	CC1C(C(=O)C(C23C1(CC(C2=C)CC3)C)C)O	4-Hydroxy-1,8-epi-isotenerone	C15H22O2	234.33	254.63	0.92	0.0	2	1	37300	2	1	96	1.475	-3.416	-2.943	No	No	No	60	0.232	0.264	0.343	-2.195	No	No	No	No	No	No	No	1.081	Yes	No	0.026	0.133	No	0.361	0.063	1.668	1.757	0.128	No	No	0.657	0.654	6115	0.8
957	139583383	CC(=C)C1CC(C(C(C1C2=CNC3=CC=CC=C32)N=C=S)(C)C=C)Cl	3-[(1R,2S,3S,4S,6R)-4-chloro-3-ethenyl-2-isothiocyanato-3-methyl-6-prop-1-en-2-ylcyclohexyl]-1H-indole	C21H23ClN2S	370.9	380.73	0.97	0.2	2	1	60200	5	4	92	1.177	-6.533	-2.714	Yes	Yes	No	93	1.12	0	0.274	-1.679	Yes	Yes	Yes	Yes	Yes	No	Yes	0.346	Yes	No	0.012	0.069	Yes	0.077	0.114	2.612	1.26	0.251	No	Yes	0.962	0.298	4793	0.381
958	139583529	CC(C)C1CCC(C2C1C=C(CO2)C(=O)O)(CO)O	Xylaric acid A	C14H22O5	270.32	272.27	0.99	0.25	5	3	87000	1	0	52	0.671	-1.891	-2.735	No	No	No	51	-0.733	0.617	-0.649	-3.436	No	No	No	No	No	No	No	0.467	No	No	0.009	0.124	No	0.412	0.336	1.831	2.415	0.873	No	No	0.124	0.706	4507	0.786
959	139583553	CCC(C)C1=C(C(=O)C(C(=O)C1=CNCCO)(C)CC)OC	Boydone A	C17H27NO4	309.4	329.64	0.94	0.6	5	2	75600	2	1	95	1.015	-2.436	-3.657	No	No	No	64	-0.209	0.464	-0.363	-2.991	No	No	No	No	No	No	No	0.627	No	No	0.209	0.305	No	0.107	0.072	1.936	0.37	0.61	No	No	0.985	0.462	4699	0.706
960	139583711	CC1C2CC3C2(COC1(C3)CO)CC(=O)C=C(C)C(=O)N	Brasilamide C	C16H23NO4	293.36	297.87	0.98	0.357	4	2	89600	5	0	67	0.433	-2.751	-4.634	Yes	No	No	68	0.104	0.431	-0.172	-3.133	No	No	No	No	No	No	No	0.167	No	No	0.015	0.857	No	0.44	0.197	2.351	1.022	-0.665	No	No	0.146	0.734	6136	0.75
961	139583815	CC1=CC(=O)C(=C(C1=O)O)C2CCCC2(C)C	Isodeoxyhelicobasidin	C14H18O3	234.29	249.41	0.94	0.091	3	1	54400	4	2	94	1.386	-2.899	-3.306	No	No	No	98	0.036	0.335	0.129	-2.748	No	No	No	No	No	No	No	0.029	No	No	0.371	0.666	No	0.37	0.942	2.21	1.955	0.523	No	No	0.903	0.516	2998	0.429
962	139583931	CC(=CC(=O)O)C1CC2=CCCC(C2C1O)(C)C	Phellilin B	C15H22O3	250.33	269.35	0.93	0.167	3	2	57500	3	2	97	1.299	-2.134	-2.729	No	No	No	83	-0.487	0.393	-0.14	-2.848	No	No	No	No	No	No	No	1.109	No	No	0.007	0.85	No	0.413	0.223	1.973	1.988	0.324	No	No	0.87	0.585	4446	0.667
963	139584037	CCC1CC2CC3C=CC=CC(=O)NCCCC4C(=O)C(=C(C=CC=CC(C3C2C1C)O)O)C(=O)N4	Alteramide B	C29H38N2O5	494.6	520.77	0.95	0.029	5	4	116000	3	2	80	0.623	-5.043	-3.765	Yes	Yes	Yes	99	-0.346	0.16	-0.439	-2.14	No	No	No	No	No	No	Yes	0.693	Yes	No	0.01	0.42	Yes	0.425	0.642	3.04	0.321	-1.49	No	No	0.752	0.454	6183	0.552
964	139584128	CC1C(CC(C1(C)C(C)C)O)(C)O	Dihydroxysabinane	C11H22O2	186.29	207.84	0.90	0.2	2	2	40500	1	0	94	1.608	-1.657	-3.018	No	No	No	26	0.073	0.506	0.086	-2.619	No	No	No	No	No	No	No	1.204	No	No	0.011	0.013	No	0.047	0.085	1.746	2.573	0.935	No	No	0.035	0.655	4539	1.0
965	139584365	CC1C(C2C(O2)C3=CC(=O)C(=C(C)C)CC13C)OC(=O)C	Capnodiumone	C17H22O4	290.4	301.53	0.96	0.125	4	0	55900	2	2	99	1.316	-3.131	-3.306	No	Yes	No	66	0.095	0.4	-0.181	-2.809	No	No	No	No	No	No	Yes	1.08	No	No	0.056	0.369	No	0.329	0.462	2.308	1.371	0.141	No	No	0.968	0.423	4809	0.647
966	139584438	CCC(C)C1=C(C(=O)C(C(=O)C1=CN)(C)CC)OC	Similin B	C15H23NO3	265.35	286.26	0.93	0.4	4	1	69400	2	1	95	1.017	-2.499	-3.423	No	No	No	81	-0.121	0.453	-0.078	-2.866	No	No	No	No	No	No	No	0.479	No	No	0.086	0.231	No	0.088	0.052	2.01	1.726	0.626	No	No	0.986	0.482	4765	0.667
967	139584698	CC1(CCC(C2C1O2)C(C)(C)O)O	Phomopene	C10H18O3	186.25	190.77	0.98	0.125	3	2	53000	9	0	84	1.199	-1.227	-3.623	No	No	No	37	-0.026	0.697	-0.272	-3.352	No	No	No	No	No	No	No	1.04	No	Yes	0.039	0.125	No	0.124	0.065	2.264	2.511	0.981	No	No	0.03	0.592	4382	1.0
968	139584796	CCC1CC2CC3C=CC=CC(=O)NCCC(C4C(=O)C(=C(C=CC=CC(C3C2C1C)O)O)C(=O)N4)O	Alteramide A	C29H38N2O6	510.6	529.56	0.96	0.029	6	5	136000	3	2	69	0.471	-4.622	-3.372	Yes	Yes	No	96	-0.66	0.237	-0.527	-3.115	No	No	No	No	No	No	Yes	0.726	No	No	0.009	0.293	Yes	0.28	0.111	3.056	1.725	-1.197	No	No	0.665	0.361	6355	0.552
969	139584900	CC1=CC2=C(C=CC(O2)(C)CCC=C(C)CCC=C(C)C)C=C1O	Nitrosporeunol E	C22H30O2	326.5	373.72	0.87	0.462	2	1	29500	7	4	91	1.456	-5.384	-2.384	No	Yes	No	96	0.765	0	0.511	-1.951	Yes	Yes	No	No	No	No	Yes	1.03	No	No	0.006	0.53	No	0.956	0.932	2.21	1.828	0.507	No	Yes	0.27	0.618	3559	0.455
970	139584994	CC1C2CC(=O)C(C1(C(C=C(C)C)O)O)CC2=C	Boydene A	C15H22O3	250.33	269.35	0.93	0.167	3	2	57500	2	1	97	1.252	-2.683	-4.107	No	No	No	65	0.189	0.43	-0.449	-2.927	No	No	No	No	No	No	No	1.284	No	Yes	0.075	0.05	No	0.939	0.043	2.011	2.593	0.241	No	No	0.813	0.735	5593	0.667
971	139585271	CCC1CC2CC3C=CC=CC(=O)NCCCC4C(=C(C(=O)CC=CC=CC3C2C1C)C(=O)N4)O	Lysobacteramide A	C29H38N2O4	478.6	511.98	0.93	0.03	4	3	95500	4	3	83	0.652	-5.449	-3.65	Yes	Yes	Yes	99	-0.223	0.096	-0.384	-1.843	No	No	No	No	No	No	Yes	0.68	Yes	No	0.03	0.268	Yes	0.46	0.945	2.977	0.397	-1.06	No	No	0.804	0.436	6166	0.517
972	139585279	CC(=CCCC12COC3(C1CC2CC3)CO)C(=O)N	Brasilamide L	C15H23NO3	265.35	274.42	0.97	0.385	3	2	72600	8	0	94	0.634	-2.433	-3.955	No	No	No	62	0.051	0.414	-0.027	-2.817	No	No	No	No	No	No	No	1.159	Yes	Yes	0.011	0.421	No	0.6	0.342	1.894	2.746	-0.077	No	No	0.329	0.738	5813	0.8
973	139585563	CC1(C(CCC2(C3C1C(C2(CC3O)C)O)C)O)C	CID 139585563	C15H26O3	254.36	268.70	0.95	0.0	3	3	60700	1	2	95	1.257	-3.167	-4.009	No	No	No	43	0.186	0.515	-0.135	-2.957	No	No	No	No	No	No	No	0.891	No	No	0.021	0.021	No	0.172	0.195	1.29	2.571	0.823	No	No	0.722	0.614	5549	1.0
974	139585709	CC(=CCC1C2CN3CCOC(CC3C24CCC(C4)C1=C)(C)C)C	Concavine	C22H35NO	329.5	369.36	0.89	0.095	2	0	12500	4	4	92	1.225	-4.802	-2.83	No	Yes	No	86	0.829	0.172	0.798	-1.934	No	No	No	No	No	No	Yes	0.508	Yes	No	0.013	0.565	Yes	0.405	0.038	2.323	1.488	-0.815	No	Yes	0.969	0.674	5979	0.818
975	139585737	CC(=C)C1CCC2(C13CCC(=O)C=C3C4=C(O2)C=CC(=C4)O)C	Ganocin B	C20H22O3	310.4	330.80	0.94	0.045	3	1	46500	3	3	95	1.35	-4.288	-3.329	No	Yes	No	90	0.789	0.141	-0.046	-2.507	Yes	Yes	Yes	No	No	No	Yes	0.757	Yes	No	0.013	0.922	No	0.536	0.622	2.346	1.775	-0.451	No	Yes	0.868	0.788	4.69	0.45
976	139585821	CC(=CC(=O)C1C(=C)C2CCC(C(C2O1)O)(C)O)C	Pleuroton A	C15H22O4	266.33	278.14	0.96	0.167	4	2	66800	2	1	95	0.536	-2.603	-4.182	No	No	No	84	0.114	0.556	-0.138	-2.943	No	No	No	No	No	No	No	1.287	No	No	0.031	0.33	No	0.382	0.282	1.796	2.524	0.526	No	No	0.892	0.747	4629	0.667
977	139585831	CC1=C(C=C2C(=C1OC)C(OC2(C)OC)OC)OCC=C(C)CCC=C(C)C	(1S,3R)-5-(3,7-dimethylocta-2,6-dienoxy)-1,3,7-trimethoxy-3,6-dimethyl-1H-2-benzofuran	C23H34O5	390.5	420.02	0.93	0.75	5	0	46200	6	3	93	1.181	-5.844	-2.749	No	Yes	Yes	88	0.502	0	-0.162	-2.44	No	No	No	No	No	No	Yes	1.247	No	No	0.157	0.676	No	0.928	0.39	2.216	0.697	0.892	No	No	0.071	0.516	4102	0.565
978	139585930	CC1C(CCC1C2(CCC3=C(C2=O)C(C4C5(C3(CCC(C5)O)C)O4)O)C)CC(C)C(C)C	Strophasterol B	C28H44O4	444.6	479.95	0.93	0.167	4	2	70100	4	4	95	0.809	-5.552	-3.384	Yes	Yes	Yes	97	-0.157	0	0.042	-1.932	No	No	No	No	No	No	Yes	0.457	No	No	0.017	0.421	No	0.202	0.021	2.539	1.72	-0.701	No	No	0.953	0.477	5845	0.893
979	139585945	CCC(C)C1=C(C(=O)C(C(=O)C1=CNCCO)(C)CC)OC	Mycosphine B	C17H27NO4	309.4	329.64	0.94	0.6	5	2	75600	2	1	95	1.015	-2.436	-3.657	No	No	No	64	-0.209	0.464	-0.363	-2.991	No	No	No	No	No	No	No	0.627	No	No	0.209	0.305	No	0.107	0.072	1.936	0.37	0.61	No	No	0.985	0.462	4699	0.706
980	139586025	CC1CC(C2C(=C1)C=CC(C2(C)C(=O)C)(C)O)OC(=O)C(C)C(C(=CC=CC(=CC=CC(=O)O)C)C)O	Deformylcalbistrin A	C30H40O7	512.6	548.13	0.94	0.556	7	3	121000	3	2	55	0.622	-4.16	-2.734	Yes	No	Yes	88	-1.053	0.134	-1.057	-2.872	No	No	No	No	No	No	Yes	1.063	No	No	0.051	0.28	No	0.984	0.967	2.427	1.758	-0.635	No	No	0.952	0.237	5348	0.5
981	139586147	CC(CC(C)C=C(C)C)C=CC(=O)NC1=CC(C=C(C1=O)Cl)(CCCCC(=O)O)O	Salternamide A	C23H32ClNO5	438	449.51	0.97	0.917	5	3	104000	4	2	46	0.496	-3.788	-2.734	No	No	Yes	94	-1.172	0.18	-1.106	-2.816	No	No	No	No	No	No	No	-0.19	No	No	0.327	0.933	Yes	0.929	0.759	2.432	1.042	-0.297	No	No	0.959	0.379	4493	0.565
982	139586351	CCC(C)C1=C(C(=O)C(C1=O)(C)CC)CO	Similin A	C13H20O3	224.3	243.31	0.92	0.5	3	1	54400	1	1	95	1.246	-2.056	-3.192	No	No	No	50	0.004	0.495	0.42	-2.873	No	No	No	No	No	No	No	0.322	No	No	0.013	0.291	No	0.047	0.097	1.662	2.64	0.839	No	No	0.929	0.542	4503	0.769
983	139586557	CC1(CC2(CC3C1C2CCCC3(CO)O)CO)C	Akotriol	C15H26O3	254.36	268.70	0.95	0.154	3	3	60700	1	1	93	1.207	-2.556	-3.737	No	No	No	63	0.039	0.431	-0.089	-2.574	No	No	No	No	No	No	No	0.859	No	No	0.018	0.057	No	0.422	0.053	1.714	2.628	0.394	No	No	0.099	0.701	5821	1.0
984	139586562	CC1C(=O)NC(=CC2=CC=C(C=C2)OCC=C(C)CCC=C(C)C)C(=O)N1	CID 139586562	C22H28N2O3	368.5	399.23	0.92	0.533	3	2	67400	5	3	93	0.968	-4.882	-3.131	Yes	Yes	Yes	99	0.295	0.027	-0.319	-2.301	No	Yes	No	No	No	No	Yes	1.287	No	No	0.005	0.467	Yes	0.967	0.084	2.34	1.276	0.002	No	No	0.57	0.675	2888	0.364
985	139586619	CC(=O)C1C2CC(CC2C3(C1(CC3)O)C)(C)CO	Repraesentin F	C15H24O3	252.35	266.06	0.95	0.154	3	2	57500	1	0	94	1.228	-2.355	-3.878	No	No	No	58	0.123	0.394	-0.385	-2.367	No	No	No	No	No	No	No	0.903	Yes	Yes	0.021	0.044	No	0.372	0.312	1.76	2.448	-0.13	No	No	0.027	0.787	4.8	0.933
986	139586750	CC(CC(=O)C=C1C2CCC(=C)C(C2)C1=O)C(=O)O	(5E)-2-methyl-5-[(1'R*,5'R*)-2-methylidene-7-oxobicyclo[3.2.1]oct-6-ylidene]-4-oxopentanoic acid	C15H18O4	262.3	272.86	0.96	0.455	4	1	71400	2	1	1000	1.08	-2.425	-2.735	No	No	No	90	-1.055	0.37	-0.113	-2.454	No	No	No	No	No	No	No	0.228	No	No	0.007	0.3	No	0.46	0.058	2.016	1.936	0.725	No	No	0.315	0.852	4403	0.467
987	139586788	CC(=CCCC(C)(C=C)O)CCC1C(OC(O1)(C)C)(C)C	3,7-Dimethyl-9-(-2,2,5,5-tetramethyl-1,3-dioxolan-4-yl)nona-1,6-dien-3-ol	C18H32O3	296.4	332.43	0.89	1.0	3	1	38700	4	3	92	1.638	-4.325	-2.469	No	No	No	91	0.198	0.256	0.235	-2.682	No	No	No	No	No	No	Yes	1.321	No	No	0.015	0.856	No	0.214	0.061	2.008	2.033	0.132	No	Yes	0.013	0.709	4078	0.778
988	139586818	CC(=CC(=O)C1(C(=C)C2CCC(C(C2O1)O)(C)O)O)C	Pleuroton B	C15H22O5	282.33	286.93	0.98	0.154	5	3	87000	1	1	55	0.433	-2.554	-3.617	No	No	No	49	-0.03	0.612	-0.506	-3.387	No	No	No	No	No	No	No	1.225	No	No	0.074	0.394	No	0.27	0.148	1.732	2.499	0.764	No	No	0.235	0.512	4.96	0.667
989	139586893	CC(=CC(=O)O)C1CC2=C(C1)C(CCC2=O)(C)C	Phellilin A	C15H20O3	248.32	266.71	0.93	0.154	3	1	54400	2	2	97	1.375	-2.323	-2.724	No	No	No	84	-0.582	0.351	-0.058	-2.805	No	No	No	No	No	No	No	1.093	No	No	0.009	0.312	No	0.704	0.943	2.11	1.937	0.366	No	No	0.303	0.764	4167	0.6
990	139586935	CC(=CCC1=C(C(CCC1=O)O)C=CC(C)(C)O)C	Speciosin K	C16H24O3	264.36	292.56	0.90	0.714	3	2	57500	3	2	92	1.346	-2.87	-3.221	No	No	No	97	0.024	0.357	-0.118	-2.872	No	No	No	No	No	No	No	1.441	No	No	0.07	0.107	No	0.216	0.735	2.012	1.968	0.411	No	No	0.033	0.565	2728	0.5
991	139587477	CC1=CC2=C(CCC(O2)(C)CCC=C(C)CCC=C(C)C)C=C1O	Nitrosporeunol F	C22H32O2	328.5	376.35	0.87	0.462	2	1	29500	7	4	91	1.456	-5.355	-2.387	No	Yes	No	98	0.764	0	0.517	-1.951	Yes	Yes	No	No	No	No	Yes	1.052	No	No	0.009	0.33	No	0.91	0.621	2.195	1.823	0.5	No	Yes	0.043	0.625	3399	0.545
992	139587557	CCC(C)C1=C(C(=O)C(C(=O)C1=CN)(C)CC)OC	Mycosphine A	C15H23NO3	265.35	286.26	0.93	0.4	4	1	69400	2	1	95	1.017	-2.499	-3.423	No	No	No	81	-0.121	0.453	-0.078	-2.866	No	No	No	No	No	No	No	0.479	No	No	0.086	0.231	No	0.088	0.052	2.01	1.726	0.626	No	No	0.986	0.482	4765	0.667
993	139587794	CC1(CCCC2(C3C1C(C2(CC3=O)C)O)C)CO	15-Hydroxyculmorone	C15H24O3	252.35	266.06	0.95	0.071	3	2	57500	1	1	95	1.235	-2.671	-4.046	No	No	No	53	0.258	0.478	-0.062	-2.937	No	No	No	No	No	No	No	0.933	No	Yes	0.02	0.024	No	0.252	0.152	1.746	2.552	0.348	No	No	0.054	0.747	5607	0.933
994	139587826	CC1CC2=CC(=C(C(C2C(C1=O)C)C=C(C)C3C(O3)(C)C=CC(=O)O)CC(=O)C)C	Hamigerone	C25H32O5	412.5	440.78	0.94	0.25	5	1	84000	3	1	97	0.775	-3.865	-2.735	No	No	Yes	96	-0.758	0.079	-0.312	-2.185	No	No	No	No	No	No	Yes	0.825	No	No	0.018	0.835	No	0.194	0.328	2.025	0.86	0.222	No	No	0.98	0.413	5558	0.56
995	139587975	CC1CCC2C13CCC(=CC3OCC2(C)O)C	Cordycepol A	C15H24O2	236.35	257.27	0.92	0.0	2	1	29500	3	2	94	1.622	-3.51	-2.838	No	No	No	87	0.417	0.359	0.516	-2.605	No	No	No	No	No	No	No	1.026	No	No	0.049	0.053	No	0.324	0.043	1.675	1.843	0.08	No	No	0.803	0.655	5184	0.867
996	139587999	CC1(CCCC2(C3C1C(C2(CC3O)CO)O)C)C	12-hydroxyculmorin	C15H26O3	254.36	268.70	0.95	0.077	3	3	60700	2	2	95	1.233	-2.955	-4.04	No	No	No	79	0.065	0.495	-0.148	-3.336	No	No	No	No	No	No	No	0.908	No	No	0.048	0.029	No	0.226	0.129	1.618	2.62	0.924	No	No	0.251	0.665	5728	1.0
997	139588015	CCC(C)C1=C(C(=O)C(C(=O)C1=CO)(C)CC)OC	Mycosphine C	C15H22O4	266.33	284.06	0.94	0.4	4	1	63600	2	0	94	1.131	-2.548	-3.326	No	No	No	60	-0.074	0.437	0.24	-2.839	No	No	No	No	No	No	No	0.246	No	No	0.081	0.455	No	0.065	0.199	2.051	1.883	0.816	No	No	0.981	0.444	4591	0.667
998	139588017	CC(C)C1C(=O)NC(CC2C3=C(N1C)C=CC(=C3NC2=O)C(C)(CCC=C(C)C)C=C)CO	CID 139588017	C27H39N3O3	453.6	490.78	0.92	0.35	4	3	81700	5	3	97	1.08	-4.994	-2.922	Yes	Yes	Yes	92	0.486	0.016	-0.5	-2.241	No	No	No	No	Yes	No	Yes	0.678	No	No	0.022	0.108	Yes	0.829	0.126	2.404	1.014	-0.508	No	Yes	0.924	0.463	5099	0.519
999	139588277	CCC1=C2C(CC(C2O)(C)C)C(CCC1CO)(C)O	(+)-(3S,6R,7R,10S)-Tremulene-6,10,12-triol	C16H28O3	268.39	291.91	0.92	0.182	3	3	60700	2	1	95	1.277	-3.137	-3.86	No	No	No	67	0.101	0.41	-0.394	-2.931	No	No	No	No	No	No	No	1.094	No	No	0.032	0.095	No	0.09	0.035	1.794	1.815	0.363	No	No	0.938	0.673	4617	0.875
1000	139588278	CCC1C(CC2C1C=CC3C2CC4C3C=CCC(=O)NCCCC5C(=O)C(=C(C=C4)O)C(=O)N5)C	Isoikarugamycin	C29H38N2O4	478.6	506.06	0.95	0.029	4	3	95500	5	4	89	0.711	-5.301	-3.786	Yes	Yes	Yes	98	-0.133	0.059	-0.255	-1.946	No	No	No	No	No	No	Yes	0.466	Yes	No	0.006	0.144	Yes	0.082	0.036	2.796	1.565	-1.532	No	No	0.915	0.456	6547	0.621
1001	139588417	CCC1C(CC2C1C3C(O3)C4C2CC5C4CC=CC(=O)NCCCC6C(=O)C(=C(C=C5)O)C(=O)N6)C	Ikarugamycin epoxide	C29H38N2O5	494.6	508.93	0.97	0.028	5	3	108000	4	3	91	0.671	-4.795	-3.205	Yes	Yes	Yes	98	-0.374	0.091	-0.331	-2.178	No	No	No	No	No	No	Yes	0.372	No	No	0.004	0.757	Yes	0.261	0.052	3.092	1.546	-1.555	No	No	0.959	0.344	6718	0.655
1002	139588467	CC1=C(C=C2C(=C1OC)C(OC2(C)OC)OC)OCC=C(C)CCC=C(C)C	Maristachone D	C23H34O5	390.5	420.02	0.93	0.75	5	0	46200	6	3	93	1.181	-5.844	-2.749	No	Yes	Yes	88	0.502	0	-0.162	-2.44	No	No	No	No	No	No	Yes	1.247	No	No	0.157	0.676	No	0.928	0.39	2.216	0.697	0.892	No	No	0.071	0.516	4102	0.565
1003	139588504	CCC1CC2CC3C4CC=CC(=O)NCCC(C5C(=O)C(=C(C=CC4CC(=O)C3C2C1C)O)C(=O)N5)O	CID 139588504	C29H38N2O6	510.6	523.64	0.97	0.028	6	4	133000	3	2	74	0.494	-4.539	-3.574	Yes	Yes	Yes	95	-0.829	0.159	-0.504	-3.018	No	No	No	No	No	No	Yes	0.456	No	No	0.003	0.281	Yes	0.365	0.065	3.035	1.784	-1.532	No	No	0.924	0.447	6363	0.655
1004	139588516	CC=C(C)C=CC=C(C)C(=C1C(=O)C(NC1=O)CC2=CC=C(C=C2)O)O	Prototenellin A	C21H23NO4	353.4	377.09	0.94	0.4	4	3	86600	4	3	94	1.075	-3.581	-3.078	Yes	No	No	10	0.388	0.219	-0.842	-2.341	No	No	No	No	No	No	No	0.256	No	No	0.342	0.42	No	0.601	0.929	1.871	0.999	-0.556	No	Yes	0.687	0.352	3.32	0.19
1005	139588639	CC1=C(C2(CC3=C(C(=C(C(=C3C(=O)C2(C1=O)O)C)O)O)O)C)C	Epicocconigrone B	C17H18O6	318.32	313.84	1.01	0.0	6	4	115000	1	1	70	0.476	-2.753	-2.738	No	No	No	96	0.872	0.518	-0.791	-3.069	No	No	No	No	No	No	No	0	No	Yes	0.336	0.022	No	0.116	0.877	1.925	2.419	-0.301	No	No	0.274	0.426	4212	0.412
1006	139588858	CC(CC1(C(O1)C=C)C)C(=CC=C(C)C=C(C(=CC(=O)OC)OC)OC)C	Haliangicin D	C22H32O5	376.5	408.64	0.92	1222	5	0	57300	4	3	97	1.251	-4.614	-3.658	No	Yes	Yes	94	-0.01	0.162	-0.184	-2.845	No	No	No	No	No	No	Yes	1.754	Yes	No	0.021	0.079	Yes	0.855	0.963	2.076	0.471	0.206	No	No	0.919	0.14	4791	0.5
1007	139588859	CC(CC1(C(O1)C=C)C)C(=CC=C(C)C=C(C(=CC(=O)OC)OC)OC)C	Haliangicin C	C22H32O5	376.5	408.64	0.92	1222	5	0	57300	4	3	97	1.251	-4.614	-3.658	No	Yes	Yes	94	-0.01	0.162	-0.184	-2.845	No	No	No	No	No	No	Yes	1.754	Yes	No	0.021	0.079	Yes	0.855	0.963	2.076	0.471	0.206	No	No	0.919	0.14	4791	0.5
1008	139588860	CC(CC1(C(O1)C=C)C)C(=CC=C(C)C=C(C(=CC(=O)OC)OC)OC)C	Haliangicin B	C22H32O5	376.5	408.64	0.92	1222	5	0	57300	4	3	97	1.251	-4.614	-3.658	No	Yes	Yes	94	-0.01	0.162	-0.184	-2.845	No	No	No	No	No	No	Yes	1.754	Yes	No	0.021	0.079	Yes	0.855	0.963	2.076	0.471	0.206	No	No	0.919	0.14	4791	0.5
1009	139588861	CC(CC1(C(O1)C=C)C)C(=CC=C(C)C=C(C(=CC(=O)OC)OC)OC)C	Cis-haliangicin	C22H32O5	376.5	408.64	0.92	1222	5	0	57300	4	3	97	1.251	-4.614	-3.658	No	Yes	Yes	94	-0.01	0.162	-0.184	-2.845	No	No	No	No	No	No	Yes	1.754	Yes	No	0.021	0.079	Yes	0.855	0.963	2.076	0.471	0.206	No	No	0.919	0.14	4791	0.5
1010	139588864	CC(=CC1C23C(C=C4C(C2C(O1)C5C(C3=O)O5)C(C6C(C4=O)O6)O)C(C)(C)OC)C	(1S,2S,6R,8S,9R,10S,11S,12R,13S,15R,17R)-9-hydroxy-2-(2-methoxypropan-2-yl)-17-(2-methylprop-1-enyl)-7,14,18-trioxahexacyclo[10.4.2.01,11.04,10.06,8.013,15]octadec-3-ene-5,16-dione	C23H28O7	416.5	406.01	1.03	0.115	7	1	97900	2	0	100	1.172	-4.371	-3.021	No	No	No	66	0.157	0.333	-0.529	-3.105	No	No	No	No	No	No	Yes	0.567	No	No	0.119	0.046	No	0.264	0.032	3.337	1.374	-0.417	No	No	0.961	0.541	6.55	0.739
1011	139589130	CC1CC2C3CC4C=CC(=C5C(=O)C(CCCNC(=O)C=CCC4C3C6C(C2C1C(C)OC)O6)NC5=O)O	CID 139589130	C30H40N2O6	524.6	535.01	0.98	0.056	6	3	117000	3	2	82	0.694	-5.241	-3.133	Yes	Yes	Yes	97	-0.279	0.136	-0.567	-3.015	No	No	No	No	No	No	Yes	0.404	No	No	0.005	0.735	Yes	0.238	0.042	3.115	1.396	-1.334	No	No	0.967	0.344	6888	0.667
1012	139589382	CCCCCCC(CO)C=C(C)C(C(C)C(=O)OC1CCC(C2(C13C(O3)C(=O)C(=C(C)CO)C2)C)C)O	Berkleasmin F	C30H48O7	520.7	552.75	0.94	0.824	7	3	117000	4	2	87	0.762	-4.888	-2.901	Yes	Yes	Yes	81	-0.21	0.085	-1.12	-3.037	No	No	No	No	No	No	Yes	0.976	Yes	No	0.013	0.025	No	0.929	0.384	3.142	2.193	-0.732	No	No	0.328	0.121	5887	0.833
1013	139589427	CCC(=CCCC(CC(C)C1CC(C(C2(C1)CC(C(C(O2)C)C)O)C)O)CO)C=CC(=O)N	Spirotoamide C	C27H47NO5	465.7	505.47	0.92	0.667	5	4	113000	2	2	68	0.569	-4.918	-3.325	Yes	Yes	Yes	88	-0.405	0.16	-0.755	-2.913	No	No	No	No	No	No	Yes	1.3	No	No	0.016	0.099	Yes	0.406	0.947	2.627	0.476	-1.108	No	No	0.844	0.29	5.91	0.815
1014	139589428	CCC(=CCCC(CC(C)C1CC(C(C2(C1)CC(C(C(O2)C)C)O)C)O)CO)C=CC(=O)N	Spirotoamide D	C27H47NO5	465.7	505.47	0.92	0.667	5	4	113000	2	2	68	0.569	-4.918	-3.325	Yes	Yes	Yes	88	-0.405	0.16	-0.755	-2.913	No	No	No	No	No	No	Yes	1.3	No	No	0.016	0.099	Yes	0.406	0.947	2.627	0.476	-1.108	No	No	0.844	0.29	5.91	0.815
1015	139589526	CCC1CC2CC3C=CC=CC(=O)NCCC(C4C(=C(C(=O)CC=CCC(C3C2C1C)O)C(=O)N4)O)O	Umezawamide A	C29H40N2O6	512.6	532.19	0.96	0.029	6	5	136000	4	2	58	0.452	-4.805	-3.152	Yes	Yes	No	96	-0.626	0.27	-0.521	-3.053	No	No	No	No	No	No	Yes	0.735	No	No	0.009	0.267	Yes	0.403	0.229	2.948	2.131	-0.846	No	No	0.787	0.381	6199	0.621
1016	139589527	CCC1CC2CC3C=CC=CC(=O)NCCC(C4C(=O)C(=C(C=CCCC(C3C2C1C)O)O)C(=O)N4)O	Umezawamide B	C29H40N2O6	512.6	532.19	0.96	0.029	6	5	136000	3	2	70	0.462	-4.671	-3.368	Yes	Yes	No	95	-0.656	0.227	-0.559	-3.086	No	No	No	No	No	No	Yes	0.719	No	No	0.006	0.506	Yes	0.242	0.167	3.079	1.71	-1.211	No	No	0.945	0.377	6182	0.621
1017	139589783	CC1=C2C=CC(OC2=CC(=C1O)OC)(C)CCC=C(C)CCC=C(C)C	Antroquinonol X	C23H32O3	356.5	399.80	0.89	0.538	3	1	38700	6	4	91	1.427	-5.529	-2.724	No	Yes	Yes	92	0.759	0	-0.099	-1.919	No	Yes	No	No	Yes	No	Yes	0.99	No	No	0.007	0.509	No	0.97	0.944	2.456	1.757	0.53	No	Yes	0.317	0.579	3607	0.478
1018	139590229	CC1=CCC(=C(C)CCC(=O)O)CC1O	Graphostromabisabol B	C12H18O3	210.27	226.01	0.93	0.375	3	2	57500	1	0	93	1.253	-1.924	-2.714	No	No	No	79	-0.677	0.498	-0.104	-2.932	No	No	No	No	No	No	No	1.366	No	No	0.007	0.875	No	0.243	0.204	1.71	2.17	0.523	No	No	0.025	0.702	3768	0.583
1019	139590230	CC1=CC(=O)C2CC1C2(C)CCC(=O)O	Xylariterpenoid E	C12H16O3	208.25	217.46	0.96	0.3	3	1	54400	1	0	97	1.192	-2.263	-2.715	No	No	No	67	-0.557	0.417	-0.183	-2.411	No	No	No	No	No	No	No	0.165	No	No	0.018	0.246	No	0.109	0.233	1.891	2.655	0.72	No	No	0.673	0.723	4733	0.667
1020	139590231	CC1(C2CC1C(C(=O)C2)(C)O)CCC(C(C)(C)O)O	Xylariterpenoid F	C15H26O4	270.36	283.41	0.95	0.444	4	3	77800	1	0	63	0.534	-2.183	-4.083	No	No	No	39	-0.149	0.501	-0.636	-3.437	No	No	No	No	No	No	No	1.058	No	Yes	0.026	0.075	No	0.232	0.041	1.849	2.76	0.293	No	No	0.076	0.719	5261	0.933
1021	139590232	CC1(C2CC1C(C(=O)C2)(C)O)CCC(C(C)(C)O)O	Xylariterpenoid G	C15H26O4	270.36	283.41	0.95	0.444	4	3	77800	1	0	63	0.534	-2.183	-4.083	No	No	No	39	-0.149	0.501	-0.636	-3.437	No	No	No	No	No	No	No	1.058	No	Yes	0.026	0.075	No	0.232	0.041	1.849	2.76	0.293	No	No	0.076	0.719	5261	0.933
1022	139590314	CC1CC2C3CC4C=CC(=C5C(=O)C(C(CCNC(=O)C=CCC4C3C(C(C2C1C(C)OC)O)O)O)NC5=O)O	Hydroxyikarugamycin A	C30H42N2O8	558.7	561.15	1.00	0.057	8	6	165000	2	2	60	0.301	-4.692	-2.945	Yes	Yes	No	92	-0.751	0.32	-0.8	-3.573	No	No	No	No	No	No	Yes	0.575	No	No	0.007	0.09	Yes	0.362	0.049	2.761	1.935	-1.186	No	Yes	0.936	0.322	6738	0.7
1023	139590315	CC1CC2C3CC4C=CC(=C5C(=O)C(CCCNC(=O)C=CCC4C3C(C(C2C1C(C)OC)O)O)NC5=O)O	Hydroxyikarugamycin B	C30H42N2O7	542.7	552.36	0.98	0.059	7	5	145000	2	2	69	0.34	-4.941	-3.214	Yes	Yes	No	96	-0.583	0.239	-0.652	-3.307	No	No	No	No	No	No	Yes	0.547	No	No	0.006	0.718	Yes	0.203	0.034	2.862	1.468	-1.334	No	No	0.958	0.314	6847	0.667
1024	139590316	CC1CC2C3CC4C=CC(=C5C(=O)C(CCCNC(=O)C=CCC4C3C(C(C2C1C(C)O)O)O)NC5=O)O	Hydroxyikarugamycin C	C29H40N2O7	528.6	535.06	0.99	0.029	7	6	156000	2	1	62	0.313	-4.512	-3.01	Yes	Yes	No	95	-0.765	0.287	-0.728	-3.472	No	No	No	No	No	No	Yes	0.513	No	No	0.005	0.704	Yes	0.166	0.035	2.873	2.036	-1.151	No	Yes	0.954	0.275	6.78	0.655
1025	139590370	CC(=CC=CC(=CC(=CC(=O)O)C)C)C=CC(=O)O	Nectriacid A	C15H18O4	262.3	284.70	0.92	0.857	4	2	74600	4	3	95	0.76	-2.65	-2.735	No	No	No	89	-1.579	0.29	-0.136	-2.494	No	No	No	No	No	No	No	1.147	No	No	0.857	0.13	No	0.955	0.975	1.781	2.331	-0.549	No	No	0.942	0.569	3097	0.2
1026	139590371	CC(=CC=CC(=CC(=CC(=O)O)C)C)C=CC(=O)OC	Nectriacid B	C16H20O4	276.33	302.00	0.91	1.0	4	1	63600	4	4	95	0.819	-3.426	-2.701	No	No	No	87	-1.002	0.248	0.056	-2.414	No	No	No	No	No	No	No	1.167	No	No	0.926	0.219	No	0.914	0.973	1.737	2.132	-0.547	No	No	0.948	0.459	3092	0.25
1027	139590372	CC(=CC=CC(=CC(=CC(=O)O)C)C)C=CC(=O)OC	Nectriacid C	C16H20O4	276.33	302.00	0.91	1.0	4	1	63600	4	4	95	0.819	-3.426	-2.701	No	No	No	87	-1.002	0.248	0.056	-2.414	No	No	No	No	No	No	No	1.167	No	No	0.926	0.219	No	0.914	0.973	1.737	2.132	-0.547	No	No	0.948	0.459	3092	0.25
1028	139590457	CC1CCC2C(CC3C2(C1CCC3=C)C=C(C)C(=O)O)(C)C	Enhygromic acid	C20H30O2	302.5	338.48	0.89	0.118	2	1	37300	4	4	97	1.613	-3.824	-2.733	No	No	No	87	-0.65	0.06	0.197	-1.769	Yes	No	No	No	No	No	Yes	0.713	No	No	0.006	0.026	Yes	0.493	0.033	1.891	2.177	-0.25	No	No	0.958	0.571	4659	0.75
1029	139590546	CCCCCCCC(CC=CCCC(=O)NCC(=CCl)C1C(=O)C(CC(C1(C)O)OC(=O)C)OC(=O)C)OC	6,8-di-O-acetylmalyngamide 2	C29H46ClNO8	572.1	582.29	0.98	1667	8	2	128000	3	1	80	0.709	-4.991	-2.706	Yes	Yes	Yes	70	-0.658	0.1	-1.442	-3.429	No	No	No	No	No	No	Yes	0.513	No	No	0.243	0.664	Yes	0.843	0.221	1.787	2.278	0.321	No	No	0.187	0.087	5065	0.759
1030	139590547	CCCCCCCC(CC=CCCC(=O)NCC(=CCl)C1C(=O)C(CC(C1(C)O)O)OC(=O)C)OC	6-O-acetylmalyngamide 2	C27H44ClNO7	530.1	541.55	0.98	1636	7	3	122000	3	1	67	0.64	-4.717	-2.737	Yes	Yes	Yes	74	-0.834	0.177	-1.422	-3.491	No	No	No	No	No	No	Yes	0.613	No	No	0.334	0.746	Yes	0.749	0.198	1.909	2.174	0.365	No	No	0.427	0.101	5062	0.778
1031	139590548	CCCCCCCC(CC=CCCC(=O)NCC(=CCl)C12C(O1)CC(C(C2=O)C)O)OC	N-demethyl-isomalyngamide I	C25H40ClNO5	470	483.46	0.97	1333	5	2	88200	4	3	90	0.612	-5.115	-2.881	Yes	Yes	Yes	95	-0.294	0.112	-0.798	-3.107	No	No	No	No	No	No	Yes	0.701	No	No	0.729	0.936	No	0.167	0.097	3.742	1.641	-0.087	No	No	0.364	0.21	4785	0.76
1032	139590698	CC(CCCC(C)(C1(CCC(C=C1)(C)O)O)O)OC(=O)C	12-Nor-11-acetoxybisabolen-3,6,7-triol	C16H28O5	300.39	315.41	0.95	1.0	5	3	87000	1	0	94	0.836	-2.184	-3.939	No	No	No	55	-0.411	0.576	-1.015	-3.468	No	No	No	No	No	No	No	1.37	No	No	0.004	0.144	No	0.427	0.078	1.865	2.145	0.731	No	No	0.011	0.513	4539	0.812
1033	139590699	CC(C1=CCC(CC1)(C)O)C(=O)O	(7S)-1-hydroxy-3-p-menthen-9-oic acid	C10H16O3	184.23	194.06	0.95	0.125	3	2	57500	8	0	94	1.195	-0.948	-2.718	No	No	No	60	-0.811	0.635	-0.102	-2.968	No	No	No	No	No	No	No	0.223	No	No	0.01	0.072	No	0.144	0.533	1.767	2.684	0.93	No	No	0.026	0.61	3248	0.7
1034	139590700	CC(C1=CCC(CC1)(C)O)C(=O)O	(7R)-1-hydroxy-3-p-menthen-9-oic acid	C10H16O3	184.23	194.06	0.95	0.125	3	2	57500	8	0	94	1.195	-0.948	-2.718	No	No	No	60	-0.811	0.635	-0.102	-2.968	No	No	No	No	No	No	No	0.223	No	No	0.01	0.072	No	0.144	0.533	1.767	2.684	0.93	No	No	0.026	0.61	3248	0.7
1035	139590754	CC1=CC(=O)C(C(C1O)O)CC=C(C)CCC=C(C)CCC(=O)O	Peniginsengin C	C19H28O5	336.4	359.39	0.94	1125	5	3	94800	4	2	47	0.752	-2.659	-2.732	No	No	No	99	-1.147	0.239	-0.871	-2.725	No	No	No	No	No	No	No	1.564	No	No	0.014	0.322	No	0.213	0.931	2.431	1.17	0.079	No	No	0.08	0.307	3252	0.526
1036	139590755	CC1=CC(C2(C(C1O)O2)CC=C(C)CCC=C(C)CCC(=O)O)O	Peniginsengin D	C19H28O5	336.4	353.47	0.95	0.727	5	3	90300	3	1	93	1.117	-2.872	-2.734	Yes	No	No	83	-0.878	0.268	-0.885	-2.853	No	No	No	No	No	No	No	1.414	No	No	0.01	0.648	No	0.838	0.1	1.853	1.149	-0.297	No	No	0.498	0.468	4495	0.632
1037	139590756	CC1=CC(=O)C2(C(C1OC(=O)C)O2)CC=C(C)CCC=C(C)CCC(=O)O	Peniginsengin E	C21H28O6	376.4	391.58	0.96	0.769	6	1	93200	3	2	65	0.834	-3.416	-2.734	No	No	No	85	-0.723	0.215	-0.699	-2.804	No	No	No	No	No	No	Yes	1.365	No	No	0.957	0.839	No	0.219	0.922	2.019	0.64	-0.023	No	No	0.936	0.373	4233	0.571
1038	139590858	CC(C)C=CC1C2CC(C(CC2OCC1CCC3=CC=CO3)O)C=C(C)CCC(=O)OC	(4E)-methyl 13-((16-(furan-3-yl) ethyl)-octahydro-7-hydroxy-4-((E)-23-methylbut-21-enyl)-2H-chromen-6-yl)-4-methylpent-4-enoate	C27H40O5	444.6	480.65	0.92	0.526	5	1	68900	5	5	94	0.773	-5.135	-2.847	No	Yes	Yes	96	0.258	0	-0.323	-2.243	No	No	No	No	Yes	No	Yes	0.976	No	No	0.067	0.059	No	0.084	0.021	2.132	0.986	0.023	No	No	0.063	0.411	4758	0.667
1039	139590902	CC(=CC1CC23C4CCC(C2C4)(OC3O1)C)C(=O)O	Donacinoic acid A	C15H20O4	264.32	263.66	1.00	0.118	4	1	55800	2	1	99	1.247	-2.401	-2.744	No	No	No	55	-0.618	0.456	-0.087	-2.97	No	No	No	No	No	No	Yes	0.897	No	No	0.418	0.795	No	0.443	0.589	2.151	1.799	0.034	No	No	0.84	0.778	6512	0.8
1040	139590903	CC(=CC(CC1(C2CC1C(=C)C(C2)O)C)O)C(=O)O	Donacinoic acid B	C15H22O4	266.33	278.14	0.96	0.455	4	3	77800	1	0	95	0.689	-2.459	-2.734	No	No	No	38	-1.06	0.477	-0.631	-2.748	No	No	No	No	No	No	Yes	1.222	No	No	0.004	0.773	No	0.407	0.062	1.675	2.936	-0.068	No	No	0.853	0.747	5209	0.733
1041	139590915	CCC1=C(C(C(C1=O)(C)CC)O)C(C)CC	Similin C	C14H24O2	224.34	254.45	0.88	0.571	2	1	37300	3	3	95	1.549	-3.159	-2.49	No	No	No	90	0.166	0.357	0.239	-2.307	No	No	No	No	No	No	No	1.516	No	No	0.011	0.301	No	0.174	0.03	1.888	2.207	0.549	No	No	0.935	0.687	4302	0.857
1042	139590955	CC1=C(C(=C2CC(C(OC2=C1Cl)(C)CCC=C(C)CCC=C(C)C)O)O)C=O	Ilicicolinal F	C23H31ClO4	406.9	423.80	0.96	0.5	4	2	66800	7	4	89	0.643	-6.058	-3.029	Yes	Yes	Yes	97	0.236	0	-0.349	-1.942	No	Yes	No	No	Yes	No	Yes	0.122	No	No	0.013	0.587	No	0.854	0.39	2.577	1.178	0.404	No	No	0.861	0.45	4301	0.522
1043	139590956	CC1=CC2=C(CC(C(O2)(C)CCC=C(C)CCC=C(C)C)O)C(=C1C=O)O	Ilicicolinal G	C23H32O4	372.5	408.59	0.91	0.5	4	2	66800	6	4	92	0.702	-5.404	-3.084	Yes	Yes	Yes	94	0.202	0	-0.44	-2.058	No	Yes	No	No	Yes	No	Yes	1.071	No	No	0.019	0.714	No	0.913	0.52	2.213	1.455	0.566	No	No	0.912	0.52	4123	0.522
1044	139590957	CC1=C(C2=C(CC(C(O2)(C)CCC=C(C)CCC=C(C)C)O)C(=C1Cl)O)C=O	Ilicicolinal H	C23H31ClO4	406.9	423.80	0.96	0.5	4	2	66800	7	4	90	0.712	-5.62	-3.001	Yes	Yes	Yes	97	0.32	0	-0.727	-1.933	No	No	No	No	Yes	No	Yes	0.116	No	No	0.014	0.535	No	0.855	0.414	2.475	1.352	0.589	No	No	0.857	0.45	4276	0.522
1045	139590991	CC1CC2=C3C4=C(C(=O)C=C(C4=C(C2(C1(C)C)O)O)C)C(=O)C3=O	Peniciphenalenin A	C19H18O5	326.3	328.45	0.99	0.0	5	2	91700	2	1	80	0.591	-2.984	-4.287	No	No	No	95	-0.051	0.442	-0.171	-2.84	No	No	No	No	No	No	Yes	0.068	No	Yes	0.268	0.301	No	0.138	0.133	1.548	2.206	0.146	No	No	0.691	0.562	4.5	0.421
1046	139591065	CC1=CC(=O)C(C1=O)(C2(CC(=O)CC2(C)C)C)O	Hitoyol B	C14H18O4	250.29	258.20	0.97	0.077	4	1	71400	1	1	85	0.449	-2.094	-4.008	No	No	No	61	0.052	0.617	0.137	-2.886	No	No	No	No	No	No	No	1.107	No	Yes	0.886	0.071	No	0.466	0.302	1.867	2.422	0.633	No	No	0.486	0.71	4246	0.643
1047	139591177	CC1CCC2C1(C3=CC4(C(CC5(CCC(C5C4C3CC2O)(C)C)C)O)C)C	Peniroquesine A	C25H40O2	372.6	413.12	0.90	0.0	2	2	40500	5	4	91	1.182	-5.442	-3.257	No	Yes	Yes	93	0.343	0	0.015	-2.257	No	No	No	No	No	No	Yes	0.23	No	No	0.022	0.032	Yes	0.182	0.046	1.963	1.844	-0.941	No	Yes	0.873	0.575	5349	0.92
1048	139591178	CC1CCC2C1(C3=CC4(C(CC5(CCC(C5C4C3CC2)(C)C)C)O)C)C	Peniroquesine B	C25H40O	356.6	404.33	0.88	0.0	1	1	20200	6	5	94	1.222	-5.988	-2.853	No	Yes	Yes	96	0.334	0	0.719	-1.766	No	Yes	No	No	No	No	Yes	0.211	No	No	0.013	0.03	No	0.19	0.065	2.142	1.003	-0.656	No	Yes	0.901	0.511	5225	0.92
1049	139591179	CC1CCC2C1(C3=CC4(C(CC5(CCC(C5C4C3CC2)(C)C)CO)O)C)C	Peniroquesine C	C25H40O2	372.6	413.12	0.90	0.043	2	2	40500	5	4	94	1.178	-5.333	-3.07	No	Yes	Yes	94	-0.073	0	0.066	-2.071	No	No	No	No	No	No	Yes	0.299	No	No	0.008	0.039	Yes	0.228	0.019	2.168	2.019	-0.587	No	No	0.925	0.622	5339	0.92
1050	139591192	CC1C(CCC1C2(CCC(=O)C3(CCC(CC34C=CC(C2=O)(O4)O)O)C)C)C(C(C)C(C)C)O	Tricholumin A	C28H44O6	476.6	503.45	0.95	0.167	6	3	104000	3	3	73	0.763	-4.957	-3.552	Yes	Yes	Yes	94	-0.307	0.173	-0.608	-2.825	No	No	No	No	No	No	Yes	0.577	No	No	0.032	0.076	No	0.453	0.013	2.805	1.612	-0.694	No	No	0.877	0.533	6969	0.857
1051	139591199	CC1CCC2C1C(CCCC2(C)O)C(C)C(=O)O	Pestabacillin A	C15H26O3	254.36	274.62	0.93	0.167	3	2	57500	2	1	89	1.284	-3.081	-2.712	No	No	No	92	-0.564	0.383	-0.071	-2.131	No	No	No	No	No	No	Yes	1.038	No	No	0.004	0.049	No	0.332	0.048	1.798	2.022	0.439	No	No	0.155	0.796	4253	0.933
1052	139591228	CCC(C)CC(C)C(C(C)C=C(C)C(=O)CC)O	Pestalotiotone B	C16H30O2	254.41	297.60	0.85	4.0	2	1	37300	3	4	92	1.531	-4.272	-2.186	No	No	No	94	0.192	0.297	0.189	-2.438	No	Yes	No	No	No	No	No	1.771	No	No	0.005	0.082	No	0.301	0.873	1.638	2.373	0.698	No	No	0.766	0.665	3986	0.812
1053	139591313	CC1=CC2C(C2(C)CCCO)CC1	Eutypellol A	C12H20O	180.29	205.15	0.88	0.375	1	1	20200	2	2	93	1.489	-3.179	-1.899	No	No	No	88	0.45	0.405	0.666	-2.432	No	No	No	No	No	No	No	0.172	No	No	0.04	0.117	No	0.335	0.135	1.742	1.271	0.521	No	No	0.509	0.662	4048	0.833
1054	139591314	CC1=CC2C(C2(C)CO)CC1	Eutypellol B	C10H16O	152.23	170.56	0.89	0.125	1	1	20200	2	2	94	1.482	-2.13	-2.347	No	No	No	86	0.344	0.534	0.648	-2.571	No	No	No	No	No	No	No	0.202	No	No	0.108	0.149	No	0.292	0.097	1.763	1.795	0.673	No	No	0.686	0.569	4.1	0.8
1055	139591324	CC1=CC2C(C2(C)CO)C(C1)O	2-Carene-5,8-diol	C10H16O2	168.23	179.35	0.94	0.125	2	2	40500	1	1	80	1.58	-1.425	-3.511	No	No	No	45	0.161	0.598	-0.174	-2.822	No	No	No	No	No	No	No	0.279	No	No	0.051	0.176	No	0.196	0.073	1.639	2.617	0.789	No	No	0.813	0.572	4534	0.8
1056	139591325	CC1(C2C1C=C(CC2)CO)CO	2-Carene-8,10-diol	C10H16O2	168.23	179.35	0.94	0.25	2	2	40500	7	1	75	1.572	-1.154	-3.361	No	No	No	49	0.185	0.599	-0.158	-2.881	No	No	No	No	No	No	No	0.215	No	No	0.139	0.745	No	0.137	0.2	1.701	2.624	0.756	No	No	0.919	0.602	4215	0.8
1057	139591326	CC1=CC2C(C2(C)CNC(=O)C)CC1	2-Carene-8-acetamide	C12H19NO	193.28	213.51	0.91	0.333	1	1	29100	1	2	94	1.477	-2.612	-2.481	No	No	No	61	0.324	0.501	0.576	-2.773	No	No	No	No	No	No	No	0.235	No	No	0.186	0.129	No	0.267	0.083	1.941	1.067	0.439	No	No	0.338	0.669	4032	0.75
1058	139591355	CC(=CCCC(=CC(=O)O)C)CCC(=O)OC	(2E,6E)-10-methoxy-3,7-dimethyl-10-oxodeca-2,6-dienoic acid	C13H20O4	240.29	258.02	0.93	2.0	4	1	63600	3	2	95	0.784	-2.715	-2.696	No	No	No	76	-1.007	0.361	0.063	-2.621	No	No	No	No	No	No	No	1.017	No	No	0.035	0.837	No	0.57	0.931	1.647	2.22	-0.338	No	No	0.574	0.549	2812	0.538
1059	139591376	CC1C(CC(C(C12CC(=O)C(=C2)CO)O)C(C)C)O	Flammuspirone H	C15H24O4	268.35	280.77	0.96	0.167	4	3	77800	5	0	56	0.472	-2.111	-4.167	No	No	No	29	-0.22	0.497	-0.407	-3.328	No	No	No	No	No	No	No	1.239	No	No	0.485	0.48	No	0.252	0.188	2.245	2.738	0.928	No	No	0.581	0.695	5234	0.8
1060	139591377	CC1C(CC(C(C12CC(=O)C(=C2)C)O)C(C)(C)O)O	Flammuspirone I	C15H24O4	268.35	280.77	0.96	0.083	4	3	77800	5	0	56	0.601	-2.168	-4.298	No	No	No	33	-0.192	0.587	-0.506	-3.383	No	No	No	No	No	No	No	1.143	No	No	0.016	0.588	No	0.195	0.044	1.793	2.675	0.781	No	No	0.033	0.664	5292	0.8
1061	139591378	CC1C(CC(C(C12CC(=O)C(=C2)C)O)C(=C)C)O	Flammuspirone J	C15H22O3	250.33	269.35	0.93	0.077	3	2	57500	1	1	94	1.274	-2.374	-3.8	No	No	No	52	0.087	0.494	-0.075	-2.899	No	No	No	No	No	No	No	1.279	No	No	0.013	0.702	No	0.26	0.049	1.893	2.546	0.527	No	No	0.753	0.698	5247	0.667
1062	139591382	CC1CC(C(C(C12CC(=O)C(=C2)C)O)C(C)(C)O)O	Flammuspirone A	C15H24O4	268.35	280.77	0.96	0.083	4	3	77800	6	0	56	0.601	-2.168	-4.298	No	No	No	35	-0.192	0.587	-0.506	-3.383	No	No	No	No	No	No	No	1.126	No	No	0.01	0.327	No	0.202	0.048	1.793	2.675	0.781	No	No	0.045	0.664	5304	0.8
1063	139591383	CC1CC(C(C(C12CC(=O)C(=C2)C)O)C(C)C)O	Flammuspirone B	C15H24O3	252.35	271.98	0.93	0.083	3	2	57500	1	1	95	1.3	-2.545	-3.641	No	No	No	57	0.073	0.42	-0.114	-2.87	No	No	No	No	No	No	No	1.166	No	Yes	0.012	0.171	No	0.184	0.083	2.083	2.564	0.466	No	No	0.652	0.749	5182	0.8
1064	139591384	CC1CCC(C(C12CC(=O)C(=C2)C)O)C(C)(C)O	Flammuspirone C	C15H24O3	252.35	271.98	0.93	0.083	3	2	57500	1	1	93	1.247	-2.448	-3.819	No	No	No	67	0.102	0.514	-0.058	-2.909	No	No	No	No	No	No	No	1.117	No	No	0.008	0.408	No	0.17	0.073	1.864	2.509	0.569	No	No	0.065	0.751	4992	0.8
1065	139591385	CC1CCC(C(C12CC(=O)C(=C2)CO)O)C(C)(C)O	Flammuspirone E	C15H24O4	268.35	280.77	0.96	0.167	4	3	77800	5	0	61	0.619	-2.126	-4.31	No	No	No	50	-0.148	0.586	-0.504	-3.391	No	No	No	No	No	No	No	1.178	No	No	0.409	0.559	No	0.187	0.106	1.866	2.706	0.962	No	No	0.199	0.699	5102	0.8
1066	139591386	CC1CCC(C(C12CC(=O)C(=C2)C)O)C(C)(CO)O	Flammuspirone F	C15H24O4	268.35	280.77	0.96	0.167	4	3	77800	7	0	61	0.64	-2.078	-4.259	No	No	No	55	-0.2	0.571	-0.549	-3.402	No	No	No	No	No	No	No	1.209	No	No	0.012	0.265	No	0.305	0.069	1.93	2.713	0.92	No	No	0.038	0.699	5224	0.8
1067	139591387	CC1C(CC(C(C12CC(=O)C(=C2)C)O)C(C)C)O	Flammuspirone G	C15H24O3	252.35	271.98	0.93	0.083	3	2	57500	1	2	95	1.3	-2.545	-3.641	No	No	No	57	0.073	0.42	-0.114	-2.87	No	No	No	No	No	No	No	1.178	No	Yes	0.016	0.244	No	0.198	0.068	2.083	2.564	0.466	No	No	0.433	0.749	5125	0.8
1068	139591559	CC(C)C1C(=O)NC(CC2=CNC3=C(C=CC(=C23)N1C)C(C)(CCC=C(C)C(=O)O)C=C)CO	26-carboxylyngbyatoxin A	C27H37N3O4	467.6	496.94	0.94	0.381	5	4	106000	3	2	54	0.435	-4.376	-2.732	Yes	No	No	90	-0.281	0.103	-0.737	-2.55	No	No	No	No	No	No	Yes	0.635	No	No	0.006	0.147	Yes	0.201	0.094	2.658	1.853	-0.22	No	No	0.47	0.442	5253	0.481
1069	139591602	CCCCCC(CC=CCCC(=O)NCC(=CCl)C1=CCCC(C1=O)C)OC	Malyngamide Y	C23H36ClNO3	410	437.20	0.94	1.75	3	1	55400	5	4	91	1.129	-5.883	-2.732	No	Yes	Yes	98	0.047	0.034	-0.419	-2.517	No	No	No	No	No	No	Yes	0.336	Yes	No	0.065	0.486	No	0.221	0.788	2.236	0.365	-0.195	No	Yes	0.934	0.178	4327	0.609
1070	145720612	CC1CC2C3CC4C=CC(=C5C(=O)C(CCCNC(=O)C=CCC4C3C=CC2C1C(=O)C)NC5=O)O	Clifednamide A	C29H36N2O5	492.6	512.21	0.96	0.029	5	3	113000	3	2	82	0.653	-5.259	-3.798	Yes	Yes	Yes	99	-0.239	0.113	-0.406	-2.168	No	No	No	No	No	No	Yes	0.393	No	No	0.004	0.101	Yes	0.089	0.093	2.825	0.356	-1.306	No	No	0.904	0.44	6441	0.552
1071	145720613	CC1CC2C3CC4C=CC(=C5C(=O)C(C(CCNC(=O)C=CCC4C3C=CC2C1C(=O)C)O)NC5=O)O	Clifednamide B	C29H36N2O6	508.6	521.00	0.98	0.028	6	4	133000	4	2	70	0.536	-5.024	-3.483	Yes	Yes	No	96	-0.414	0.183	-0.554	-3.084	No	No	No	No	No	No	Yes	0.421	No	No	0.004	0.121	Yes	0.243	0.083	2.699	2.047	-1.251	No	No	0.916	0.424	6329	0.586
1072	145720644	CCC1CC2CC3C=CC=CC(=O)NCCCC4C(=O)C(=C(C=CC(C5C(C3C2C1C)O5)O)O)C(=O)N4	(3E,5S,6R,8R,9R,10S,11S,12S,14R,16S,17E,19E)-12-ethyl-2,5-dihydroxy-11-methyl-7-oxa-22,27-diazapentacyclo[24.2.1.06,8.09,16.010,14]nonacosa-1,3,17,19-tetraene-21,28,29-trione	C29H38N2O6	510.6	523.64	0.97	0.028	6	4	128000	3	1	85	0.584	-5.021	-3.108	Yes	Yes	Yes	96	-0.472	0.21	-0.564	-3.014	No	No	No	No	No	No	Yes	0.591	No	No	0.005	0.339	Yes	0.152	0.176	3.236	1.448	-1.465	No	No	0.86	0.423	6.43	0.621
1073	145720645	CCC1CC2CC3C=CC=CC(=O)NCCCC4C(=O)C(=C(C=CC=CC(C3C2C1C)O)O)C(=O)N4	(3E,5E,7R,8R,9S,10S,11S,13R,15S,16E,18E)-11-ethyl-2,7-dihydroxy-10-methyl-21,26-diazatetracyclo[23.2.1.08,15.09,13]octacosa-1,3,5,16,18-pentaene-20,27,28-trione	C29H38N2O5	494.6	520.77	0.95	0.029	5	4	116000	3	2	80	0.623	-5.043	-3.765	Yes	Yes	Yes	99	-0.346	0.16	-0.439	-2.14	No	No	No	No	No	No	Yes	0.693	Yes	No	0.01	0.42	Yes	0.425	0.642	3.04	0.321	-1.49	No	No	0.752	0.454	6183	0.552
1074	145720646	CCC1CC2C(C1C)C3C2C4C=CC=CC(=O)NCCCC5C(=O)C(=C(C=CC4C=C3)O)C(=O)N5	CID 145720646	C29H36N2O4	476.6	503.42	0.95	0.029	4	3	95500	4	2	90	0.705	-5.213	-3.943	Yes	Yes	Yes	99	-0.116	0.09	-0.273	-1.983	No	No	No	No	No	No	Yes	0.499	Yes	No	0.04	0.056	Yes	0.18	0.123	2.824	0.525	-1.431	No	No	0.596	0.442	6551	0.517
1075	145720653	CC1C(CC2(C(C(C(O2)C(CC(C(C)C(C(C)C=C(C)C(=CC=CC(=C[N+]#[C-])C)C)O)O)OC)OP(=O)(O)OP(=O)(O)O)(C)C)OC1CC=CC3=COC(=N3)C(C)CCNC(=O)C(C(C(COC)N(C)C)O)O)O	[(2R,3R,7R,8S,9S)-2-[(1S,3S,4S,5R,6R,7E,9E,11E,13Z)-3,5-dihydroxy-14-isocyano-1-methoxy-4,6,8,9,13-pentamethyltetradeca-7,9,11,13-tetraenyl]-9-[(E)-3-[2-[(2S)-4-[[(2S,3S,4S)-4-(dimethylamino)-2,3-dihydroxy-5-methoxypentanoyl]amino]butan-2-yl]-1,3-oxazol-4-yl]prop-2-enyl]-7-hydroxy-4,4,8-trimethyl-1,10-dioxaspiro[4.5]decan-3-yl] phosphono hydrogen phosphate	C50H82N4O18P2	1089.1	1063187	1.02	1074	21	9	314000	5	0	0	0.455	-2.896	-2.735	Yes	Yes	No	69	-0.376	0.393	-3.209	-4.719	No	No	No	No	No	No	No	-0.742	No	No	0.009	0.481	Yes	0.86	0.251	2.924	4.156	0.146	No	Yes	0.75	0.031	7945	0.7
1076	145720747	CC(C)C1CCC(=CC1C=C(COC(=O)C)C(=O)O)CO	3-Acetylgliocladic acid	C16H24O5	296.36	310.14	0.96	0.778	5	2	83800	2	1	94	1.054	-2.523	-2.735	No	No	No	73	-0.683	0.485	-0.306	-2.995	No	No	No	No	No	No	No	0.685	No	No	0.653	0.793	No	0.91	0.924	2.019	2.018	0.939	No	No	0.431	0.579	4074	0.625
1077	145720748	CC(C)C1CCC(=CC1C=C(CO)C(=O)O)COC(=O)C	14-Acetylgliocladic acid	C16H24O5	296.36	310.14	0.96	0.778	5	2	83800	1	0	95	0.974	-2.182	-2.735	No	No	No	65	-0.942	0.438	-0.441	-3.006	No	No	No	No	No	No	No	0.683	No	No	0.06	0.491	No	0.849	0.833	1.645	2.14	0.779	No	No	0.327	0.734	4141	0.625
1078	145720943	CC(C)C1CCC(C2C1C=C(CO2)C(=O)O)CO	Rhinomilisin E	C14H22O4	254.32	263.48	0.97	0.25	4	2	66800	1	1	96	0.723	-2.217	-2.735	No	No	No	60	-0.547	0.535	-0.095	-2.964	No	No	No	No	No	No	No	0.657	No	No	0.005	0.264	No	0.526	0.447	1.842	2.841	0.694	No	No	0.41	0.804	4336	0.786
1079	145721089	CC1C2C(NC(=O)C2(C(C=C1C)C=C(C)CCC(=O)OC)C(=O)CCC(=O)O)CC(C)C	Secochalasin A	C25H37NO6	447.6	471.76	0.95	0.733	6	2	110000	3	2	56	0.69	-3.618	-2.735	Yes	No	Yes	89	-0.976	0.09	-0.346	-2.795	No	No	No	No	No	No	Yes	0.952	No	No	0.014	0.138	No	0.718	0.036	3.046	1.848	0.534	No	No	0.916	0.3	4617	0.68
1080	145721090	CC1C2C(NC(=O)C2(C(C=C1C)C=C(C)CCC(=O)O)C(=O)CCC(=O)OC)CC(C)C	Secochalasin B	C25H37NO6	447.6	471.76	0.95	0.733	6	2	110000	3	2	57	0.695	-3.673	-2.735	Yes	No	Yes	89	-1.011	0.057	-0.43	-2.803	No	No	No	No	No	No	Yes	0.953	No	No	0.014	0.138	No	0.718	0.036	3.099	1.994	0.081	No	No	0.916	0.3	4617	0.68
1081	146682119	CC1CC2C(C13C(O3)C=C(C)C)C(=C)CC2=O	Pseudapene A	C15H20O2	232.32	252.00	0.92	0.071	2	0	29600	3	3	99	1.344	-3.375	-3.322	No	No	No	82	0.368	0.359	0.539	-2.541	No	No	No	No	No	No	No	1.119	No	Yes	0.197	0.057	No	0.948	0.166	1.78	1.789	0.236	No	No	0.97	0.514	5382	0.667
1082	146682130	CC1C(OC2=C(C(=C(C(=C12)C)O)CC3=C(C=C(C(=C3O)C)C(C)C(C)O)O)O)C	Dicitrinone E	C23H30O6	402.5	417.62	0.96	0.25	6	5	110000	4	2	87	-0.167	-3.428	-2.735	Yes	Yes	Yes	99	0.298	0.013	-1.233	-3.057	No	Yes	Yes	No	No	No	Yes	0.003	No	No	0.036	0.036	No	0.162	0.924	2.434	2.148	0.523	No	Yes	0.128	0.527	4454	0.478
1083	146682148	CC1CCC2=C3CC4(CCC(C4C3CCC12C)(C)C)C	Cattleyene	C20H32	272.5	317.61	0.86	0.0	0	0	0.000	6	5	94	1.407	-6.806	-2.527	No	No	No	98	0.731	0	0.842	-1.577	Yes	No	No	No	No	No	Yes	0.458	No	No	0.019	0.046	Yes	0.16	0.078	1.694	1.291	-0.478	No	Yes	0.829	0.476	4.68	0.9
1084	146682272	CCC(C)CC(C)C=C(C)C1=CC(=O)C(=C(O1)OC)C	Fusarester B	C17H26O3	278.4	309.86	0.90	0.75	3	0	35500	4	4	95	1.48	-5.028	-2.193	No	No	No	95	0.27	0.219	0.264	-2.463	No	Yes	No	No	No	No	No	1.375	No	No	0.022	0.228	No	0.924	0.085	1.988	2.206	0.811	No	No	0.709	0.722	3987	0.588
1085	146682273	CCC(C)CC(C)C=C(C)C1=CC(=O)C=C(O1)OC	Fusarester C	C16H24O3	264.36	292.56	0.90	0.75	3	0	35500	4	3	95	1.571	-4.696	-2.162	No	No	No	93	0.241	0.253	0.271	-2.571	Yes	No	No	No	No	No	No	0.423	No	No	0.061	0.151	No	0.842	0.125	2.082	2.214	0.775	No	No	0.897	0.725	4042	0.562
1086	146682274	CCC(CC(C)C=C(C)C1=CC(=O)C=C(O1)OC)CO	Fusarester D	C16H24O4	280.36	301.35	0.93	0.875	4	1	55800	2	2	94	1.43	-3.793	-2.766	No	No	No	90	0.026	0.317	-0.062	-2.857	No	Yes	No	No	No	No	No	0.495	No	No	0.041	0.167	No	0.866	0.138	2.278	1.532	0.699	No	No	0.549	0.78	4157	0.562
1087	146682368	CCC(C)CC(C)C=C(C)C1=CC(=O)C=C(O1)OC	Fusolanone A	C16H24O3	264.36	292.56	0.90	0.75	3	0	35500	4	3	95	1.571	-4.696	-2.162	No	No	No	93	0.241	0.253	0.271	-2.571	Yes	No	No	No	No	No	No	0.423	No	No	0.061	0.151	No	0.842	0.125	2.082	2.214	0.775	No	No	0.897	0.725	4042	0.562
1088	146682403	CC(=CCCC(=CCCC12COC(C1O)C3=C(O2)C=CC(=C3)O)C)C	(+/-)-cochlearol R	C21H28O4	344.4	368.08	0.94	0.375	4	2	58900	5	4	91	1.42	-4.322	-3.142	Yes	Yes	No	95	0.325	0.089	0.507	-2.174	No	No	No	No	Yes	No	Yes	0.988	No	No	0.051	0.302	Yes	0.847	0.693	2.187	2.804	-0.015	No	No	0.097	0.75	4851	0.524
1089	146682459	CC1CC2=CC3(CC(C2C(C1=O)C)C=C(C)C=C(C)C=CC(=O)O)C(=O)C=C(O3)C	Spirocurvulaide	C25H30O5	410.5	438.15	0.94	0.182	5	1	80700	3	1	97	0.87	-4.31	-2.725	No	No	Yes	92	-0.688	0.086	-0.29	-2.01	No	No	No	No	No	No	Yes	0.772	No	No	0.041	0.591	No	0.818	0.935	2.185	0.389	-0.087	No	No	0.827	0.417	5657	0.48
1090	146682683	CC1CCC2C1C3(CCC2C)C(=CCO3)C(=O)O	Vinosane	C15H22O3	250.33	263.43	0.95	0.062	3	1	46500	3	2	93	1.319	-3.131	-2.732	No	No	No	89	-0.299	0.42	0.292	-2.558	No	No	No	No	No	No	No	1.064	No	No	0.01	0.943	No	0.698	0.048	1.853	1.94	0.714	No	No	0.951	0.778	5106	0.8
1091	146682774	CC(C)C1CCC(=CC1C=C(COC(=O)C)C(=O)O)COC(=O)C	Diacetylgliocladic acid	C18H26O6	338.4	350.89	0.96	0.9	6	1	89900	2	2	96	1.114	-2.865	-2.735	No	No	No	72	-0.728	0.434	-0.596	-2.973	No	No	No	No	No	No	No	0.747	No	No	0.842	0.779	No	0.893	0.939	2.142	1.19	0.803	No	No	0.333	0.567	3987	0.611
1092	146682956	CC1C(CCC1(C)O)C(C)(CCCO)O	11,12,15-Trinorcycloneran-3,7,10-triol	C12H24O3	216.32	233.92	0.92	0.8	3	3	60700	8	-	69	1.249	-1.275	-3.837	No	No	No	27	-0.208	0.58	-0.18	-3.369	No	No	No	No	No	No	No	1.289	No	No	0.014	0.031	No	0.159	0.07	1.984	2.77	1.227	No	No	0.01	0.664	4189	1.0
1093	146683098	CCC1CC2CC3C4CC=CC(=O)NCCC(C5C(=O)C(=C(C=CC4CC(C3C2C1C)O)O)C(=O)N5)O	10-epi-HSAF	C29H40N2O6	512.6	526.27	0.97	0.029	6	5	136000	3	2	74	0.452	-4.534	-3.316	Yes	Yes	No	95	-0.746	0.2	-0.472	-3.139	No	No	No	No	No	No	Yes	0.519	No	No	0.003	0.076	Yes	0.219	0.038	3.04	1.739	-1.486	No	No	0.837	0.361	6493	0.69
1094	146683099	CCC1CC2CC3C4CC=CC(=O)NCCCC5C(=O)C(=C(C=CC4CC(C3C2C1C)O)O)C(=O)N5	10-epi-3-deOH-HSAF	C29H40N2O5	496.6	517.48	0.96	0.029	5	4	116000	4	2	85	0.604	-4.915	-3.715	Yes	Yes	Yes	97	-0.41	0.122	-0.384	-2.186	No	No	No	No	No	No	Yes	0.487	No	No	0.002	0.125	Yes	0.38	0.072	3.103	0.511	-1.702	No	No	0.929	0.369	6626	0.655
1095	146683100	CCC1CC2CC3C4CC=CC(=O)NCCC(C5C(=O)C(=C(C=CC4CC(=O)C3C2C1C)O)C(=O)N5)O	10-Epi-maltophilin	C29H38N2O6	510.6	523.64	0.97	0.028	6	4	133000	3	2	74	0.494	-4.539	-3.574	Yes	Yes	Yes	95	-0.829	0.159	-0.504	-3.018	No	No	No	No	No	No	Yes	0.456	No	No	0.003	0.281	Yes	0.365	0.065	3.035	1.784	-1.532	No	No	0.924	0.447	6363	0.655
1096	146683101	CCC1CC2CC3C4CC=CC(=O)NCCCC5C(=O)C(=C(C=CC4CC(=O)C3C2C1C)O)C(=O)N5	10-epi-xanthobaccin C	C29H38N2O5	494.6	514.85	0.96	0.029	5	3	113000	3	2	85	0.647	-4.874	-4.025	Yes	Yes	Yes	98	-0.506	0.091	-0.416	-2.068	No	No	No	No	No	No	Yes	0.425	No	No	0.005	0.3	Yes	0.181	0.072	3.114	1.363	-1.594	No	No	0.936	0.434	6473	0.621
1097	146683102	CCC1CC2CC3C4CC=CC(=O)NCCC(C5C(=O)C(=C(C=CC4CC(=O)C3C2(C1C)O)O)C(=O)N5)O	10-Epi-hydroxymaltophilin	C29H38N2O7	526.6	532.43	0.99	0.028	7	5	153000	3	1	61	0.551	-4.648	-3.249	Yes	No	No	88	-0.568	0.304	-0.704	-3.549	No	No	No	No	No	No	Yes	0.496	No	No	0.004	0.165	No	0.371	0.07	3.017	1.801	-0.982	No	No	0.881	0.376	6518	0.655
1098	146683103	CCC1CC2CC3C4CC=CC(=O)NCCCC5C(=O)C(=C(C=CC4CC(=O)C3C2(C1C)O)O)C(=O)N5	10-epi-FI-2	C29H38N2O6	510.6	523.64	0.97	0.029	6	4	133000	3	1	72	0.555	-5.025	-3.777	Yes	Yes	No	96	-0.348	0.238	-0.616	-3.086	No	No	No	No	No	No	Yes	0.464	No	No	0.006	0.216	Yes	0.203	0.109	2.952	1.428	-1.04	No	No	0.916	0.367	6622	0.621
1099	146683317	CC(=CCCC(=CCCCC1(C(=O)C2=C(O1)C=CC(=C2)O)O)C)C	Cochlearol I	C20H26O4	330.4	356.71	0.93	0.538	4	2	66800	5	4	91	1.076	-3.979	-2.887	Yes	Yes	No	97	0.288	0.157	0.071	-2.305	No	Yes	No	No	No	No	No	1.005	No	No	0.008	0.478	No	0.727	0.519	2.034	2.497	0.188	No	Yes	0.067	0.57	3539	0.45
1100	146683321	CC(=CC(=O)O)CCC=C(C)COC(=O)C	Penicipene A	C12H18O4	226.27	240.72	0.94	1.75	4	1	63600	2	1	96	0.878	-1.398	-2.719	No	No	No	60	-0.958	0.446	-0.014	-2.892	No	No	No	No	No	No	No	0.996	No	No	0.435	0.797	No	0.375	0.926	1.862	2.048	0.184	No	No	0.896	0.557	2948	0.5
1101	146683322	CC(=CCCC(C)(CC(=O)O)OC(=O)C)C	Penicipene B	C12H20O4	228.28	243.36	0.94	2333	4	1	63600	2	1	93	1.006	-2.103	-2.714	No	No	No	71	-0.702	0.478	-0.075	-2.914	No	No	No	No	No	No	No	1.506	No	No	0.004	0.126	No	0.726	0.218	1.762	2.192	0.511	No	No	0.016	0.56	3302	0.667
1102	146683333	CCC(C)CC(C)C=C(C)C1=CC(=CC(=O)OC)O1	Fusariumin D	C16H24O3	264.36	292.56	0.90	1.0	3	0	35500	4	4	95	1.77	-4.219	-2.238	No	No	No	95	0.226	0.288	0.552	-2.472	No	Yes	No	No	No	No	No	0.83	No	No	0.005	0.055	No	0.916	0.982	1.924	2.186	0.555	No	No	0.878	0.538	4039	0.562
1103	146683368	CC(CCCC(C)OC(=O)C)C1CCC(C=C1)(C)O	Trichobisabolin D	C16H28O3	268.39	297.83	0.90	1.0	3	1	46500	3	2	92	1.371	-3.097	-2.787	No	No	No	91	0.075	0.405	0.199	-2.994	No	No	No	No	No	No	No	1.368	No	No	0.008	0.25	No	0.208	0.386	1.834	1.938	0.283	No	No	0.01	0.593	4.15	0.812
1104	146683369	CC(CC=CC(C)O)C1CCC(C=C1)(C)O	Trichobisabolin E	C14H24O2	224.34	254.45	0.88	0.571	2	2	40500	2	1	91	1.486	-2.296	-2.444	No	No	No	85	0.129	0.446	0.128	-2.837	No	No	No	No	No	No	No	1.417	No	Yes	0.013	0.071	No	0.01	0.044	1.757	2.076	0.511	No	No	0.007	0.721	4611	0.714
1105	146683370	CCCC(=O)CC(C)C1CCC(C=C1)(C)O	Trichobisabolin F	C14H24O2	224.34	254.45	0.88	0.714	2	1	37300	2	2	94	1.307	-2.722	-2.403	No	No	No	74	0.16	0.43	-0.009	-2.818	No	No	No	No	No	No	No	1.411	No	No	0.015	0.2	No	0.211	0.058	1.874	2.09	0.522	No	No	0.027	0.729	4088	0.786
1106	146683372	CC1=CC=C(C=C1)C(C)CCCC(C)OC(=O)C	Trichobisabolin H	C16H24O2	248.36	283.77	0.88	1.0	2	0	26300	4	3	94	1.758	-4.497	-1.902	No	No	No	96	0.718	0.073	0.394	-2.002	Yes	Yes	No	No	No	No	Yes	1.53	No	No	0.027	0.321	No	0.39	0.822	1.935	2.322	0.935	No	No	0.02	0.704	2732	0.562
1107	146683429	CCCCCC1C2C(=O)C(C3C24C1OC(=CC4=C(C(=O)C3(C)O)C=O)C)C(=O)OC	Coniellin H	C23H28O7	416.5	417.85	1.00	0.333	7	1	107000	2	1	71	0.984	-4.444	-2.913	Yes	Yes	Yes	61	0.06	0.189	-0.734	-3.137	No	No	No	No	No	No	Yes	0.781	Yes	Yes	0.018	0.083	No	0.256	0.598	1.811	1.774	0.12	No	No	0.964	0.232	5647	0.652
1108	146683538	CC1=CC(=O)C2CC1C2(C)CCC=C(C)C(=O)O	Heydenoic acid A	C15H20O3	248.32	266.71	0.93	0.364	3	1	54400	2	1	97	1.272	-2.976	-2.712	No	No	No	75	-0.52	0.286	-0.159	-2.277	No	No	No	No	No	No	No	0.566	No	No	0.008	0.319	No	0.316	0.854	2.092	2.09	0.502	No	No	0.714	0.614	4905	0.6
1109	146683539	CC1=CC(=O)C2CC1C2(C)CCCC(C)C(=O)O	Heydenoic acid B	C15H22O3	250.33	269.35	0.93	0.5	3	1	54400	2	1	97	1.274	-2.997	-2.711	No	No	No	89	-0.498	0.285	-0.187	-2.359	No	No	No	No	No	No	No	1.11	No	No	0.008	0.121	No	0.128	0.287	2.076	2.131	0.451	No	No	0.852	0.762	4.92	0.733
1110	146684513	CC1C2C3CC=CC=CC(=C4C(=O)C(CCCNC(=O)C=CC=CC3CC2CC1(C(=O)C)O)NC4=O)O	Combamide A	C29H36N2O6	508.6	526.92	0.97	0.029	6	4	133000	2	1	67	0.578	-5.235	-3.444	Yes	Yes	No	99	-0.229	0.279	-0.655	-3.064	No	No	No	No	No	No	Yes	0.612	No	No	0.045	0.546	Yes	0.423	0.922	2.829	1.8	-0.924	No	No	0.923	0.392	6301	0.483
1111	146684514	CC1C2C3CC=CC=CC(=C4C(=O)C(CCCNC(=O)C=CC=CC3CC2CC1(C(C)O)O)NC4=O)O	Combamide B	C29H38N2O6	510.6	529.56	0.96	0.03	6	5	136000	3	1	62	0.548	-5.021	-3.332	Yes	No	No	97	-0.463	0.325	-0.923	-3.474	No	No	No	No	No	No	Yes	0.689	No	No	0.005	0.892	Yes	0.191	0.557	2.774	1.94	-0.601	No	No	0.911	0.318	6612	0.517
1112	146684516	CCC1CC2CC3C=CC=CC(=O)NCCCC4C(=O)C(=C(C=CC=CCC3C2C1C)O)C(=O)N4	Combamide D	C29H38N2O4	478.6	511.98	0.93	0.03	4	3	95500	4	3	87	0.705	-5.428	-3.863	Yes	Yes	Yes	98	-0.128	0.093	-0.377	-1.797	No	No	No	No	No	No	Yes	0.67	Yes	No	0.004	0.898	Yes	0.387	0.825	2.952	0.312	-1.458	No	No	0.921	0.391	6335	0.517
1113	146684539	CCCCCC1=C2C(=C(OC1C)C3C4C(CC(CC4CC3(C(=O)C=CC)O)C(=O)O)C)C(=O)NC2=O	Oxaleimide C	C28H37NO7	499.6	512.69	0.97	0.348	7	3	130000	3	2	64	0.519	-3.475	-2.735	Yes	No	Yes	96	-1.375	0.18	-0.796	-3.148	No	No	No	No	No	No	Yes	0.73	No	No	0.007	0.711	Yes	0.702	0.121	2.505	1.865	0.286	No	No	0.877	0.19	5231	0.571
1114	146684541	CCCCCC(C=C)C1C(C(=O)NC1=O)C(=O)C2C3C(CC(CC3CC2(C(=O)C=CC)O)C(=O)O)C	Oxaleimide B	C28H39NO7	501.6	521.25	0.96	0.579	7	3	138000	4	2	57	-0.201	-3.326	-2.735	Yes	No	No	10	-1.511	0.171	-0.898	-3.017	No	No	No	No	No	No	Yes	0.949	No	No	0.03	0.823	Yes	0.475	0.194	2.865	1.789	0.233	No	No	0.946	0.163	5018	0.607
1115	146684575	CCC1CC2CC3C(C2C1C)CCC4C3CC=CC(=O)NCCCC5C(=O)C(=C(C=C4)O)C(=O)N5	Pactamide A	C29H40N2O4	480.6	508.69	0.94	0.029	4	3	95500	5	4	90	0.671	-5.185	-3.473	Yes	Yes	Yes	98	-0.35	0.019	-0.235	-1.916	No	No	No	No	No	No	Yes	0.468	No	No	0.002	0.202	Yes	0.443	0.093	2.862	1.573	-1.537	No	No	0.929	0.402	6422	0.655
1116	146684576	CCC1=C(C2C3CCC4C=CC(=C5C(=O)C(CCCNC(=O)C=CCC4C3CC2C1)NC5=O)O)CO	Pactamide B	C29H38N2O5	494.6	514.85	0.96	0.059	5	4	116000	4	2	78	0.604	-5.076	-3.562	Yes	Yes	Yes	98	-0.418	0.1	-0.607	-2.287	No	No	No	No	No	No	Yes	0.531	Yes	No	0.003	0.828	Yes	0.263	0.09	2.849	0.309	-1.372	No	No	0.826	0.388	6405	0.586
1117	146684577	CCC1CC2CC3C=CC=CC(=O)NCCCC4C(=O)C(=C(C=CC=CCC3C2C1C)O)C(=O)N4	Pactamide C	C29H38N2O4	478.6	511.98	0.93	0.03	4	3	95500	4	3	87	0.705	-5.428	-3.863	Yes	Yes	Yes	98	-0.128	0.093	-0.377	-1.797	No	No	No	No	No	No	Yes	0.67	Yes	No	0.004	0.898	Yes	0.387	0.825	2.952	0.312	-1.458	No	No	0.921	0.391	6335	0.517
1118	146684579	CCC1CC2C=CC=CC=CC(=O)NCCCC3C(=O)C(=C(C=CC=CC=CC2C1C)O)C(=O)N3	Pactamide E	C29H36N2O4	476.6	515.26	0.92	0.031	4	3	95500	5	4	82	0.724	-5.492	-3.743	Yes	Yes	No	99	-0.051	0.171	-0.464	-2.868	No	No	No	No	No	No	Yes	1.062	No	No	0.102	0.205	No	0.817	0.961	2.85	0.033	-0.938	No	No	0.245	0.462	6147	0.414
1119	146684580	CCC1CC2CC3C(C2C1(CCl)O)CCC4C3CC=CC(=O)NCCCC5C(=O)C(=C(C=C4)O)C(=O)N5	Pactamide F	C29H39ClN2O5	531.1	532.70	1.00	0.059	5	4	116000	4	3	80	0.607	-5.261	-3.022	Yes	Yes	Yes	98	-0.504	0.059	-0.493	-2.25	No	No	No	No	No	No	Yes	-0.502	No	No	0.004	0.622	Yes	0.472	0.117	2.366	1.416	-1.714	No	No	0.909	0.278	6653	0.655
1120	155528181	CCC1=CC(=O)C(C(O1)C(C)C2=C(C=C(C=C2)CO)C=CCO)C	Benwamycin G	C20H26O4	330.4	356.71	0.93	0.333	4	2	66800	2	1	95	1.154	-3.517	-3.13	Yes	Yes	No	87	0.377	0.209	-0.451	-2.426	No	Yes	No	No	No	No	No	1.321	No	No	0.011	0.229	Yes	0.517	0.913	2.208	1.25	0.282	No	Yes	0.271	0.87	4465	0.45
1121	155535698	CC1=CC(=C(C=C1)C(C)C(C(C)C(C)O)O)C=CCO	Benwamycin B	C17H26O3	278.4	309.86	0.90	0.857	3	3	60700	2	2	90	1.29	-2.621	-2.891	Yes	No	No	89	0.262	0.226	0.035	-2.584	No	Yes	No	No	No	No	Yes	1.322	No	No	0.014	0.107	No	0.398	0.588	2.461	1.7	0.73	No	No	0.151	0.749	3908	0.529
1122	155544317	CC(C1=C(C=C(C=C1)CO)C=CCO)C(C(C)C(C)O)O	Benwamycin A	C17H26O4	294.4	318.65	0.92	1.0	4	4	80900	1	1	91	0.927	-2.447	-2.895	Yes	No	No	75	0.149	0.413	-0.758	-2.98	No	No	No	No	No	No	No	1.29	No	No	0.016	0.045	No	0.333	0.587	2.162	1.215	0.757	No	No	0.03	0.616	3997	0.529
1123	155544889	CCC1=CC(=O)C(C(O1)C(C)C2=C(C=C(C=C2)C)C=CCO)C	Benwamycin F	C20H26O3	314.4	347.92	0.90	0.267	3	1	46500	3	3	94	1.376	-4.624	-2.728	No	Yes	No	94	0.407	0.067	0.031	-2.417	Yes	Yes	No	No	No	No	Yes	1.356	No	No	0.026	0.346	No	0.757	0.935	2.251	1.724	0.511	No	No	0.725	0.913	4.41	0.45
1124	155567424	CCC(=O)OC(C(C)C1=C(C=C(C=C1)CO)C=CCO)C(C)C(=O)C	Benwamycin D	C20H28O5	348.4	374.05	0.93	1111	5	2	83800	2	1	95	1.247	-3.655	-3.006	Yes	Yes	No	90	0.166	0.278	-0.401	-2.821	No	Yes	No	No	No	No	No	1.525	No	No	0.01	0.206	No	0.787	0.792	2.074	0.733	0.531	No	No	0.025	0.671	3916	0.5
1125	156017766	CC1CCC(C12C(=O)C=C(C2=O)C)C(C)CO	Rhodocorane K	C14H20O3	236.31	252.05	0.94	0.167	3	1	54400	1	1	96	1.241	-2.448	-3.483	No	No	No	67	0.091	0.409	-0.146	-2.86	No	No	No	No	No	No	No	0.043	No	No	0.031	0.455	No	0.587	0.7	1.65	2.615	0.301	No	No	0.208	0.743	4648	0.714
1126	156580376	CC1(CCCC2(C3C1C(C2(CC3)C)O)C)CO	Isoculmorin	C15H26O2	238.37	259.91	0.92	0.077	2	2	40500	2	2	93	1.585	-3.124	-2.974	No	No	No	91	0.391	0.353	0.075	-2.673	No	No	No	No	No	No	No	0.912	No	No	0.042	0.038	No	0.177	0.51	1.734	1.915	0.056	No	No	0.521	0.737	5403	1.0
1127	156580696	CC1=CCC2(C(=CC(=C(C2=O)C(=N)C3=C(C=CC=C3OC1)CO)O)C)CC=C(C)C	Arthproliferin A	C25H29NO4	407.5	437.72	0.93	0.125	5	3	90600	3	2	94	1.149	-4.808	-3.022	Yes	No	No	88	0.087	0.086	-0.872	-1.777	No	No	No	No	No	No	No	0.987	No	No	0.35	0.655	No	0.711	0.504	2.296	2.251	-0.292	No	Yes	0.959	0.573	5705	0.4
1128	156580869	CC(=CCCC(=CCCC1(C=CC2=CC(=C(C=C2O1)OC)O)C)C)C	Trichothecrotocin J	C22H30O3	342.5	382.51	0.90	0.538	3	1	38700	6	4	89	1.153	-6.098	-2.621	No	Yes	Yes	92	0.643	0	0.066	-1.933	Yes	Yes	No	No	No	No	Yes	0.987	No	No	0.004	0.475	No	0.962	0.944	2.183	1.851	0.587	No	Yes	0.228	0.614	3491	0.455
1129	156580898	CC1CC2C3CC(C(C3C=CC2C1C(=O)C)CC=CC(=O)N)C=CC(=C4C(=O)C(NC4=O)CCC(=O)O)O	Clifednamide D	C29H36N2O7	524.6	535.71	0.98	0.4	7	4	164000	3	1	56	-0.297	-4.135	-2.735	Yes	No	No	99	-1.935	0.138	-0.871	-3.488	No	No	No	No	No	No	Yes	0.512	No	No	0.001	0.596	Yes	0.022	0.037	2.467	2.653	-0.527	No	No	0.596	0.229	5496	0.517
1130	156580901	CC1CC2C(C1C(=O)C)C=CC(C2C=CC=CC(=C3C(=O)C(NC3=O)CCC(=O)O)O)C=CC=CC(=O)N	Clifednamide G	C29H34N2O7	522.6	539.00	0.97	0.478	7	4	164000	2	0	51	-0.316	-4.054	-2.735	Yes	No	No	99	-2.049	0.161	-0.913	-3.387	No	No	No	No	No	No	Yes	0.369	No	No	0.008	0.305	Yes	0.084	0.225	2.323	2.965	-0.8	No	No	0.932	0.127	5413	0.379
1131	156580902	CCC1C(CC2C1C=CC(C2C=CC=CC(=C3C(=O)C(NC3=O)CCC(=O)O)O)C=CC=CC(=O)N)C	Clifednamide H	C29H36N2O6	508.6	532.84	0.95	0.5	6	4	147000	3	1	55	-0.312	-4.119	-2.735	Yes	No	Yes	10	-1.964	0.132	-0.797	-3.322	No	No	No	No	No	No	Yes	0.973	No	No	0.096	0.507	Yes	0.525	0.714	2.261	3.049	-0.85	No	No	0.888	0.272	5247	0.414
1132	156581131	CC1C(CC2(C(C(C(O2)C(CC(C(C)C(C(C)C=C(C)C(=CC=CC(=CC#N)C)C)O)O)OC)OP(=O)(O)OP(=O)(O)O)(C)C)OC1CC=CC3=COC(=N3)C(C)CC(C)NC(=O)C(C(C(COC)N(C)C)O)O)O	Phosphocalyculin C	C51H84N4O18P2	1103.2	1080483	1.02	1074	21	9	334000	9	0	0	0.361	-2.901	-2.735	Yes	Yes	No	82	-0.424	0.346	-3.262	-4.723	No	No	No	No	No	No	Yes	-0.792	No	No	0.012	0.54	Yes	0.75	0.11	3.019	4.065	0.08	No	Yes	0.843	0.022	4979	0.706
1133	156581291	CC(=CC(=CC(=O)O)C)C=CC=C(C)C1=C(C(=CC(=C1Cl)O)O)Cl	Cosmochlorin C	C18H18Cl2O4	369.2	355.82	1.03	0.455	4	3	77800	5	2	88	0.641	-4.132	-2.728	Yes	No	No	10	-0.764	0.112	-1.158	-1.885	No	No	No	No	No	No	Yes	0.232	No	No	0.339	0.387	No	0.906	0.958	2.703	1.132	0.47	No	No	0.939	0.484	3364	0.167
1134	156581629	CC(=CCCC(=CCCO)C)CCCO	(3E,7E)-4,8-dimethyl-undecane-3,7-diene-1,11-diol	C13H24O2	212.33	245.71	0.86	4.0	2	2	40500	3	2	90	1.638	-3.209	-2.04	No	No	No	86	0.096	0.345	-0.044	-2.177	No	No	No	No	No	No	No	1.774	No	No	0.002	0.913	No	0.536	0.943	1.738	2.426	0.255	No	No	0.011	0.607	2795	0.692
1135	156581940	CC12CCC(=O)C3C1CC(C3C2)C(C)(C)O	Norpupukeanane A	C14H22O2	222.32	239.98	0.93	0.077	2	1	37300	1	1	95	1.012	-2.736	-2.92	No	No	No	65	0.241	0.358	0.099	-2.487	No	No	No	No	No	No	No	0.87	Yes	No	0.014	0.125	No	0.335	0.04	1.794	1.772	0.106	No	No	0.031	0.739	5586	0.929
1136	156582060	CC(CCC(=CCl)CC1=CC=CC=C1)CC(C)C=C(C)C(=O)NC(C)C2=NC=CS2	Conulothiazole C	C25H33ClN2OS	445.1	467.26	0.95	0.857	3	1	70200	5	5	89	1.132	-7.5	-2.709	No	Yes	Yes	99	0.869	0	-0.013	-1.79	No	Yes	Yes	No	Yes	No	Yes	-0.121	No	No	0.068	0.125	Yes	0.808	0.034	3.301	0.576	0.619	No	Yes	0.969	0.341	4137	0.48
1137	156582074	CC1=CCC2(CC1C2(C)CCC(C(C)(C)O)O)O	Xylariterpenoid I	C15H26O3	254.36	274.62	0.93	0.5	3	3	60700	1	1	94	1.274	-2.957	-3.971	No	No	No	74	0.12	0.502	0.356	-3.381	No	No	No	No	No	No	No	1.12	No	No	0.014	0.22	No	0.277	0.073	1.464	2.691	0.794	No	No	0.246	0.673	5444	0.867
1138	156582075	CC(=CCC(C(C)(C)O)O)C1CC(CCC1=C)O	Xylariterpenoid J	C15H26O3	254.36	280.54	0.91	0.5	3	3	60700	1	1	92	1.256	-2.14	-3.536	No	No	No	55	-0.198	0.474	0.02	-3.296	No	No	No	No	No	No	No	1.413	No	No	0.02	0.784	No	0.306	0.031	1.896	1.966	0.741	No	No	0.167	0.674	4426	0.733
1139	156582076	CC(=CCC(C(C)(C)O)O)C1CC(CCC1=C)O	Xylariterpenoid K	C15H26O3	254.36	280.54	0.91	0.5	3	3	60700	1	1	92	1.256	-2.14	-3.536	No	No	No	55	-0.198	0.474	0.02	-3.296	No	No	No	No	No	No	No	1.413	No	No	0.02	0.784	No	0.306	0.031	1.896	1.966	0.741	No	No	0.167	0.674	4426	0.733
1140	156582193	CC(=C(C)CCC(=CCC1=C(C=CC(=C1)C(=O)O)N)CO)C	7-Hydroxyl-O-demethylbenzastatin A	C18H25NO3	303.4	332.88	0.91	0.778	4	3	83600	3	2	98	0.86	-2.603	-2.734	No	No	No	94	-1.592	0.211	-0.68	-2.523	No	No	No	No	No	No	No	0.606	No	No	0.009	0.298	No	0.583	0.458	2.314	1.493	0.423	No	No	0.103	0.531	2984	0.389
1141	156582194	CC(=C(C)CCC(=CCC1=C(C=CC(=C1)C(=O)O)N)C)C	7-Hydroxylbenzastatin B	C18H25NO2	287.4	324.09	0.89	0.667	3	2	63300	5	3	99	0.66	-2.647	-2.733	No	No	No	95	-1.536	0.127	-0.015	-2.081	No	No	No	No	No	No	No	1.14	No	No	0.006	0.219	No	0.835	0.147	2.218	1.895	0.408	No	No	0.079	0.594	2733	0.389
1142	156582195	CC(=CCCC(=CCC1=C(C=CC(=C1)C(=O)O)N)C)C	7-Hydroxylbenzastatin J	C17H23NO2	273.37	306.79	0.89	0.667	3	2	63300	5	3	98	0.587	-2.622	-2.733	No	No	No	94	-1.561	0.148	-0.026	-2.172	No	No	No	No	No	No	No	0.673	No	No	0.008	0.408	No	0.919	0.312	2.212	1.934	0.372	No	No	0.417	0.603	2541	0.353
1143	156582230	CC(C)C1C(=O)NC(CC2=CNC3=C(C=CC(=C23)N1)C(C)(CCC=C(C)C)C=C)CO	13-N-demethylteleocidin A1	C26H37N3O2	423.6	464.70	0.91	0.35	3	4	77200	5	4	96	1.385	-3.488	-2.737	Yes	Yes	Yes	93	0.586	0.119	-0.645	-2.185	Yes	Yes	Yes	No	No	Yes	Yes	0.653	No	No	0.092	0.096	Yes	0.815	0.438	2.589	1.124	0.047	No	Yes	0.834	0.482	4933	0.5
1144	156582231	CC(C)C1C(=O)NC(CC2=CNC3=C(C=CC(=C23)N1C)C(C)(CCC=C(C)C)C=C)COC	14-O-Methylteleocidin A-1	C28H41N3O2	451.6	499.29	0.90	0.4	3	2	57400	5	4	94	1.388	-5.639	-2.746	Yes	Yes	Yes	94	1.027	0	-0.114	-1.977	Yes	Yes	Yes	No	Yes	No	Yes	0.733	No	No	0.067	0.099	Yes	0.785	0.417	2.604	0.613	0.055	No	Yes	0.821	0.521	4949	0.536
1145	156582240	CC1=C(C(=[N+]=[N-])C2C(C1=O)C(=O)C(C(C2=O)(CC=C(C)CCC=C(C)C)O)(CC=C(C)C)Cl)O	CID 156582240	C26H33ClN2O5	489	498.57	0.98	0.471	6	2	93700	6	3	69	0.652	-4.686	-2.907	Yes	Yes	Yes	91	-0.201	0.136	-0.853	-2.182	No	No	No	No	No	No	Yes	0.427	No	No	0.566	0.877	No	0.965	0.246	2.179	1.606	0.229	No	No	0.955	0.139	4.96	0.462
1146	156582466	CC(C)C1CCC(C2C1C=C(CO2)C(=O)OC)CO	Trichocadinin J	C15H24O4	268.35	280.77	0.96	0.333	4	1	55800	2	2	97	1.268	-2.701	-3.474	No	No	No	68	0.081	0.415	0.019	-2.9	No	No	No	No	No	No	No	0.676	No	No	0.036	0.528	No	0.438	0.652	1.875	2.612	0.515	No	No	0.68	0.793	4269	0.8
1147	156582471	CC(C)C1CCC(C2C1C=C(CO2)C(=O)OC)CO	Trichocadinin I	C15H24O4	268.35	280.77	0.96	0.333	4	1	55800	2	2	97	1.268	-2.701	-3.474	No	No	No	68	0.081	0.415	0.019	-2.9	No	No	No	No	No	No	No	0.676	No	No	0.036	0.528	No	0.438	0.652	1.875	2.612	0.515	No	No	0.68	0.793	4269	0.8
1148	156582582	CC(CCC(=O)OC)C1=CC(=O)C(CC1)(C)O	Zopfiellin B	C13H20O4	240.29	252.10	0.95	0.444	4	1	63600	1	1	95	0.741	-1.753	-3.372	No	No	No	62	-0.156	0.55	-0.078	-2.945	No	No	No	No	No	No	No	1.384	No	No	0.151	0.088	No	0.092	0.261	1.891	2.619	0.57	No	No	0.072	0.603	3726	0.692
1149	156582739	CC1=CCCC(=C2CC3(CCC(C3C2CC1)(C)C)C)C	(2Z,6Z)-varie-2,6-diene	C20H32	272.5	323.53	0.84	0.0	0	0	0.000	7	5	92	1.415	-7.226	-2.117	No	No	No	97	0.816	0.016	0.756	-1.87	Yes	No	No	No	No	No	Yes	0.675	No	No	0.004	0.071	No	0.152	0.135	1.489	1.261	-0.427	No	Yes	0.06	0.455	4722	0.8
1150	156583010	CCCCC(=CC1C=CC2=CC(=O)CC2C1C(=O)SCCNC(=O)C)C	Formicin A	C21H29NO3S	375.5	394.72	0.95	0.769	4	1	88500	3	2	95	0.901	-4.519	-3.305	No	Yes	No	54	0.02	0.165	-0.564	-2.469	No	No	Yes	No	No	No	Yes	0.033	Yes	No	0.493	0.084	No	0.36	0.711	2.218	1.814	-0.431	No	No	0.122	0.394	3832	0.524
1151	156583011	CCCCC(=CC1C=CC2=CC(=O)CC2C1C(=O)SCCNC(=O)C)C	Formicin B	C21H29NO3S	375.5	394.72	0.95	0.769	4	1	88500	3	2	95	0.901	-4.519	-3.305	No	Yes	No	54	0.02	0.165	-0.564	-2.469	No	No	Yes	No	No	No	Yes	0.033	Yes	No	0.493	0.084	No	0.36	0.711	2.218	1.814	-0.431	No	No	0.122	0.394	3832	0.524
1152	156583012	CCCCC(=CC1C=CC2=CC(=O)CC2C1C(=O)O)C	Formicin C	C17H22O3	274.35	298.66	0.92	0.417	3	1	54400	3	1	97	1.336	-2.95	-2.715	No	No	No	85	-0.756	0.277	-0.193	-2.225	No	No	No	No	No	No	No	0.371	No	No	0.714	0.647	No	0.459	0.701	1.736	2.146	0.055	No	No	0.869	0.641	3.26	0.471
1153	156583112	CC1=CC(=O)C2(C(C1O)O2)CC=C(C)CCC=C(C)CCC(=O)O	Peniginsengin A	C19H26O5	334.4	350.84	0.95	0.615	5	2	87100	3	0	94	1.233	-2.867	-2.734	Yes	No	No	93	-0.757	0.247	-0.263	-2.642	No	No	No	No	No	No	Yes	1.384	No	No	0.708	0.936	No	0.616	0.425	1.9	0.756	-0.146	No	No	0.662	0.544	4319	0.632
1154	157009950	CC1=CCC(CC1=O)(C(=C)C)OC(=O)C	(+)-8-Acetoxycarvone	C12H16O3	208.25	223.38	0.93	0.333	3	0	43400	1	0	97	1.31	-1.768	-3.093	No	No	No	42	-0.049	0.552	-0.213	-2.914	No	No	No	No	No	No	No	0.409	No	No	0.114	0.82	No	0.412	0.055	1.971	1.763	0.654	No	No	0.662	0.515	4397	0.5
1155	162968074	CCCC1=C(NC(=O)C(C1=O)(C)O)CC=C(C)CC=CC(C)C	6-[(2E,5E)-3,7-dimethylocta-2,5-dienyl]-3-hydroxy-3-methyl-5-propyl-1H-pyridine-2,4-dione	C19H29NO3	319.4	352.81	0.91	0.7	3	2	66400	4	4	93	0.946	-3.667	-2.963	Yes	Yes	No	94	-0.148	0.195	0.148	-2.254	No	No	No	No	No	No	No	1.512	Yes	No	0.03	0.842	No	0.128	0.267	2.73	1.987	-0.418	No	No	0.944	0.577	4655	0.632
1156	163025601	CCCCC(C)C1=CC(=C(C(=C1C=O)O)CC)O	3-ethyl-6-[(2S)-hexan-2-yl]-2,4-dihydroxybenzaldehyde	C15H22O3	250.33	275.27	0.91	0.857	3	2	57500	4	3	91	1.31	-3.637	-2.719	Yes	Yes	No	98	0.344	0.186	-0.246	-2.247	Yes	Yes	No	No	No	No	No	1.188	No	No	0.442	0.129	No	0.034	0.855	2.153	1.975	1.082	No	No	0.894	0.756	3297	0.533
1157	163036943	CC(=CCCC(C)(CC(=O)O)O)COC(=O)C	(E)-8-acetyloxy-3-hydroxy-3,7-dimethyloct-6-enoic acid	C12H20O5	244.28	252.15	0.97	2667	5	2	83800	1	0	93	0.922	-1.641	-2.725	No	No	No	27	-0.948	0.556	-0.312	-3.418	No	No	No	No	No	No	No	1.507	No	No	0.008	0.271	No	0.228	0.208	1.438	1.276	0.48	No	No	0.014	0.523	3203	0.667
1158	168680097	CC=C1C(C(=COC1OC2C(C(C(C(O2)CO)O)O)O)C(=O)OC)CC(=O)OCCC3=CC=C(C=C3)OC(=O)CC4C(=COC(C4=CC)OC5C(C(C(C(O5)CO)O)O)O)C(=O)OC	methyl (5Z,6S)-5-ethylidene-4-[2-[2-[4-[2-[(3Z)-3-ethylidene-5-methoxycarbonyl-2-[3,4,5-trihydroxy-6-(hydroxymethyl)oxan-2-yl]oxy-4H-pyran-4-yl]acetyl]oxyphenyl]ethoxy]-2-oxoethyl]-6-[3,4,5-trihydroxy-6-(hydroxymethyl)oxan-2-yl]oxy-4H-pyran-3-carboxylate	C42H54O22	910.9	856.59	1.06	0.556	22	8	322000	2	1	97	-1.141	-2.82	-2.735	Yes	Yes	No	59	-0.205	0.299	-3.031	-5.483	No	No	No	No	No	No	No	0.863	No	No	0.759	0.941	No	0.143	0.01	3.067	6.049	-0.895	No	Yes	0.79	0.039	6036	0.571
1159	169491726	CC(C)C1(CCCC=C1C(=O)O)O	6-Hydroxy-6-propan-2-ylcyclohexene-1-carboxylic acid	C10H16O3	184.23	194.06	0.95	0.286	3	2	57500	1	0	96	1.222	-1.372	-2.732	No	No	No	40	-0.75	0.57	0.443	-3.288	No	No	No	No	No	No	No	0.664	No	No	0.009	0.03	No	0.069	0.181	1.471	2.81	0.561	No	No	0.657	0.638	4018	0.7
1160	169491736	CC1CC2=C(C(=O)C1)C(=CO2)CO	3-(hydroxymethyl)-6-methyl-6,7-dihydro-5H-1-benzouran-4-one	C10H12O3	180.2	182.87	0.99	0.091	3	1	50400	1	1	95	1.222	-2.191	-3.156	No	No	No	66	0.136	0.598	-0.248	-2.86	Yes	No	No	No	No	No	No	0.378	No	No	0.194	0.937	Yes	0.283	0.295	2.158	2.511	0.557	No	No	0.939	0.713	3459	0.5
1161	169491796	CC(=CCCCC1(C(=O)C2=C(O1)C=CC(=C2)O)O)CCC=C(C)CO	2,5-dihydroxy-2-[(4E,8E)-10-hydroxy-5,9-dimethyldeca-4,8-dienyl]-1-benzouran-3-one	C20H26O5	346.4	365.50	0.95	0.615	5	3	87000	4	3	90	1.113	-3.462	-2.882	Yes	Yes	No	95	0.059	0.178	-0.893	-2.692	No	No	No	No	No	No	No	0.999	No	No	0.01	0.654	No	0.114	0.6	1.9	1.97	0.175	No	No	0.133	0.495	3665	0.45
1162	169491797	CC(=CCCCC1(C(=O)C2=C(O1)C=CC(=C2)O)O)CCC=C(C)CO	2,5-dihydroxy-2-[(4Z,8E)-10-hydroxy-5,9-dimethyldeca-4,8-dienyl]-1-benzouran-3-one	C20H26O5	346.4	365.50	0.95	0.615	5	3	87000	4	3	90	1.113	-3.462	-2.882	Yes	Yes	No	95	0.059	0.178	-0.893	-2.692	No	No	No	No	No	No	No	0.999	No	No	0.01	0.654	No	0.114	0.6	1.9	1.97	0.175	No	No	0.133	0.495	3665	0.45
1163	169491860	CCCCCCCCCCCCCCCC(=O)OCC1=CC(=C(C(=C1C=O)O)CC=C(C)CC(C=C(C)C)OC(=O)CCCCCCCC=CCCCCCCCC)OC	[(6E)-8-[3-ormyl-4-(hexadecanoyloxymethyl)-2-hydroxy-6-methoxyphenyl]-2,6-dimethylocta-2,6-dien-4-yl] (Z)-octadec-9-enoate	C53H88O7	837.3	954.49	0.88	3417	7	1	99100	1	6	100	0.617	-3.015	-2.735	Yes	Yes	Yes	10	-1.226	0.244	-1.452	-2.375	No	No	No	No	No	No	Yes	1.66	No	No	0.039	0.03	No	0.093	0.98	2.226	0.357	0.379	No	No	0.467	0.031	4141	0.717
1164	169491907	CCCCCC(=O)C(=C1C=C2C=C(OC=C2C(=O)C1(C)O)C=CC)C#N	(2E)-2-[7-hydroxy-7-methyl-8-oxo-3-[(E)-prop-1-enyl]isochromen-6-ylidene]-3-oxooctanenitrile	C21H23NO4	353.4	377.09	0.94	0.375	5	1	87400	3	2	96	1.15	-3.848	-3.99	Yes	Yes	No	91	-0.12	0.184	-0.26	-2.843	No	No	No	No	No	No	Yes	1.584	No	Yes	0.944	0.686	No	0.986	0.961	2.237	2.074	0.001	No	No	0.935	0.448	4228	0.381
1165	169491969	CC(=CCCC(=CCC=C1CC(OC1)C2=C(C=CC(=C2)O)O)C)C	2-[(4Z)-4-[(3E)-4,8-dimethylnona-3,7-dienylidene]oxolan-2-yl]benzene-1,4-diol	C21H28O3	328.4	365.21	0.90	0.429	3	2	49700	6	4	89	1.434	-4.313	-2.895	Yes	Yes	No	98	0.513	0.106	0.177	-1.901	Yes	Yes	Yes	No	No	No	Yes	1.045	No	No	0.087	0.928	No	0.755	0.748	2.384	2.225	0.013	No	Yes	0.829	0.53	3.79	0.429
1166	169491971	CC(=CCCC(=CCCC1(C=CC2=C(O1)C=CC(=C2)O)CO)C)C	2-[(3E)-4,8-dimethylnona-3,7-dienyl]-2-(hydroxymethyl)chromen-6-ol	C21H28O3	328.4	365.21	0.90	0.538	3	2	49700	5	4	91	1.251	-4.532	-2.887	Yes	Yes	No	97	0.868	0.118	0.167	-2.054	No	Yes	No	No	No	No	Yes	1.058	No	No	0.005	0.462	No	0.944	0.929	2.167	2.127	0.405	No	Yes	0.268	0.692	3718	0.429
1167	169492013	CC(=CCCC(=CCCC1(C=CC2=C(O1)C=C3C(=C2O)CNC3=O)C)C)C	2-[(3Z)-4,8-dimethylnona-3,7-dienyl]-5-hydroxy-2-methyl-6,7-dihydropyrano[3,2-]isoindol-8-one	C23H29NO3	367.5	399.61	0.92	0.333	3	2	58600	6	4	90	1.264	-4.275	-2.942	Yes	Yes	Yes	91	0.714	0.125	0.374	-2.001	No	Yes	No	No	No	No	Yes	0.809	No	No	0.01	0.627	Yes	0.945	0.633	2.386	1.842	-0.331	No	Yes	0.636	0.673	3846	0.435
1168	169492014	CC(=CCCC(=CCCC1(C=CC2=C(C=C3C(=C2O1)CNC3=O)O)C)C)C	2-[(3Z)-4,8-dimethylnona-3,7-dienyl]-5-hydroxy-2-methyl-8,9-dihydropyrano[2,3-e]isoindol-7-one	C23H29NO3	367.5	399.61	0.92	0.333	3	2	58600	6	4	89	1.097	-4.936	-2.793	No	Yes	Yes	93	0.672	0.057	0.168	-1.904	No	Yes	No	No	No	No	Yes	0.8	No	No	0.015	0.572	Yes	0.925	0.633	2.021	1.531	0.313	No	No	0.527	0.673	3871	0.435
1169	169492145	CCC1=C(C(SC1=O)(CC)C=C(C)C=C)O	3,5-diethyl-4-hydroxy-5-[(1E)-2-methylbuta-1,3-dienyl]thiophen-2-one	C13H18O2S	238.35	250.39	0.95	0.444	3	1	62600	2	1	93	1.563	-3.529	-2.345	No	No	No	82	0.143	0.322	-0.047	-2.478	No	No	No	No	No	No	No	0.379	No	No	0.157	0.799	No	0.121	0.197	2.239	2.184	0.612	No	No	0.961	0.557	4711	0.538
1170	169492146	CCC1=C(C(SC1=O)(C)C=C(C)C=C)O	3-ethyl-4-hydroxy-5-methyl-5-[(1E)-2-methylbuta-1,3-dienyl]thiophen-2-one	C12H16O2S	224.32	233.10	0.96	0.333	3	1	62600	2	0	92	1.499	-3.188	-2.374	No	No	No	78	0.116	0.379	-0.003	-2.489	No	No	No	No	No	No	No	0.326	No	No	0.05	0.831	No	0.118	0.284	2.189	2.157	0.685	No	No	0.96	0.546	4572	0.5
1171	169492557	CC1(CC(=O)CC1(C)C2=C(C(=O)C=CC2=O)O)C	Lagopodin B	C14H16O4	248.27	255.57	0.97	0.071	4	1	71400	1	0	95	1.126	-2.38	-4.084	No	No	No	81	0.006	0.512	-0.05	-2.901	No	No	No	No	No	No	No	0.052	No	No	0.874	0.765	No	0.607	0.264	2.196	2.504	0.548	No	No	0.979	0.719	3762	0.5
1172	169492625	CC1CC(C2C(=C1)C=CC(C2(C)C(=O)CCO)(C)O)OC(=O)C(C)C(C(=CC=CC(=CC=CC(=O)O)C)C)O	Calbistrin D	C31H42O8	542.7	574.21	0.94	0.667	8	4	141000	2	1	50	-0.263	-3.984	-2.735	Yes	No	Yes	80	-1.151	0.182	-1.117	-3.135	No	No	No	No	No	No	Yes	1.136	No	No	0.094	0.437	No	0.972	0.959	2.655	2.035	-0.409	No	No	0.847	0.175	5.43	0.516
1173	170835663	CC(C)C12CCC(O1)(C(C2)OCC3=C(C=CC=C3Br)F)C	2-[(2-Bromo-6-fluorophenyl)methoxy]-4-isopropyl-1-methyl-7-oxabicyclo[2.2.1]heptane	C17H22BrFO2	357.3	311.94	1.14	0.286	3	0	18500	4	3	93	1.936	-4.94	-2.519	No	Yes	No	97	0.478	0.086	0.26	-2.348	No	Yes	No	No	No	No	Yes	0.374	Yes	No	0.241	0.395	Yes	0.299	0.2	2.529	1.746	0.199	No	No	0.281	0.768	4646	0.647
1174	170835664	CC(C)C12CCC(O1)(C(C2)OCC3=C(C=CC=C3Br)F)C	(1R,2S,4S)-cinflubrolin	C17H22BrFO2	357.3	311.94	1.14	0.286	3	0	18500	4	3	93	1.936	-4.94	-2.519	No	Yes	No	97	0.478	0.086	0.26	-2.348	No	Yes	No	No	No	No	Yes	0.374	Yes	No	0.241	0.395	Yes	0.299	0.2	2.529	1.746	0.199	No	No	0.281	0.768	4646	0.647
1175	170835665	CC(C)C12CCC(O1)(C(C2)OCC3=C(C=CC=C3Br)F)C	(1S,2R,4R)-cinflubrolin	C17H22BrFO2	357.3	311.94	1.14	0.286	3	0	18500	4	3	93	1.936	-4.94	-2.519	No	Yes	No	97	0.478	0.086	0.26	-2.348	No	Yes	No	No	No	No	Yes	0.374	Yes	No	0.241	0.395	Yes	0.299	0.2	2.529	1.746	0.199	No	No	0.281	0.768	4646	0.647
[truncated: 9 more columns]
